# Supplementary material for: In Silico Identification and In Vitro and In Vivo Validation of Anti-Psychotic Drug Fluspirilene as a Potential CDK2 Inhibitor and a Candidate Anti-Cancer Drug
Source: PLoS One. 2015 Jul 6;10(7):e0132072. doi: 10.1371/journal.pone.0132072 (PMC4493148; doi:10.1371/journal.pone.0132072)
Supplement: S1 Table — The table comprises the PDB ID, resolution, chain and positions. (CSV) [file pone.0132072.s001.csv]

Entry	Method	Resolution (Å)	Chain	Positions
1AQ1	X-ray	2.00	A	1-298
1B38	X-ray	2.00	A	1-298
1B39	X-ray	2.10	A	1-298
1BUH	X-ray	2.60	A	1-298
1CKP	X-ray	2.05	A	1-298
1DI8	X-ray	2.20	A	1-298
1DM2	X-ray	2.10	A	1-298
1E1V	X-ray	1.95	A	1-298
1E1X	X-ray	1.85	A	1-298
1E9H	X-ray	2.50	A/C	1-296
1F5Q	X-ray	2.50	A/C	1-298
1FIN	X-ray	2.30	A/C	1-298
1FQ1	X-ray	3.00	B	1-298
1FVT	X-ray	2.20	A	1-298
1FVV	X-ray	2.80	A/C	1-298
1G5S	X-ray	2.61	A	1-298
1GIH	X-ray	2.80	A	1-298
1GII	X-ray	2.00	A	1-298
1GIJ	X-ray	2.20	A	1-298
1GY3	X-ray	2.70	A/C	1-296
1GZ8	X-ray	1.30	A	1-298
1H00	X-ray	1.60	A	1-298
1H01	X-ray	1.79	A	1-298
1H07	X-ray	1.85	A	1-298
1H08	X-ray	1.80	A	1-298
1H0V	X-ray	1.90	A	1-298
1H0W	X-ray	2.10	A	1-298
1H1P	X-ray	2.10	A/C	1-298
1H1Q	X-ray	2.50	A/C	1-298
1H1R	X-ray	2.00	A/C	1-298
1H1S	X-ray	2.00	A/C	1-298
1H24	X-ray	2.50	A/C	1-298
1H25	X-ray	2.50	A/C	1-298
1H26	X-ray	2.24	A/C	1-298
1H27	X-ray	2.20	A/C	1-298
1H28	X-ray	2.80	A/C	1-298
1HCK	X-ray	1.90	A	1-298
1HCL	X-ray	1.80	A	1-298
1JST	X-ray	2.60	A/C	1-298
1JSU	X-ray	2.30	A	1-298
1JSV	X-ray	1.96	A	1-298
1JVP	X-ray	1.53	P	1-298
1KE5	X-ray	2.20	A	1-298
1KE6	X-ray	2.00	A	1-298
1KE7	X-ray	2.00	A	1-298
1KE8	X-ray	2.00	A	1-298
1KE9	X-ray	2.00	A	1-298
1OGU	X-ray	2.60	A/C	1-298
1OI9	X-ray	2.10	A/C	1-298
1OIQ	X-ray	2.31	A	1-298
1OIR	X-ray	1.91	A	1-298
1OIT	X-ray	1.60	A	1-298
1OIU	X-ray	2.00	A/C	1-298
1OIY	X-ray	2.40	A/C	1-298
1OKV	X-ray	2.40	A/C	1-298
1OKW	X-ray	2.50	A/C	1-298
1OL1	X-ray	2.90	A/C	1-298
1OL2	X-ray	2.60	A/C	1-298
1P2A	X-ray	2.50	A	1-298
1P5E	X-ray	2.22	A/C	1-298
1PF8	X-ray	2.51	A	1-298
1PKD	X-ray	2.30	A/C	1-296
1PW2	X-ray	1.95	A	1-298
1PXI	X-ray	1.95	A	1-298
1PXJ	X-ray	2.30	A	1-298
1PXK	X-ray	2.80	A	1-298
1PXL	X-ray	2.50	A	1-298
1PXM	X-ray	2.53	A	1-298
1PXN	X-ray	2.50	A	1-298
1PXO	X-ray	1.96	A	1-298
1PXP	X-ray	2.30	A	1-298
1PYE	X-ray	2.00	A	1-298
1QMZ	X-ray	2.20	A/C	1-298
1R78	X-ray	2.00	A	1-298
1URC	X-ray	2.60	A/C	1-298
1URW	X-ray	1.60	A	1-298
1V1K	X-ray	2.31	A	1-298
1VYW	X-ray	2.30	A/C	1-298
1VYZ	X-ray	2.21	A	1-298
1W0X	X-ray	2.20	C	1-298
1W8C	X-ray	2.05	A	1-298
1W98	X-ray	2.15	A	1-297
1WCC	X-ray	2.20	A	1-298
1Y8Y	X-ray	2.00	A	1-298
1Y91	X-ray	2.15	A	1-298
1YKR	X-ray	1.80	A	1-298
2A0C	X-ray	1.95	X	1-298
2A4L	X-ray	2.40	A	1-298
2B52	X-ray	1.88	A	1-298
2B53	X-ray	2.00	A	1-298
2B54	X-ray	1.85	A	1-298
2B55	X-ray	1.85	A	1-298
2BHE	X-ray	1.90	A	1-298
2BHH	X-ray	2.60	A	1-298
2BKZ	X-ray	2.60	A/C	1-298
2BPM	X-ray	2.40	A/C	1-298
2BTR	X-ray	1.85	A	1-298
2BTS	X-ray	1.99	A	1-298
2C4G	X-ray	2.70	A/C	1-298
2C5N	X-ray	2.10	A/C	1-298
2C5O	X-ray	2.10	A/C	1-298
2C5V	X-ray	2.90	A/C	1-298
2C5X	X-ray	2.90	A/C	1-298
2C5Y	X-ray	2.25	A	1-298
2C68	X-ray	1.95	A	1-298
2C69	X-ray	2.10	A	1-298
2C6I	X-ray	1.80	A	1-298
2C6K	X-ray	1.90	A	1-298
2C6L	X-ray	2.30	A	1-298
2C6M	X-ray	1.90	A	1-298
2C6O	X-ray	2.10	A	1-298
2C6T	X-ray	2.61	A/C	1-298
2CCH	X-ray	1.70	A/C	1-298
2CCI	X-ray	2.70	A/C	1-298
2CJM	X-ray	2.30	A/C	1-298
2CLX	X-ray	1.80	A	1-298
2DS1	X-ray	2.00	A	1-298
2DUV	X-ray	2.20	A	1-298
2EXM	X-ray	1.80	A	1-298
2FVD	X-ray	1.85	A	1-298
2G9X	X-ray	2.50	A/C	1-298
2I40	X-ray	2.80	A/C	1-298
2IW6	X-ray	2.30	A/C	1-298
2IW8	X-ray	2.30	A/C	1-298
2IW9	X-ray	2.00	A/C	1-298
2J9M	X-ray	2.50	A	1-298
2JGZ	X-ray	2.90	A	1-288
2R3F	X-ray	1.50	A	1-298
2R3G	X-ray	1.55	A	1-298
2R3H	X-ray	1.50	A	1-298
2R3I	X-ray	1.28	A	1-298
2R3J	X-ray	1.65	A	1-298
2R3K	X-ray	1.70	A	1-298
2R3L	X-ray	1.65	A	1-298
2R3M	X-ray	1.70	A	1-298
2R3N	X-ray	1.63	A	1-298
2R3O	X-ray	1.80	A	1-298
2R3P	X-ray	1.66	A	1-298
2R3Q	X-ray	1.35	A	1-298
2R3R	X-ray	1.47	A	1-298
2R64	X-ray	2.30	A	1-298
2UUE	X-ray	2.06	A/C	1-298
2UZB	X-ray	2.70	A/C	1-298
2UZD	X-ray	2.72	A/C	1-298
2UZE	X-ray	2.40	A/C	1-298
2UZL	X-ray	2.40	A/C	1-298
2UZN	X-ray	2.30	A	1-298
2UZO	X-ray	2.30	A	1-298
2V0D	X-ray	2.20	A	1-298
2V22	X-ray	2.60	A/C	1-298
2VTA	X-ray	2.00	A	1-298
2VTH	X-ray	1.90	A	1-298
2VTI	X-ray	2.00	A	1-298
2VTJ	X-ray	2.20	A	1-298
2VTL	X-ray	2.00	A	1-298
2VTM	X-ray	2.25	A	1-298
2VTN	X-ray	2.20	A	1-298
2VTO	X-ray	2.19	A	1-298
2VTP	X-ray	2.15	A	1-298
2VTQ	X-ray	1.90	A	1-298
2VTR	X-ray	1.90	A	1-298
2VTS	X-ray	1.90	A	1-298
2VTT	X-ray	1.68	A	1-298
2VU3	X-ray	1.85	A	1-298
2VV9	X-ray	1.90	A	1-298
2W05	X-ray	1.90	A	1-298
2W06	X-ray	2.04	A	1-298
2W17	X-ray	2.15	A	1-298
2W1H	X-ray	2.15	A	1-298
2WEV	X-ray	2.30	A/C	1-298
2WFY	X-ray	2.53	A/C	1-298
2WHB	X-ray	2.90	A/C	1-298
2WIH	X-ray	2.50	A/C	1-298
2WIP	X-ray	2.80	A/C	1-298
2WMA	X-ray	2.80	A/C	1-298
2WMB	X-ray	2.60	A/C	1-298
2WPA	X-ray	2.51	A/C	1-298
2WXV	X-ray	2.60	A/C	1-298
2X1N	X-ray	2.75	A/C	1-298
2XMY	X-ray	1.90	A	1-298
2XNB	X-ray	1.85	A	1-298
3BHT	X-ray	2.00	A/C	1-298
3BHU	X-ray	2.30	A/C	1-298
3BHV	X-ray	2.10	A/C	1-298
3DDP	X-ray	2.70	A/C	1-298
3DDQ	X-ray	1.80	A/C	1-298
3DOG	X-ray	2.70	A/C	1-298
3EID	X-ray	3.15	A/C	1-298
3EJ1	X-ray	3.22	A/C	1-298
3EOC	X-ray	3.20	A/C	1-298
3EZR	X-ray	1.90	A	1-298
3EZV	X-ray	1.99	A	1-298
3F5X	X-ray	2.40	A/C	1-298
3FZ1	X-ray	1.90	A	1-298
3IG7	X-ray	1.80	A	1-298
3IGG	X-ray	1.80	A	1-298
3LE6	X-ray	2.00	A	1-298
3LFN	X-ray	2.28	A	1-298
3LFQ	X-ray	2.03	A	1-298
3LFS	X-ray	2.40	A	1-298
3MY5	X-ray	2.10	A/C	1-298
3NS9	X-ray	1.78	A	1-298
3PJ8	X-ray	1.96	A	1-298
3PXF	X-ray	1.80	A	1-298
3PXQ	X-ray	1.90	A	1-298
3PXR	X-ray	2.00	A	1-298
3PXY	X-ray	1.80	A	1-298
3PXZ	X-ray	1.70	A	1-298
3PY0	X-ray	1.75	A	1-298
3PY1	X-ray	2.05	A	1-298
3QHR	X-ray	2.17	A/C	1-296
3QHW	X-ray	1.91	A/C	1-296
3QL8	X-ray	1.90	A	1-298
3QQF	X-ray	1.75	A	1-298
3QQG	X-ray	1.90	A	1-298
3QQH	X-ray	1.87	A	1-298
3QQJ	X-ray	1.70	A	1-298
3QQK	X-ray	1.86	A	1-298
3QQL	X-ray	1.85	A	1-298
3QRT	X-ray	1.75	A	1-298
3QRU	X-ray	1.95	A	1-298
3QTQ	X-ray	1.80	A	1-298
3QTR	X-ray	1.85	A	1-298
3QTS	X-ray	1.90	A	1-298
3QTU	X-ray	1.82	A	1-298
3QTW	X-ray	1.85	A	1-298
3QTX	X-ray	1.95	A	1-298
3QTZ	X-ray	2.00	A	1-298
3QU0	X-ray	1.95	A	1-298
3QWJ	X-ray	1.75	A	1-298
3QWK	X-ray	1.85	A	1-298
3QX2	X-ray	1.75	A	1-298
3QX4	X-ray	1.92	A	1-298
3QXO	X-ray	1.75	A	1-298
3QXP	X-ray	1.75	A	1-298
3QZF	X-ray	2.00	A	1-298
3QZG	X-ray	1.75	A	1-298
3QZH	X-ray	1.95	A	1-298
3QZI	X-ray	1.75	A	1-298
3R1Q	X-ray	1.85	A	1-298
3R1S	X-ray	1.80	A	1-298
3R1Y	X-ray	1.80	A	1-298
3R28	X-ray	1.75	A	1-298
3R6X	X-ray	1.75	A	1-298
3R71	X-ray	1.75	A	1-298
3R73	X-ray	1.70	A	1-298
3R7E	X-ray	1.90	A	1-298
3R7I	X-ray	1.85	A	1-298
3R7U	X-ray	1.75	A	1-298
3R7V	X-ray	1.95	A	1-298
3R7Y	X-ray	1.90	A	1-298
3R83	X-ray	1.75	A	1-298
3R8L	X-ray	1.90	A	1-298
3R8M	X-ray	1.80	A	1-298
3R8P	X-ray	1.80	A	1-298
3R8U	X-ray	2.00	A	1-298
3R8V	X-ray	1.90	A	1-298
3R8Z	X-ray	1.85	A	1-298
3R9D	X-ray	1.95	A	1-298
3R9H	X-ray	2.10	A	1-298
3R9N	X-ray	1.75	A	1-298
3R9O	X-ray	1.90	A	1-298
3RAH	X-ray	1.75	A	1-298
3RAI	X-ray	1.70	A	1-298
3RAK	X-ray	1.75	A	1-298
3RAL	X-ray	1.75	A	1-298
3RJC	X-ray	1.85	A	1-298
3RK5	X-ray	2.00	A	1-298
3RK7	X-ray	1.80	A	1-298
3RK9	X-ray	1.85	A	1-298
3RKB	X-ray	2.00	A	1-298
3RM6	X-ray	1.60	A	1-298
3RM7	X-ray	1.85	A	1-298
3RMF	X-ray	1.75	A	1-298
3RNI	X-ray	1.95	A	1-298
3ROY	X-ray	1.75	A	1-298
3RPO	X-ray	1.75	A	1-298
3RPR	X-ray	1.75	A	1-298
3RPV	X-ray	1.80	A	1-298
3RPY	X-ray	1.90	A	1-298
3RZB	X-ray	1.90	A	1-298
3S00	X-ray	1.80	A	1-298
3S0O	X-ray	2.00	A	1-298
3S1H	X-ray	1.75	A	1-298
3S2P	X-ray	2.30	A	1-298
3SQQ	X-ray	1.85	A	1-298
3SW4	X-ray	1.70	A	1-298
3SW7	X-ray	1.80	A	1-298
3TI1	X-ray	1.99	A	1-298
3TIY	X-ray	1.84	A	1-298
3TIZ	X-ray	2.02	A	1-298
3TNW	X-ray	2.00	A/C	1-298
3ULI	X-ray	2.00	A	1-298
3UNJ	X-ray	1.90	A	1-298
3UNK	X-ray	2.10	A	1-298
3WBL	X-ray	2.00	A	1-298
4ACM	X-ray	1.63	A	1-298
4BCK	X-ray	2.05	A/C	1-298
4BCM	X-ray	2.45	A/C	1-298
4BCN	X-ray	2.10	A/C	1-298
4BCO	X-ray	2.05	A/C	1-298
4BCP	X-ray	2.26	A/C	1-298
4BCQ	X-ray	2.40	A/C	1-298
4BGH	X-ray	1.95	A	1-298
4BZD	X-ray	1.83	A	1-298
4CFN	X-ray	2.20	A/C	1-298
4CFW	X-ray	2.45	A/C	1-298
4EK3	X-ray	1.34	A	1-298
4EK4	X-ray	1.26	A	1-298
4EK5	X-ray	1.60	A	1-298
4EK6	X-ray	1.52	A	1-298
4EK8	X-ray	1.70	A	1-298
4EOI	X-ray	2.00	A/C	1-298
4EOJ	X-ray	1.65	A/C	1-298
4EOK	X-ray	2.57	A/C	1-297
4EOL	X-ray	2.40	A/C	1-297
4EOM	X-ray	2.10	A/C	1-297
4EON	X-ray	2.40	A/C	1-298
4EOO	X-ray	2.10	A/C	1-297
4EOP	X-ray	1.99	A/C	1-297
4EOQ	X-ray	2.15	A/C	1-297
4EOR	X-ray	2.20	A/C	1-297
4EOS	X-ray	2.57	A/C	1-297
4ERW	X-ray	2.00	A	1-298
4EZ3	X-ray	2.00	A	1-298
4EZ7	X-ray	2.49	A	1-298
4FKG	X-ray	1.51	A	1-298
4FKI	X-ray	1.60	A	1-298
4FKJ	X-ray	1.63	A	1-298
4FKL	X-ray	1.26	A	1-298
4FKO	X-ray	1.55	A	1-298
4FKP	X-ray	1.60	A	1-298
4FKQ	X-ray	1.75	A	1-298
4FKR	X-ray	1.90	A	1-298
4FKS	X-ray	1.55	A	1-298
4FKT	X-ray	1.60	A	1-298
4FKU	X-ray	1.47	A	1-298
4FKV	X-ray	1.70	A	1-298
4FKW	X-ray	1.80	A	1-298
4FX3	X-ray	2.75	A/C	1-298
4GCJ	X-ray	1.42	A	1-298
4I3Z	X-ray	2.05	A/C	1-296
4II5	X-ray	2.15	A/C	1-298
4KD1	X-ray	1.70	A	1-298
4LYN	X-ray	2.00	A	1-298
4NJ3	X-ray	1.85	A	1-298
