# Supplementary material for: In Silico Identification and In Vitro and In Vivo Validation of Anti-Psychotic Drug Fluspirilene as a Potential CDK2 Inhibitor and a Candidate Anti-Cancer Drug
Source: PLoS One. 2015 Jul 6;10(7):e0132072. doi: 10.1371/journal.pone.0132072 (PMC4493148; doi:10.1371/journal.pone.0132072)
Supplement: S2 Table — The table comprises the PDB ID, the pose number, the idock score and RMSD. (CSV) [file pone.0132072.s003.csv]

PDB	Pose	idock score	RMSD
1AQ1	1	-11.606	5.21
1AQ1	2	-11.199	1.18
1AQ1	3	-10.491	5.61
1AQ1	4	-10.459	3.44
1AQ1	5	-10.407	5.62
1AQ1	6	-10.384	3.43
1AQ1	7	-10.344	6.22
1AQ1	8	-10.341	5.99
1AQ1	9	-10.324	3.63
1CKP	1	-7.603	7.58
1CKP	2	-7.490	7.49
1CKP	3	-7.363	6.92
1CKP	4	-7.327	7.00
1CKP	5	-7.256	7.88
1CKP	6	-7.114	7.36
1CKP	7	-7.084	6.50
1CKP	8	-7.053	3.59
1CKP	9	-7.036	6.87
1DI8	1	-8.312	3.18
1DI8	2	-8.311	3.83
1DI8	3	-8.284	1.24
1DI8	4	-7.934	3.43
1DI8	5	-7.860	3.97
1DI8	6	-7.817	7.37
1DI8	7	-7.552	3.64
1DI8	8	-7.463	5.88
1DI8	9	-7.452	3.79
1DM2	1	-9.656	0.38
1DM2	2	-9.389	3.54
1DM2	3	-9.384	4.36
1DM2	4	-9.306	4.28
1DM2	5	-9.127	4.47
1DM2	6	-9.027	1.47
1DM2	7	-9.002	4.76
1DM2	8	-8.996	4.08
1DM2	9	-8.982	4.36
1E1V	1	-8.225	6.51
1E1V	2	-8.095	6.97
1E1V	3	-8.073	6.82
1E1V	4	-7.916	7.09
1E1V	5	-7.858	6.76
1E1V	6	-7.827	7.12
1E1V	7	-7.777	6.86
1E1V	8	-7.762	6.84
1E1V	9	-7.694	6.84
1E1X	1	-7.677	7.46
1E1X	2	-7.626	7.47
1E1X	3	-7.624	7.28
1E1X	4	-7.603	6.74
1E1X	5	-7.602	7.73
1E1X	6	-7.591	7.22
1E1X	7	-7.567	7.75
1E1X	8	-7.564	6.36
1E1X	9	-7.551	7.37
1FVT	1	-8.932	7.59
1FVT	2	-8.827	8.03
1FVT	3	-8.819	1.17
1FVT	4	-8.706	6.46
1FVT	5	-8.677	7.52
1FVT	6	-8.654	7.50
1FVT	7	-8.490	8.30
1FVT	8	-8.484	5.82
1FVT	9	-8.474	0.46
1G5S	1	-10.063	8.26
1G5S	2	-9.970	7.03
1G5S	3	-9.962	7.08
1G5S	4	-9.888	1.15
1G5S	5	-9.821	6.97
1G5S	6	-9.770	7.11
1G5S	7	-9.624	8.44
1G5S	8	-9.604	2.18
1G5S	9	-9.598	1.56
1GIH	1	-11.327	0.98
1GIH	2	-10.887	0.56
1GIH	3	-10.581	5.55
1GIH	4	-10.493	5.71
1GIH	5	-10.462	5.64
1GIH	6	-10.267	5.65
1GIH	7	-10.054	3.73
1GIH	8	-10.049	5.63
1GIH	9	-9.892	4.06
1GII	1	-9.527	0.96
1GII	2	-9.337	5.59
1GII	3	-9.286	6.00
1GII	4	-9.140	3.15
1GII	5	-9.136	6.17
1GII	6	-9.123	3.64
1GII	7	-9.082	5.68
1GII	8	-9.023	6.02
1GII	9	-8.941	6.08
1GIJ	1	-11.400	5.56
1GIJ	2	-10.982	4.57
1GIJ	3	-10.776	1.77
1GIJ	4	-10.721	2.37
1GIJ	5	-10.703	1.87
1GIJ	6	-10.578	0.95
1GIJ	7	-10.566	1.76
1GIJ	8	-10.535	4.44
1GIJ	9	-10.425	1.96
1GZ8	1	-6.712	6.60
1GZ8	2	-6.692	6.11
1GZ8	3	-6.649	6.52
1GZ8	4	-6.642	6.25
1GZ8	5	-6.515	7.13
1GZ8	6	-6.477	7.10
1GZ8	7	-6.468	5.70
1GZ8	8	-6.455	6.41
1GZ8	9	-6.440	6.40
1H00	1	-8.067	9.87
1H00	2	-8.006	6.94
1H00	3	-7.994	6.90
1H00	4	-7.971	9.78
1H00	5	-7.945	5.70
1H00	6	-7.902	5.67
1H00	7	-7.880	6.51
1H00	8	-7.821	8.22
1H00	9	-7.814	5.05
1H01	1	-8.680	7.45
1H01	2	-8.532	7.06
1H01	3	-8.461	3.65
1H01	4	-8.418	3.28
1H01	5	-8.400	3.22
1H01	6	-8.341	3.26
1H01	7	-8.328	5.25
1H01	8	-8.312	5.25
1H01	9	-8.277	5.35
1H07	1	-7.782	4.47
1H07	2	-7.755	4.71
1H07	3	-7.589	2.99
1H07	4	-7.502	3.52
1H07	5	-7.471	9.00
1H07	6	-7.454	1.86
1H07	7	-7.429	8.39
1H07	8	-7.390	8.23
1H07	9	-7.378	9.26
1H08	1	-8.326	8.14
1H08	2	-8.105	8.12
1H08	3	-8.070	5.72
1H08	4	-8.044	6.25
1H08	5	-8.023	6.09
1H08	6	-7.963	6.41
1H08	7	-7.946	5.86
1H08	8	-7.874	5.87
1H08	9	-7.829	5.82
1H0V	1	-7.444	3.75
1H0V	2	-7.429	6.55
1H0V	3	-7.407	6.91
1H0V	4	-7.399	4.40
1H0V	5	-7.332	0.99
1H0V	6	-7.289	6.50
1H0V	7	-7.285	3.15
1H0V	8	-7.246	6.46
1H0V	9	-7.245	6.74
1H0W	1	-7.802	7.17
1H0W	2	-7.565	7.11
1H0W	3	-7.505	7.57
1H0W	4	-7.485	6.34
1H0W	5	-7.413	6.45
1H0W	6	-7.360	6.79
1H0W	7	-7.338	6.88
1H0W	8	-7.314	2.11
1H0W	9	-7.276	7.45
1JSV	1	-7.283	6.58
1JSV	2	-7.244	6.53
1JSV	3	-7.074	6.54
1JSV	4	-6.943	6.68
1JSV	5	-6.931	8.24
1JSV	6	-6.833	8.28
1JSV	7	-6.823	6.71
1JSV	8	-6.775	6.51
1JSV	9	-6.765	7.80
1JVP	1	-10.207	6.19
1JVP	2	-10.190	6.15
1JVP	3	-10.165	6.20
1JVP	4	-10.086	6.14
1JVP	5	-9.796	1.45
1JVP	6	-9.790	1.60
1JVP	7	-9.738	1.72
1JVP	8	-9.690	2.85
1JVP	9	-9.686	2.69
1KE5	1	-9.651	1.48
1KE5	2	-9.643	0.40
1KE5	3	-8.558	6.70
1KE5	4	-8.506	6.62
1KE5	5	-8.376	6.58
1KE5	6	-8.349	9.23
1KE5	7	-8.277	7.69
1KE5	8	-8.248	7.63
1KE5	9	-8.126	8.52
1KE6	1	-9.071	1.53
1KE6	2	-9.025	1.08
1KE6	3	-8.977	1.49
1KE6	4	-8.804	0.70
1KE6	5	-8.802	1.51
1KE6	6	-8.599	2.15
1KE6	7	-8.414	2.65
1KE6	8	-8.317	5.44
1KE6	9	-8.300	2.15
1KE7	1	-10.435	2.11
1KE7	2	-10.363	2.20
1KE7	3	-10.017	2.33
1KE7	4	-9.671	1.59
1KE7	5	-9.391	2.95
1KE7	6	-9.358	6.64
1KE7	7	-9.320	7.05
1KE7	8	-9.260	4.69
1KE7	9	-9.246	8.31
1KE8	1	-9.908	2.59
1KE8	2	-9.783	2.35
1KE8	3	-9.579	1.83
1KE8	4	-9.432	0.49
1KE8	5	-9.381	6.89
1KE8	6	-9.310	1.66
1KE8	7	-9.134	2.24
1KE8	8	-8.862	7.60
1KE8	9	-8.847	4.93
1KE9	1	-9.725	2.22
1KE9	2	-9.687	6.15
1KE9	3	-9.388	2.15
1KE9	4	-9.387	2.00
1KE9	5	-9.377	6.35
1KE9	6	-9.301	1.50
1KE9	7	-9.216	2.26
1KE9	8	-9.195	6.60
1KE9	9	-9.178	1.42
1OIQ	1	-8.075	3.35
1OIQ	2	-7.767	4.38
1OIQ	3	-7.737	1.50
1OIQ	4	-7.720	1.43
1OIQ	5	-7.696	6.22
1OIQ	6	-7.679	5.11
1OIQ	7	-7.568	5.59
1OIQ	8	-7.529	6.17
1OIQ	9	-7.526	5.97
1OIR	1	-8.904	8.31
1OIR	2	-8.593	8.26
1OIR	3	-8.530	7.84
1OIR	4	-8.351	8.07
1OIR	5	-8.337	7.82
1OIR	6	-8.287	8.32
1OIR	7	-8.267	8.85
1OIR	8	-8.255	4.55
1OIR	9	-8.248	9.16
1OIT	1	-9.753	7.68
1OIT	2	-9.753	7.75
1OIT	3	-9.625	2.48
1OIT	4	-9.594	4.14
1OIT	5	-9.577	8.29
1OIT	6	-9.495	2.63
1OIT	7	-9.462	4.08
1OIT	8	-9.427	4.05
1OIT	9	-9.320	1.13
1P2A	1	-9.409	5.04
1P2A	2	-9.362	0.61
1P2A	3	-9.115	5.06
1P2A	4	-9.106	5.08
1P2A	5	-9.091	5.21
1P2A	6	-8.739	5.81
1P2A	7	-8.653	1.26
1P2A	8	-8.650	6.12
1P2A	9	-8.616	6.21
1PF8	1	-8.158	1.15
1PF8	2	-7.814	5.74
1PF8	3	-7.812	4.87
1PF8	4	-7.743	5.77
1PF8	5	-7.724	2.91
1PF8	6	-7.699	2.98
1PF8	7	-7.667	1.47
1PF8	8	-7.650	5.35
1PF8	9	-7.641	3.51
1PXI	1	-6.435	0.58
1PXI	2	-6.432	3.18
1PXI	3	-6.311	5.43
1PXI	4	-6.239	5.59
1PXI	5	-6.221	5.30
1PXI	6	-6.180	5.55
1PXI	7	-6.130	1.89
1PXI	8	-6.115	3.01
1PXI	9	-6.090	2.36
1PXJ	1	-5.913	2.97
1PXJ	2	-5.875	5.82
1PXJ	3	-5.859	2.54
1PXJ	4	-5.726	5.60
1PXJ	5	-5.719	5.04
1PXJ	6	-5.672	6.75
1PXJ	7	-5.645	2.74
1PXJ	8	-5.579	5.44
1PXJ	9	-5.572	5.54
1PXK	1	-7.066	1.69
1PXK	2	-6.917	7.73
1PXK	3	-6.848	1.26
1PXK	4	-6.802	7.28
1PXK	5	-6.708	5.84
1PXK	6	-6.669	9.21
1PXK	7	-6.635	6.49
1PXK	8	-6.628	5.57
1PXK	9	-6.573	8.29
1PXL	1	-8.850	8.32
1PXL	2	-8.809	8.24
1PXL	3	-8.806	8.37
1PXL	4	-8.806	8.39
1PXL	5	-8.721	1.27
1PXL	6	-8.669	1.54
1PXL	7	-8.632	7.80
1PXL	8	-8.629	7.94
1PXL	9	-8.583	8.14
1PXM	1	-8.275	1.09
1PXM	2	-8.263	0.51
1PXM	3	-8.183	6.96
1PXM	4	-8.159	1.54
1PXM	5	-8.063	9.04
1PXM	6	-8.014	6.22
1PXM	7	-8.013	9.31
1PXM	8	-8.008	11.11
1PXM	9	-7.972	7.24
1PXN	1	-9.404	6.53
1PXN	2	-9.378	6.51
1PXN	3	-9.354	6.33
1PXN	4	-9.296	6.36
1PXN	5	-9.212	0.59
1PXN	6	-9.170	7.31
1PXN	7	-9.152	7.31
1PXN	8	-8.746	7.65
1PXN	9	-8.697	7.55
1PXO	1	-8.876	7.16
1PXO	2	-8.847	6.94
1PXO	3	-8.815	6.80
1PXO	4	-8.772	7.36
1PXO	5	-8.743	6.69
1PXO	6	-8.654	7.19
1PXO	7	-8.626	6.79
1PXO	8	-8.611	7.21
1PXO	9	-8.607	6.64
1PXP	1	-8.309	7.28
1PXP	2	-8.216	7.55
1PXP	3	-8.073	1.02
1PXP	4	-8.061	6.53
1PXP	5	-7.864	6.41
1PXP	6	-7.856	6.33
1PXP	7	-7.853	7.78
1PXP	8	-7.802	7.64
1PXP	9	-7.796	4.31
1PYE	1	-9.897	4.68
1PYE	2	-9.770	4.68
1PYE	3	-9.759	4.59
1PYE	4	-9.476	5.24
1PYE	5	-9.427	3.38
1PYE	6	-9.405	7.74
1PYE	7	-9.373	3.09
1PYE	8	-9.358	3.00
1PYE	9	-9.329	5.37
1R78	1	-9.506	1.41
1R78	2	-9.459	1.88
1R78	3	-9.074	0.75
1R78	4	-8.978	5.11
1R78	5	-8.516	5.39
1R78	6	-8.514	5.50
1R78	7	-8.466	5.96
1R78	8	-8.359	3.92
1R78	9	-8.173	3.83
1URW	1	-8.450	3.05
1URW	2	-8.343	2.02
1URW	3	-8.290	2.22
1URW	4	-8.279	3.18
1URW	5	-8.275	2.10
1URW	6	-8.264	3.69
1URW	7	-8.238	2.34
1URW	8	-8.208	9.74
1URW	9	-8.113	2.21
1V1K	1	-8.581	5.57
1V1K	2	-8.473	5.55
1V1K	3	-8.433	7.12
1V1K	4	-8.268	5.13
1V1K	5	-8.261	5.33
1V1K	6	-8.223	6.98
1V1K	7	-8.173	7.96
1V1K	8	-8.153	5.49
1V1K	9	-8.142	8.71
1VYZ	1	-8.004	7.28
1VYZ	2	-7.953	7.38
1VYZ	3	-7.828	7.19
1VYZ	4	-7.722	7.26
1VYZ	5	-7.600	1.86
1VYZ	6	-7.595	7.10
1VYZ	7	-7.576	0.56
1VYZ	8	-7.511	1.40
1VYZ	9	-7.496	7.40
1W0X	1	-7.819	7.60
1W0X	2	-7.814	3.69
1W0X	3	-7.802	3.64
1W0X	4	-7.783	4.22
1W0X	5	-7.778	4.07
1W0X	6	-7.767	6.57
1W0X	7	-7.760	7.63
1W0X	8	-7.705	6.01
1W0X	9	-7.566	6.82
