# Supplementary material for: In Silico Identification and In Vitro and In Vivo Validation of Anti-Psychotic Drug Fluspirilene as a Potential CDK2 Inhibitor and a Candidate Anti-Cancer Drug
Source: PLoS One. 2015 Jul 6;10(7):e0132072. doi: 10.1371/journal.pone.0132072 (PMC4493148; doi:10.1371/journal.pone.0132072)
Supplement: S3 Table — The table comprises the ZINC ID, the catalog, the average score, standard deviation and individual scores for the 44 selected CDK2 structures, and the molecular properties. (CSV) [file pone.0132072.s004.csv]

ID	CAT	AVG	STDEV	1AQ1	1CKP	1DI8	1DM2	1E1V	1E1X	1FVT	1G5S	1GIH	1GII	1GIJ	1GZ8	1H00	1H01	1H07	1H08	1H0V	1H0W	1JSV	1JVP	1KE5	1KE6	1KE7	1KE8	1KE9	1OIQ	1OIR	1OIT	1P2A	1PF8	1PXI	1PXJ	1PXK	1PXL	1PXM	1PXN	1PXO	1PXP	1PYE	1R78	1URW	1V1K	1VYZ	1W0X	MWT	LGP
06716957	dbap	-10.460	0.519	-10.751	-10.006	-10.174	-10.201	-10.452	-11.244	-10.715	-10.339	-10.510	-10.341	-10.233	-9.660	-10.219	-10.655	-10.693	-11.226	-10.686	-10.609	-9.802	-10.570	-10.605	-10.618	-10.212	-10.532	-9.907	-9.782	-10.647	-10.722	-10.315	-11.498	-9.232	-9.963	-9.899	-10.783	-11.474	-10.576	-11.692	-11.448	-9.976	-10.314	-10.289	-9.919	-10.171	-10.588	529.526	4.99
03830332	fda	-10.435	0.497	-10.500	-10.540	-10.397	-10.528	-9.950	-10.097	-10.266	-10.907	-10.504	-10.285	-10.803	-9.414	-10.249	-11.312	-10.213	-10.850	-10.557	-10.121	-10.270	-10.920	-10.407	-10.287	-10.337	-10.573	-10.171	-9.972	-11.073	-11.054	-10.199	-11.615	-9.904	-10.677	-9.834	-10.163	-9.884	-9.785	-11.421	-11.577	-10.436	-10.894	-10.342	-10.166	-9.702	-9.963	606.594	1.21
03784182	dbap	-10.383	0.630	-11.461	-10.886	-10.476	-10.251	-9.140	-9.739	-10.530	-11.497	-11.091	-10.041	-10.332	-9.570	-9.800	-10.834	-10.805	-9.969	-9.190	-10.471	-9.178	-11.251	-10.444	-10.565	-9.907	-10.018	-10.520	-10.542	-11.373	-10.344	-10.954	-10.829	-9.518	-9.471	-9.740	-9.977	-9.830	-9.904	-10.488	-10.804	-11.320	-11.018	-10.515	-10.664	-10.791	-10.823	411.521	7.69
53073961	dbap	-10.274	0.471	-10.895	-10.148	-10.411	-10.921	-9.412	-10.470	-10.081	-10.689	-11.297	-10.613	-10.433	-8.899	-9.768	-10.535	-10.601	-10.468	-9.642	-10.137	-9.371	-10.004	-10.280	-10.146	-10.441	-10.320	-10.289	-9.957	-10.276	-10.047	-10.628	-10.647	-9.881	-9.889	-10.402	-9.860	-10.541	-11.253	-10.698	-10.361	-10.561	-10.679	-10.251	-9.666	-10.065	-10.108	588.552	7.83
52955754	dbap	-10.270	0.808	-12.082	-10.411	-10.672	-9.459	-8.714	-10.560	-9.865	-10.402	-11.314	-10.961	-10.882	-8.890	-12.486	-10.936	-10.393	-10.783	-9.305	-10.402	-9.116	-11.705	-9.896	-9.892	-9.463	-10.084	-10.194	-9.646	-10.373	-9.972	-10.672	-10.077	-9.780	-9.364	-9.701	-10.371	-9.686	-10.700	-10.912	-10.810	-10.474	-11.078	-10.568	-8.972	-9.471	-10.405	581.673	2.08
02036732	fda	-10.267	0.570	-10.317	-9.963	-10.438	-10.531	-10.867	-11.061	-10.278	-10.056	-10.874	-9.915	-10.764	-9.024	-9.746	-9.997	-9.640	-10.862	-10.170	-9.853	-9.483	-11.188	-9.969	-10.050	-9.929	-10.025	-10.304	-9.799	-10.068	-9.986	-10.249	-11.211	-9.523	-9.645	-10.515	-10.638	-10.406	-11.206	-10.842	-11.459	-9.742	-10.237	-10.677	-8.975	-10.618	-10.663	301.321	4.11
03830768	fda	-10.235	0.747	-11.123	-10.327	-11.248	-10.861	-9.858	-10.352	-11.073	-11.875	-11.270	-10.364	-10.379	-9.353	-9.540	-11.257	-10.242	-9.793	-9.504	-10.580	-8.860	-11.306	-10.153	-11.066	-9.494	-9.999	-10.434	-10.903	-10.176	-9.670	-10.344	-9.756	-9.413	-9.092	-8.929	-9.582	-9.910	-9.351	-9.963	-10.393	-10.517	-11.033	-11.207	-10.886	-9.156	-9.732	376.496	5.78
03830769	fda	-10.097	0.578	-10.737	-9.916	-10.253	-9.876	-9.004	-9.845	-9.869	-10.726	-10.702	-9.907	-10.201	-9.246	-9.911	-10.316	-9.815	-10.779	-9.556	-9.892	-8.805	-11.311	-9.678	-10.709	-9.468	-9.190	-9.863	-10.412	-10.772	-10.395	-10.127	-11.199	-10.219	-9.592	-9.496	-9.951	-9.236	-10.337	-10.598	-10.385	-9.994	-10.974	-10.533	-9.945	-9.812	-10.700	376.496	5.78
03881613	dbap	-10.083	0.645	-10.806	-10.166	-10.397	-10.584	-9.090	-10.208	-10.247	-10.843	-10.681	-9.648	-9.926	-9.312	-9.953	-10.818	-9.821	-10.399	-9.654	-9.690	-8.665	-10.910	-10.044	-10.463	-9.534	-9.823	-9.921	-8.866	-11.313	-10.392	-9.692	-10.904	-9.496	-9.647	-9.218	-9.442	-9.776	-10.773	-11.205	-10.956	-9.512	-10.576	-10.753	-9.529	-9.561	-10.436	406.566	5.51
01542113	dbap	-10.059	0.505	-10.526	-9.975	-10.151	-9.523	-10.162	-10.178	-10.311	-10.067	-10.426	-9.621	-10.020	-9.798	-10.135	-10.834	-11.026	-10.611	-9.687	-9.610	-9.053	-10.115	-9.572	-10.273	-9.436	-9.976	-9.869	-9.521	-10.816	-10.092	-9.907	-11.181	-9.409	-9.597	-9.461	-10.449	-9.941	-10.503	-11.243	-10.748	-9.968	-9.760	-9.803	-9.422	-9.719	-10.105	442.543	3.77
11616656	fda	-10.053	0.719	-10.537	-11.066	-10.100	-9.964	-8.685	-10.024	-10.284	-11.197	-10.692	-9.807	-9.913	-8.660	-10.482	-10.866	-10.515	-9.712	-9.230	-9.438	-8.591	-10.972	-10.101	-10.323	-9.623	-9.426	-9.261	-9.856	-10.628	-9.656	-11.489	-10.655	-9.856	-9.235	-9.313	-9.913	-9.497	-9.121	-9.930	-10.673	-10.641	-10.623	-11.578	-10.013	-10.034	-10.132	376.496	5.78
03881345	fda	-10.036	0.633	-10.796	-10.012	-9.855	-10.173	-8.451	-9.886	-10.083	-10.640	-10.882	-9.703	-10.033	-9.685	-9.499	-10.322	-9.654	-10.621	-9.173	-9.881	-9.724	-11.494	-9.698	-10.369	-8.978	-9.081	-9.514	-10.311	-10.885	-10.400	-10.613	-11.030	-10.027	-9.369	-9.441	-10.001	-9.529	-9.773	-10.234	-10.993	-10.183	-10.730	-9.531	-9.510	-9.806	-10.998	376.496	5.78
00537755	dbap	-10.021	0.664	-11.267	-9.735	-11.191	-10.009	-9.145	-10.446	-9.182	-10.840	-10.839	-9.508	-10.072	-9.348	-9.342	-10.474	-9.856	-10.293	-9.261	-10.346	-8.602	-11.152	-9.384	-10.959	-9.324	-10.241	-9.567	-9.918	-9.889	-9.695	-10.212	-9.705	-9.897	-9.085	-8.806	-9.904	-9.996	-10.782	-11.171	-10.577	-9.817	-10.701	-10.087	-9.890	-10.194	-10.221	476.591	5.54
00897240	dbap	-10.008	0.634	-11.278	-10.377	-10.751	-9.767	-10.270	-10.946	-9.640	-10.232	-10.181	-9.584	-10.104	-8.959	-10.077	-9.409	-9.592	-10.234	-9.547	-9.721	-9.352	-11.441	-10.465	-10.265	-9.870	-10.400	-10.314	-10.064	-10.066	-10.174	-10.337	-10.834	-8.748	-8.879	-9.173	-8.995	-9.287	-9.913	-10.365	-11.042	-9.732	-10.492	-9.448	-9.793	-10.721	-9.523	382.915	4.82
00897240	fda	-10.008	0.650	-11.217	-10.366	-10.756	-9.627	-10.337	-10.950	-9.624	-10.241	-10.121	-9.618	-10.175	-8.915	-10.070	-9.486	-9.605	-10.256	-9.525	-9.636	-9.377	-11.431	-10.449	-10.187	-9.916	-10.385	-10.422	-10.077	-9.997	-10.132	-10.259	-11.113	-8.661	-8.914	-9.167	-8.984	-9.462	-9.704	-10.353	-11.181	-9.729	-10.462	-9.545	-9.775	-10.748	-9.400	382.915	4.82
33974796	dbap	-9.982	0.629	-11.139	-9.931	-10.806	-9.745	-9.977	-9.612	-10.820	-10.716	-10.865	-9.806	-9.639	-9.521	-9.873	-10.468	-9.950	-10.272	-8.903	-9.815	-8.977	-10.401	-9.425	-10.334	-9.380	-9.316	-9.095	-9.844	-10.201	-9.932	-10.167	-10.786	-9.530	-9.051	-9.940	-9.951	-9.513	-9.570	-11.967	-10.462	-10.203	-10.292	-9.307	-9.474	-9.651	-10.560	493.697	5.19
19796084	dbap	-9.962	0.519	-10.774	-9.640	-10.572	-9.955	-9.158	-10.272	-9.730	-10.211	-10.793	-9.419	-10.786	-9.279	-9.665	-9.791	-9.600	-10.205	-9.268	-10.229	-9.166	-11.003	-9.955	-10.352	-9.829	-10.136	-10.346	-9.900	-9.854	-9.443	-9.878	-10.688	-9.557	-9.388	-9.657	-9.111	-10.224	-11.227	-10.486	-9.970	-9.542	-9.810	-9.970	-9.444	-10.057	-9.984	462.564	5.62
00601229	dbap	-9.958	0.606	-11.503	-10.482	-10.862	-9.810	-9.702	-9.935	-10.068	-10.191	-10.230	-9.942	-9.835	-8.564	-10.176	-9.713	-10.040	-9.966	-9.568	-10.001	-9.126	-11.186	-10.131	-10.061	-9.564	-10.476	-9.960	-9.668	-9.939	-9.720	-10.188	-10.652	-9.263	-8.633	-9.321	-9.782	-9.051	-9.289	-10.408	-11.031	-9.585	-10.476	-9.491	-9.742	-10.680	-10.137	382.915	4.82
01481956	dbap	-9.949	0.495	-10.295	-10.380	-10.495	-9.881	-9.576	-9.753	-9.892	-9.791	-10.248	-9.017	-10.588	-9.210	-9.171	-10.202	-9.495	-9.892	-9.754	-9.977	-9.184	-11.018	-10.088	-10.138	-9.615	-9.654	-9.929	-9.419	-10.221	-10.374	-10.344	-10.456	-9.690	-9.829	-9.142	-9.618	-10.557	-10.589	-10.683	-11.010	-9.983	-9.989	-9.665	-9.346	-9.479	-10.111	427.5	1.97
00538180	fda	-9.948	0.509	-10.787	-9.647	-10.579	-9.832	-9.142	-10.491	-9.704	-10.203	-10.718	-9.444	-10.330	-9.309	-9.631	-9.781	-9.616	-10.156	-9.204	-10.269	-9.176	-10.881	-10.056	-10.152	-9.946	-10.282	-10.337	-9.873	-9.881	-9.576	-9.991	-10.451	-9.498	-9.428	-9.649	-9.050	-10.273	-11.404	-10.482	-9.979	-9.596	-9.765	-9.819	-9.407	-9.977	-9.948	462.564	5.62
03830923	fda	-9.944	0.599	-10.678	-10.196	-9.800	-10.055	-9.066	-9.580	-9.893	-10.471	-10.397	-10.299	-11.075	-8.350	-9.845	-10.053	-10.195	-10.333	-9.025	-9.907	-7.957	-10.014	-9.631	-9.703	-9.768	-9.569	-9.708	-9.767	-10.251	-9.896	-10.369	-10.861	-9.961	-9.443	-9.997	-10.013	-10.317	-10.020	-11.022	-10.574	-10.117	-10.113	-10.274	-9.242	-9.524	-10.210	498.508	0.89
03830924	fda	-9.940	0.553	-10.113	-10.189	-10.004	-9.715	-9.893	-10.027	-9.846	-10.311	-10.155	-9.841	-10.990	-8.811	-9.443	-10.495	-10.323	-10.277	-9.373	-9.853	-8.633	-10.677	-9.628	-9.708	-9.780	-9.625	-9.498	-9.466	-10.112	-9.893	-10.304	-10.813	-9.527	-9.575	-10.005	-10.410	-9.181	-9.902	-11.398	-10.825	-10.085	-10.226	-10.355	-9.077	-9.549	-9.464	498.508	0.89
00601229	fda	-9.932	0.599	-11.467	-10.299	-10.903	-9.933	-9.591	-9.992	-10.120	-10.150	-10.124	-9.895	-9.880	-8.511	-10.178	-9.718	-10.111	-10.012	-9.543	-10.121	-9.134	-11.104	-10.095	-9.996	-9.528	-10.569	-10.008	-9.566	-9.904	-9.605	-10.222	-10.560	-9.354	-8.643	-9.242	-9.795	-8.960	-9.264	-10.474	-10.699	-9.696	-10.556	-9.237	-9.723	-10.517	-10.007	382.915	4.82
03830767	fda	-9.931	0.585	-10.131	-10.269	-10.194	-9.920	-8.579	-10.038	-10.713	-10.933	-10.125	-9.747	-10.036	-8.773	-9.405	-9.660	-9.666	-9.612	-9.221	-9.541	-8.710	-10.698	-10.430	-11.146	-9.471	-10.395	-9.800	-10.236	-9.783	-9.404	-10.040	-9.878	-10.026	-9.361	-9.409	-9.733	-9.674	-10.230	-10.491	-9.972	-9.971	-10.944	-10.290	-10.799	-9.171	-10.335	376.496	5.78
00538337	dbap	-9.929	0.816	-10.833	-9.385	-9.919	-9.854	-9.594	-11.161	-9.732	-10.021	-10.464	-9.985	-10.054	-9.642	-9.304	-10.048	-9.327	-11.075	-9.337	-10.581	-8.921	-11.757	-9.520	-9.096	-8.742	-9.203	-9.137	-9.112	-10.590	-10.222	-9.653	-10.848	-9.310	-9.862	-8.537	-9.736	-9.848	-11.686	-11.583	-11.398	-9.408	-9.815	-9.861	-9.044	-9.032	-10.627	441.958	3.84
03830922	fda	-9.915	0.583	-10.194	-9.924	-10.042	-9.561	-8.892	-10.158	-9.883	-10.437	-10.207	-9.874	-11.054	-8.439	-9.447	-10.517	-10.197	-10.264	-9.481	-10.065	-8.095	-10.188	-9.645	-9.805	-9.746	-9.611	-9.733	-9.695	-10.184	-9.945	-10.494	-10.738	-9.605	-9.440	-9.966	-10.453	-9.639	-10.018	-11.057	-10.853	-10.245	-10.087	-9.968	-9.252	-9.600	-9.540	498.508	0.89
04214700	dbap	-9.914	0.486	-10.098	-9.899	-9.803	-9.748	-9.965	-9.698	-9.864	-9.568	-10.262	-9.538	-10.466	-9.155	-9.290	-10.567	-9.789	-10.347	-9.899	-9.634	-9.118	-10.966	-10.041	-9.805	-9.330	-9.142	-9.872	-9.223	-9.931	-10.684	-10.355	-10.196	-9.843	-9.740	-9.183	-9.598	-9.854	-10.736	-10.556	-11.020	-10.150	-9.632	-10.042	-9.528	-9.667	-10.417	427.5	1.97
00538312	dbap	-9.911	0.463	-10.170	-10.114	-10.102	-9.795	-9.809	-10.431	-9.845	-9.905	-10.156	-9.063	-10.627	-9.287	-9.355	-10.282	-9.777	-9.789	-9.753	-9.772	-8.997	-10.846	-9.506	-9.853	-9.589	-9.447	-9.905	-9.325	-9.989	-10.343	-10.257	-10.393	-9.665	-10.185	-9.352	-9.300	-10.133	-10.863	-10.332	-10.816	-9.707	-9.889	-9.794	-9.207	-10.272	-10.070	411.501	2.96
03830385	fda	-9.903	0.564	-10.116	-9.840	-10.183	-9.535	-9.717	-9.931	-9.903	-10.306	-10.187	-9.708	-10.876	-8.702	-9.375	-10.443	-10.290	-10.127	-9.304	-9.799	-8.553	-10.098	-9.594	-9.784	-9.845	-9.527	-9.474	-9.337	-10.014	-9.850	-10.219	-10.710	-9.716	-9.531	-9.921	-11.073	-9.260	-9.873	-11.319	-10.966	-9.981	-10.167	-10.281	-9.053	-9.575	-9.661	514.507	0.62
03830925	fda	-9.899	0.613	-10.191	-10.631	-10.078	-9.857	-9.466	-9.443	-9.835	-10.267	-10.202	-10.122	-10.894	-8.478	-9.796	-10.069	-10.280	-10.347	-8.952	-9.956	-8.250	-10.257	-9.657	-9.725	-9.749	-9.604	-9.560	-9.628	-9.979	-9.878	-10.272	-11.448	-9.473	-9.368	-9.801	-10.454	-9.151	-10.236	-10.948	-10.825	-10.134	-10.009	-10.329	-9.158	-9.471	-9.311	498.508	0.89
03978005	dbap	-9.886	0.937	-11.207	-9.965	-10.129	-9.930	-7.674	-8.625	-9.748	-10.727	-11.044	-9.727	-10.474	-7.785	-12.075	-10.829	-9.892	-10.993	-7.968	-9.505	-9.148	-10.222	-9.876	-10.061	-9.934	-9.936	-10.530	-9.935	-11.216	-10.010	-11.098	-9.691	-8.609	-8.747	-8.817	-10.422	-9.671	-9.794	-9.876	-10.956	-10.558	-9.882	-8.934	-9.474	-9.272	-10.040	584.697	2.09
03830384	fda	-9.878	0.567	-10.057	-9.983	-10.025	-9.835	-8.975	-9.522	-9.897	-10.431	-10.428	-10.391	-10.966	-8.732	-9.864	-9.992	-10.070	-10.265	-8.989	-9.788	-7.901	-9.543	-9.603	-9.684	-9.787	-9.549	-9.619	-9.663	-10.202	-9.784	-10.329	-10.409	-9.678	-9.613	-10.121	-10.265	-10.172	-10.053	-10.930	-10.892	-9.930	-10.095	-10.278	-9.168	-9.474	-9.661	514.507	0.62
03830386	fda	-9.869	0.584	-10.082	-10.565	-9.940	-9.636	-9.354	-9.809	-9.901	-10.228	-10.222	-10.184	-10.812	-8.361	-9.841	-9.862	-10.201	-10.200	-8.832	-9.848	-8.161	-9.912	-9.608	-9.713	-9.764	-9.551	-9.527	-9.444	-9.874	-9.763	-10.182	-11.290	-9.593	-9.553	-9.949	-10.069	-10.000	-10.245	-10.857	-10.903	-10.036	-10.023	-10.201	-9.100	-9.518	-9.525	514.507	0.62
03830383	fda	-9.856	0.573	-10.142	-10.035	-9.915	-9.573	-8.778	-10.091	-9.955	-10.466	-10.235	-10.006	-10.936	-8.374	-9.370	-10.457	-10.154	-10.145	-9.384	-9.932	-7.964	-9.611	-10.054	-9.720	-9.845	-9.551	-9.585	-9.565	-10.036	-9.882	-10.360	-10.592	-9.803	-9.554	-9.874	-10.283	-9.418	-9.909	-10.948	-10.681	-10.065	-10.065	-9.934	-9.157	-9.600	-9.665	514.507	0.62
03830554	fda	-9.843	0.630	-10.499	-10.208	-10.752	-9.644	-9.370	-10.541	-9.351	-9.813	-10.792	-9.134	-10.453	-8.642	-9.373	-10.290	-9.955	-9.993	-8.813	-9.909	-8.405	-9.777	-9.898	-10.033	-9.849	-9.428	-10.395	-9.899	-9.910	-9.652	-10.498	-10.401	-8.883	-9.375	-8.496	-9.537	-10.249	-10.494	-10.741	-10.655	-9.279	-10.328	-10.527	-9.838	-9.179	-9.834	650.698	3.15
19632618	dbap	-9.841	0.579	-10.022	-9.785	-9.719	-9.837	-9.761	-9.632	-9.545	-10.029	-10.793	-9.824	-9.868	-8.653	-9.775	-10.236	-10.389	-9.793	-10.198	-9.505	-9.137	-10.372	-9.496	-9.441	-9.288	-9.577	-9.838	-9.829	-9.750	-9.767	-9.601	-10.608	-8.545	-9.528	-8.859	-9.313	-10.418	-11.062	-10.987	-11.147	-9.684	-9.397	-10.433	-9.198	-10.294	-10.052	494.623	3.89
03830766	fda	-9.829	0.566	-10.642	-9.845	-9.610	-9.931	-8.977	-10.179	-9.677	-10.606	-10.193	-9.754	-9.982	-9.194	-9.441	-10.205	-9.889	-9.464	-9.264	-9.257	-8.482	-10.882	-9.809	-10.024	-8.989	-9.571	-9.996	-9.481	-9.797	-9.386	-9.930	-9.734	-10.543	-9.674	-9.359	-9.349	-9.287	-9.503	-10.611	-10.281	-10.966	-10.644	-10.894	-9.767	-9.190	-10.223	376.496	5.78
00897085	dbap	-9.829	0.659	-9.426	-10.181	-10.221	-10.315	-8.573	-9.607	-10.056	-9.641	-10.428	-9.025	-10.538	-9.443	-9.849	-10.477	-9.856	-10.244	-9.139	-9.078	-8.234	-10.977	-10.355	-9.757	-10.073	-10.049	-9.927	-9.671	-9.903	-10.438	-10.280	-10.709	-8.463	-8.294	-9.069	-10.726	-9.391	-10.224	-9.903	-9.813	-9.962	-10.896	-9.771	-9.440	-9.958	-10.115	379.324	4.24
03932831	dbap	-9.826	0.655	-10.518	-9.688	-9.962	-9.710	-9.047	-10.515	-10.540	-11.111	-9.798	-9.745	-9.315	-9.514	-9.978	-10.917	-10.152	-9.791	-8.569	-9.862	-8.405	-10.437	-8.944	-9.620	-10.044	-9.327	-9.924	-9.295	-10.595	-10.090	-9.871	-8.918	-9.559	-10.136	-9.152	-9.611	-8.706	-10.616	-10.940	-9.966	-10.446	-10.089	-10.184	-9.028	-9.121	-10.582	528.537	6.23
00000504	fda	-9.826	0.735	-10.102	-9.817	-10.740	-10.514	-9.005	-10.274	-9.901	-10.271	-10.784	-9.957	-10.761	-8.548	-9.699	-10.036	-9.703	-10.560	-8.198	-9.392	-8.391	-11.039	-9.706	-10.234	-9.402	-9.602	-10.234	-9.725	-9.808	-9.997	-10.240	-10.872	-8.447	-8.570	-8.569	-9.429	-8.945	-10.234	-10.194	-10.666	-9.458	-10.554	-10.469	-9.317	-9.844	-10.135	265.38	3.62
03993855	dbap	-9.809	0.720	-10.682	-9.988	-9.991	-8.820	-8.397	-10.343	-10.197	-10.364	-10.655	-9.853	-9.716	-8.389	-10.105	-9.970	-10.269	-9.873	-7.544	-9.991	-8.679	-10.841	-9.747	-9.631	-9.398	-9.971	-9.847	-9.887	-9.876	-10.017	-10.132	-9.622	-9.050	-9.735	-9.118	-9.670	-9.717	-9.948	-11.265	-11.503	-10.286	-10.043	-9.567	-9.693	-9.302	-9.908	389.411	2.36
00537877	fda	-9.808	0.499	-10.021	-9.934	-10.554	-10.552	-9.202	-10.369	-9.999	-10.431	-10.717	-9.503	-9.963	-8.843	-9.264	-9.707	-9.551	-9.644	-8.950	-9.120	-8.777	-10.645	-9.741	-10.389	-9.541	-9.399	-10.001	-9.181	-10.315	-9.575	-9.941	-10.258	-9.764	-9.771	-9.528	-9.528	-9.771	-10.123	-10.508	-10.273	-9.965	-9.995	-9.558	-9.132	-9.960	-9.570	396.442	2.81
00537964	dbap	-9.790	0.633	-9.648	-10.490	-10.118	-10.059	-9.865	-9.731	-9.775	-10.042	-10.368	-9.045	-10.089	-9.170	-9.489	-10.560	-9.389	-10.026	-8.936	-9.394	-7.651	-10.147	-10.073	-10.032	-10.245	-10.219	-10.338	-9.820	-9.979	-10.693	-9.846	-10.866	-8.919	-8.245	-9.006	-10.250	-9.472	-10.196	-9.804	-9.950	-9.715	-10.262	-9.514	-8.898	-10.371	-10.035	379.324	4.24
00538363	fda	-9.780	0.689	-10.554	-9.470	-9.657	-10.125	-8.700	-9.291	-10.297	-9.584	-10.829	-9.622	-10.340	-8.719	-9.427	-10.172	-9.872	-10.169	-8.675	-9.730	-8.462	-10.197	-9.993	-9.675	-8.786	-9.415	-9.990	-9.654	-9.846	-8.975	-10.640	-10.362	-8.940	-9.298	-8.780	-9.675	-9.459	-10.942	-11.474	-10.855	-9.213	-10.313	-10.345	-9.525	-9.868	-10.383	447.049	4.97
06094354	dbap	-9.769	0.561	-9.956	-9.418	-9.975	-10.770	-10.455	-10.468	-9.895	-10.225	-10.299	-9.487	-8.867	-8.552	-9.449	-9.918	-9.259	-9.671	-8.982	-9.496	-8.894	-9.997	-9.753	-10.275	-9.982	-10.444	-10.106	-10.192	-9.877	-9.742	-9.204	-9.995	-8.147	-8.884	-10.111	-9.650	-9.824	-10.209	-9.865	-10.325	-9.558	-10.602	-9.666	-9.462	-9.661	-10.278	297.422	2.12
03874185	dbap	-9.744	0.724	-9.535	-10.254	-10.044	-10.153	-8.243	-9.474	-9.864	-10.521	-10.049	-8.908	-10.870	-8.790	-9.766	-9.895	-9.708	-10.229	-8.653	-9.218	-8.100	-10.872	-10.439	-10.443	-9.916	-10.051	-10.266	-9.180	-10.320	-10.166	-9.320	-10.144	-8.562	-8.153	-8.759	-10.038	-9.360	-10.209	-9.855	-10.016	-10.057	-11.088	-9.488	-9.446	-10.215	-10.107	379.324	4.24
26683062	dbap	-9.736	0.721	-9.933	-9.622	-9.935	-9.925	-10.756	-8.263	-10.153	-10.723	-10.948	-8.971	-10.062	-9.774	-8.668	-9.610	-9.538	-9.516	-8.779	-8.631	-9.359	-10.336	-10.387	-10.166	-9.900	-9.687	-9.175	-9.189	-9.612	-9.210	-10.732	-10.849	-8.960	-9.502	-8.937	-9.592	-10.876	-11.493	-9.656	-10.714	-9.156	-9.772	-9.759	-9.070	-9.021	-9.446	482.52	5.34
00897089	dbap	-9.719	0.692	-9.631	-10.182	-10.463	-10.383	-9.546	-9.408	-10.610	-9.661	-10.071	-9.490	-10.451	-8.104	-9.280	-10.252	-9.506	-10.095	-8.331	-9.745	-7.749	-10.458	-10.024	-10.283	-9.944	-10.024	-10.497	-9.625	-9.699	-10.211	-9.972	-10.360	-8.557	-8.339	-9.504	-9.818	-8.697	-10.304	-9.591	-9.907	-9.468	-10.408	-9.760	-8.962	-10.290	-9.956	379.324	4.24
33359785	dbap	-9.714	0.666	-10.256	-10.679	-10.415	-8.732	-8.623	-9.793	-10.170	-10.245	-10.853	-10.655	-10.580	-8.531	-9.542	-10.368	-9.346	-9.887	-8.399	-9.446	-8.531	-10.241	-9.521	-10.130	-10.395	-9.875	-10.258	-9.649	-10.218	-9.892	-9.972	-9.311	-8.286	-10.005	-9.257	-10.022	-9.951	-9.209	-9.888	-10.276	-9.819	-9.555	-9.701	-9.120	-9.022	-8.812	536.653	1.37
03831624	fda	-9.702	0.983	-10.134	-9.329	-10.558	-9.417	-6.334	-10.274	-10.064	-11.041	-10.848	-9.157	-10.039	-7.110	-9.928	-10.224	-9.798	-9.722	-8.449	-9.943	-8.284	-9.147	-10.053	-9.976	-9.377	-9.483	-9.930	-9.016	-11.084	-10.186	-10.234	-10.127	-8.670	-9.012	-8.541	-11.239	-9.674	-9.979	-10.860	-10.485	-10.253	-10.405	-10.773	-9.867	-8.620	-9.252	646.673	2.45
64622552	dbap	-9.688	0.727	-10.653	-9.495	-10.341	-9.841	-8.927	-9.492	-9.864	-10.420	-10.831	-9.701	-9.926	-8.233	-9.062	-10.152	-9.260	-10.024	-8.753	-9.448	-8.241	-11.033	-9.950	-10.129	-9.410	-9.611	-9.607	-9.209	-10.799	-9.841	-9.847	-10.234	-8.341	-8.399	-8.785	-9.483	-8.884	-10.142	-10.232	-10.476	-9.484	-10.372	-10.691	-9.016	-9.254	-10.381	437.551	4.10
11616655	fda	-9.687	0.595	-10.305	-9.822	-9.732	-10.010	-9.032	-10.061	-9.973	-10.920	-10.408	-9.704	-9.981	-8.680	-9.297	-9.340	-9.438	-10.158	-8.674	-9.952	-8.693	-11.329	-9.196	-9.960	-8.754	-9.406	-9.512	-9.338	-9.920	-9.518	-9.897	-9.952	-9.614	-9.505	-8.876	-9.273	-8.992	-10.226	-10.213	-10.624	-9.423	-10.019	-10.365	-9.427	-9.018	-9.687	376.496	5.78
06745272	dbap	-9.684	0.468	-9.678	-9.588	-9.320	-9.184	-9.160	-9.592	-9.250	-9.675	-10.222	-9.501	-10.604	-9.788	-9.299	-9.777	-10.026	-9.492	-8.780	-8.988	-9.033	-10.090	-9.050	-9.782	-9.163	-9.270	-9.524	-9.977	-9.525	-9.465	-9.313	-10.151	-9.653	-9.548	-10.277	-9.851	-10.337	-10.534	-10.203	-10.555	-9.121	-10.264	-10.391	-9.750	-9.532	-9.817	482.821	4.85
00538550	fda	-9.666	0.482	-10.046	-9.384	-10.118	-10.053	-9.164	-9.861	-9.850	-9.564	-10.066	-9.303	-9.817	-8.324	-9.280	-10.019	-9.753	-9.471	-9.136	-9.275	-8.750	-10.649	-9.203	-9.627	-9.115	-9.130	-9.490	-9.509	-10.096	-9.636	-9.931	-10.394	-9.803	-10.034	-9.293	-9.617	-9.937	-10.769	-10.370	-10.113	-9.631	-9.663	-9.893	-9.167	-9.281	-9.729	413.954	4.05
12503149	dbap	-9.645	0.772	-10.540	-9.988	-10.565	-10.107	-7.507	-9.384	-10.531	-10.772	-10.713	-9.870	-9.921	-7.889	-8.721	-9.262	-9.662	-9.715	-8.246	-9.154	-7.997	-10.683	-10.204	-10.024	-9.263	-9.566	-10.147	-9.475	-10.364	-9.941	-10.494	-9.135	-9.674	-9.269	-9.513	-9.351	-8.380	-9.153	-9.643	-9.858	-10.028	-10.346	-9.794	-9.506	-9.891	-10.144	416.359	0.80
64622551	dbap	-9.643	0.783	-10.771	-9.548	-9.896	-9.708	-8.939	-9.258	-9.903	-10.307	-10.451	-9.719	-9.901	-8.194	-9.215	-10.507	-9.235	-10.663	-8.194	-9.067	-8.085	-10.875	-9.040	-9.766	-8.921	-9.417	-9.501	-9.662	-10.627	-9.606	-9.686	-11.108	-8.142	-8.521	-8.411	-9.228	-10.041	-9.959	-10.328	-10.884	-9.567	-9.895	-10.164	-9.241	-9.868	-10.262	437.551	4.10
03831190	fda	-9.633	0.726	-11.283	-9.441	-9.731	-11.023	-9.848	-9.593	-10.250	-10.312	-10.514	-9.149	-9.512	-8.272	-8.940	-10.595	-9.588	-9.834	-9.223	-9.532	-8.418	-10.975	-9.394	-9.875	-9.193	-9.173	-9.216	-9.108	-10.085	-9.945	-9.393	-10.006	-7.654	-9.736	-9.094	-8.999	-9.555	-8.931	-10.495	-9.765	-10.149	-9.965	-10.337	-8.613	-9.631	-9.499	406.566	5.51
03831191	fda	-9.624	0.667	-10.884	-9.865	-10.109	-10.682	-9.577	-9.532	-9.902	-10.518	-10.690	-8.930	-9.232	-8.658	-9.324	-9.917	-9.398	-9.250	-8.356	-9.331	-8.469	-9.874	-9.120	-9.916	-9.603	-9.502	-10.359	-8.688	-10.810	-9.307	-9.509	-8.314	-8.783	-9.044	-9.038	-9.634	-9.792	-9.713	-10.654	-9.768	-10.479	-9.696	-10.146	-9.937	-9.092	-10.064	406.566	5.51
19632603	dbap	-9.614	0.556	-9.696	-9.564	-9.700	-9.504	-9.144	-9.372	-9.503	-9.704	-9.607	-9.059	-10.325	-8.972	-8.835	-9.953	-9.337	-9.825	-9.377	-9.700	-8.958	-10.573	-8.598	-10.168	-8.885	-9.578	-9.638	-9.284	-10.351	-9.040	-9.825	-9.665	-8.633	-9.124	-10.089	-9.872	-10.324	-10.908	-10.379	-10.305	-9.520	-10.680	-9.314	-8.832	-9.614	-9.663	426.928	3.31
00119434	fda	-9.584	0.922	-11.085	-10.332	-9.229	-10.739	-8.453	-9.807	-9.963	-10.533	-10.300	-9.502	-9.160	-7.281	-10.023	-10.897	-10.524	-8.828	-8.586	-9.898	-7.637	-9.646	-8.306	-9.231	-8.967	-9.121	-9.487	-9.606	-10.876	-9.576	-10.149	-9.087	-9.770	-9.883	-7.472	-9.992	-8.516	-9.070	-10.954	-9.924	-10.301	-9.148	-9.540	-10.018	-9.294	-10.977	335.427	1.84
00538550	dbap	-9.582	0.590	-10.321	-9.212	-9.928	-9.827	-9.068	-9.903	-9.231	-9.702	-10.036	-8.858	-9.639	-8.198	-9.262	-9.363	-9.649	-10.514	-9.512	-9.543	-8.548	-10.523	-9.596	-9.848	-8.671	-9.233	-8.865	-8.927	-10.197	-9.503	-9.306	-10.824	-9.510	-10.263	-8.776	-9.384	-10.064	-10.486	-10.090	-10.139	-9.385	-10.155	-10.052	-8.996	-9.033	-9.461	413.954	4.05
03881612	fda	-9.580	0.676	-10.789	-9.835	-10.170	-10.689	-8.723	-9.860	-10.329	-10.959	-10.599	-9.006	-8.807	-8.481	-9.445	-9.942	-9.169	-9.335	-9.611	-8.945	-8.467	-9.852	-9.701	-10.020	-9.325	-9.570	-10.292	-8.750	-9.906	-9.142	-10.216	-8.642	-8.670	-8.521	-8.620	-9.626	-9.445	-9.575	-10.586	-9.359	-10.290	-10.121	-9.495	-9.894	-9.281	-9.447	406.566	5.51
03831186	fda	-9.571	0.783	-10.338	-9.895	-10.034	-10.054	-7.333	-8.751	-9.848	-11.132	-10.287	-9.933	-9.725	-8.127	-9.754	-10.129	-9.580	-9.474	-7.500	-9.129	-8.004	-10.090	-9.708	-9.690	-10.024	-9.579	-9.645	-9.213	-10.773	-9.603	-10.435	-8.943	-9.901	-10.173	-9.745	-9.901	-8.910	-8.806	-10.233	-9.005	-10.357	-9.862	-8.922	-9.436	-9.221	-9.911	422.609	5.50
03831625	fda	-9.567	0.965	-10.618	-9.731	-10.529	-9.542	-5.685	-9.409	-10.094	-10.701	-10.332	-9.788	-10.004	-6.994	-10.114	-10.096	-9.829	-9.159	-8.308	-9.847	-8.173	-8.404	-9.705	-9.960	-9.804	-9.310	-9.804	-9.016	-10.602	-10.118	-9.931	-9.660	-9.140	-9.017	-9.060	-9.810	-9.733	-9.348	-10.749	-10.334	-9.725	-10.442	-10.739	-9.621	-8.647	-9.317	646.673	2.45
01550477	dbap	-9.559	0.521	-10.025	-9.730	-10.243	-10.080	-9.897	-8.822	-9.418	-10.356	-10.034	-9.776	-10.001	-8.277	-9.801	-9.824	-9.121	-10.176	-8.587	-9.379	-8.629	-10.396	-9.341	-9.543	-8.650	-8.874	-9.590	-9.027	-9.457	-9.222	-9.691	-10.157	-9.053	-9.320	-9.374	-9.275	-9.827	-10.093	-9.861	-10.143	-9.528	-9.966	-9.811	-8.994	-9.368	-9.863	582.077	6.16
27428713	dbap	-9.543	0.776	-11.450	-10.132	-9.596	-8.801	-8.526	-9.283	-9.583	-10.736	-9.867	-9.280	-10.120	-8.374	-8.918	-10.875	-9.644	-9.318	-8.470	-9.191	-9.161	-9.623	-9.655	-9.373	-9.593	-9.304	-9.847	-9.221	-11.185	-9.086	-9.380	-9.384	-9.194	-9.083	-9.843	-9.551	-6.982	-9.139	-10.795	-9.999	-9.965	-10.282	-9.614	-9.027	-9.561	-9.881	534.432	4.17
03831622	fda	-9.541	0.915	-10.739	-9.354	-10.401	-9.445	-6.285	-9.311	-9.922	-10.683	-10.812	-9.250	-10.196	-7.443	-9.940	-9.960	-9.478	-8.963	-8.820	-8.890	-8.311	-8.754	-9.683	-9.882	-9.418	-9.533	-9.814	-9.025	-10.640	-10.300	-10.355	-9.992	-8.671	-8.920	-8.414	-9.992	-9.678	-8.241	-10.189	-10.442	-10.415	-10.539	-10.350	-9.791	-9.095	-9.461	646.673	2.45
01493878	dbap	-9.536	0.478	-9.437	-9.253	-9.493	-9.232	-9.112	-9.316	-9.012	-9.403	-9.970	-9.480	-10.413	-9.372	-9.055	-9.169	-9.679	-9.311	-8.426	-9.181	-8.911	-9.642	-10.015	-9.511	-8.951	-9.890	-10.240	-9.568	-9.574	-9.103	-9.423	-9.806	-9.435	-9.226	-9.948	-9.738	-10.113	-10.365	-9.881	-10.223	-8.938	-10.095	-10.783	-9.494	-8.987	-9.389	464.831	4.76
03831193	fda	-9.536	0.598	-10.919	-9.087	-9.971	-10.130	-9.286	-9.908	-9.926	-10.323	-9.727	-9.234	-8.942	-8.390	-9.853	-9.644	-9.600	-9.192	-8.513	-8.881	-8.898	-10.088	-9.263	-9.806	-8.968	-9.196	-9.901	-9.154	-9.879	-9.521	-9.266	-8.838	-9.138	-8.639	-9.112	-9.659	-10.378	-9.721	-10.675	-9.345	-10.636	-9.037	-10.522	-9.683	-9.026	-9.714	406.566	5.51
03830772	fda	-9.536	0.621	-10.721	-9.514	-10.169	-10.489	-10.298	-10.740	-10.180	-9.817	-10.217	-9.149	-9.353	-9.183	-9.013	-10.034	-9.570	-9.306	-9.906	-9.400	-8.713	-11.081	-9.205	-9.402	-8.935	-9.344	-9.100	-8.866	-9.809	-9.601	-9.749	-9.525	-9.117	-10.141	-8.452	-9.054	-8.775	-8.332	-9.615	-10.017	-9.263	-9.814	-9.387	-9.388	-8.510	-9.346	396.571	5.94
03831623	fda	-9.526	0.983	-10.892	-9.314	-10.404	-9.326	-5.926	-9.491	-9.644	-10.509	-10.334	-9.730	-10.157	-7.120	-10.188	-9.893	-9.606	-8.969	-7.712	-8.989	-8.192	-9.448	-9.674	-9.753	-9.396	-9.394	-9.809	-9.287	-10.618	-10.286	-10.133	-10.059	-8.861	-8.926	-8.319	-9.867	-10.152	-8.783	-10.503	-10.398	-10.168	-10.633	-10.754	-9.435	-8.584	-9.518	646.673	2.45
01482077	fda	-9.523	0.607	-10.668	-10.227	-9.589	-9.735	-8.534	-9.140	-9.729	-9.511	-9.916	-9.693	-9.676	-8.576	-8.999	-10.503	-9.160	-10.273	-9.111	-9.080	-8.393	-9.853	-9.804	-9.706	-9.301	-9.847	-9.448	-8.917	-10.747	-9.911	-9.066	-9.914	-8.154	-8.711	-8.844	-9.164	-9.610	-10.801	-9.430	-10.104	-9.641	-9.785	-9.770	-9.381	-9.406	-9.192	527.643	3.65
00004893	dbap	-9.523	0.772	-9.979	-10.141	-9.672	-10.065	-8.802	-11.075	-9.991	-10.348	-9.866	-9.486	-10.308	-8.007	-9.452	-9.881	-9.914	-9.764	-8.571	-8.797	-7.993	-10.542	-10.063	-10.207	-9.264	-9.901	-9.697	-9.790	-9.477	-9.871	-9.835	-10.562	-8.557	-8.289	-7.634	-8.976	-7.814	-8.905	-9.444	-9.648	-9.525	-10.192	-10.015	-9.628	-9.611	-9.465	286.782	3.94
17953024	dbap	-9.520	0.854	-9.151	-9.984	-9.763	-8.847	-7.422	-9.409	-9.598	-10.116	-9.878	-10.447	-9.143	-8.223	-8.892	-9.088	-9.606	-10.674	-8.417	-10.109	-8.613	-10.285	-8.441	-9.222	-8.563	-8.627	-8.631	-10.227	-10.337	-10.942	-9.811	-9.582	-8.576	-8.765	-8.083	-9.332	-9.378	-10.751	-11.237	-9.701	-9.937	-10.403	-9.854	-10.022	-10.320	-10.479	474.415	8.43
01530788	fda	-9.517	0.417	-10.252	-9.819	-9.757	-10.133	-8.640	-9.940	-9.719	-9.401	-9.521	-9.473	-9.943	-8.872	-9.094	-9.314	-9.494	-10.024	-9.242	-9.167	-8.994	-10.010	-9.210	-9.651	-9.421	-9.276	-9.529	-9.634	-9.521	-9.251	-9.497	-10.337	-9.314	-9.460	-8.945	-9.653	-9.377	-10.131	-10.190	-10.202	-8.905	-9.222	-9.411	-9.226	-8.892	-9.705	466.354	2.32
03830633	fda	-9.513	0.605	-9.740	-9.787	-9.760	-8.560	-9.385	-10.091	-9.451	-9.799	-9.703	-8.955	-10.144	-8.381	-9.336	-9.972	-10.107	-10.025	-9.031	-9.496	-8.112	-9.742	-9.436	-9.496	-9.361	-9.335	-9.240	-8.366	-9.951	-9.748	-9.258	-10.503	-8.945	-9.203	-9.510	-10.022	-8.770	-9.711	-11.091	-10.662	-9.458	-9.937	-10.009	-8.909	-9.000	-9.085	528.534	0.90
03830773	fda	-9.513	0.655	-10.631	-9.871	-9.846	-9.875	-8.365	-9.599	-9.562	-10.069	-10.191	-9.388	-8.857	-8.329	-8.896	-9.823	-9.381	-10.011	-8.507	-9.034	-8.268	-10.283	-9.793	-9.644	-9.336	-9.346	-9.057	-8.429	-10.971	-9.556	-9.435	-9.895	-9.488	-9.485	-8.764	-9.167	-9.228	-10.065	-10.368	-9.750	-9.808	-10.567	-9.836	-8.327	-9.352	-10.102	396.571	5.94
03830731	fda	-9.504	0.557	-9.656	-9.565	-9.678	-8.562	-9.475	-10.170	-9.513	-9.459	-9.885	-9.004	-10.186	-8.759	-9.364	-9.633	-9.989	-10.199	-8.992	-9.171	-8.274	-9.285	-9.349	-9.507	-9.463	-9.409	-9.182	-8.358	-10.057	-9.867	-9.446	-10.020	-8.861	-9.275	-9.523	-9.392	-9.022	-10.022	-11.022	-10.877	-9.350	-9.889	-9.711	-9.008	-9.419	-9.334	544.533	0.57
03830632	fda	-9.495	0.621	-10.328	-9.853	-9.626	-8.817	-8.723	-9.273	-9.356	-9.815	-9.774	-9.538	-10.206	-8.439	-9.831	-9.702	-9.856	-10.060	-8.751	-9.560	-7.630	-8.820	-9.416	-9.407	-9.418	-9.330	-9.400	-8.635	-9.783	-9.701	-9.322	-10.430	-8.891	-9.220	-9.691	-9.664	-10.047	-10.072	-10.817	-10.411	-9.460	-10.157	-9.987	-8.767	-8.563	-9.232	528.534	0.90
03876078	fda	-9.490	0.657	-10.545	-9.604	-9.772	-10.548	-8.823	-9.897	-9.551	-9.826	-10.173	-9.395	-9.385	-7.537	-9.000	-9.934	-9.661	-9.688	-8.583	-9.377	-7.934	-9.762	-9.191	-9.586	-8.963	-9.020	-9.442	-8.837	-10.419	-9.465	-9.638	-10.220	-9.289	-9.313	-9.023	-9.490	-9.217	-9.518	-10.390	-9.429	-9.839	-10.727	-10.191	-8.626	-8.722	-9.991	396.571	5.94
03830631	fda	-9.488	0.595	-9.774	-9.237	-9.802	-8.792	-8.469	-9.820	-9.459	-9.886	-9.781	-9.064	-10.234	-8.145	-9.586	-10.013	-9.664	-10.044	-9.146	-9.668	-7.912	-9.334	-9.396	-9.529	-9.336	-9.365	-9.304	-8.601	-9.955	-9.671	-9.182	-10.453	-9.008	-9.212	-9.544	-10.100	-9.546	-9.924	-10.791	-10.623	-9.565	-10.050	-9.571	-8.717	-8.929	-9.280	528.534	0.90
03830634	fda	-9.486	0.640	-9.544	-10.237	-9.530	-8.935	-9.015	-9.379	-9.350	-9.580	-9.721	-9.359	-10.019	-8.109	-9.724	-9.918	-10.147	-10.132	-8.680	-9.598	-7.913	-9.613	-9.424	-9.381	-9.435	-9.354	-9.341	-8.493	-9.845	-9.699	-8.983	-10.986	-8.826	-9.124	-9.414	-10.099	-9.187	-10.004	-10.708	-10.638	-9.568	-10.038	-9.978	-8.619	-8.664	-9.088	528.534	0.90
03830729	fda	-9.480	0.567	-9.673	-9.123	-9.738	-8.383	-8.762	-9.845	-9.550	-9.621	-9.699	-9.255	-10.270	-8.396	-9.586	-9.855	-9.720	-10.230	-8.939	-9.210	-8.129	-9.424	-9.440	-9.533	-9.466	-9.403	-9.286	-8.676	-10.217	-10.016	-9.421	-9.988	-8.918	-9.279	-9.315	-9.436	-9.515	-9.975	-10.883	-10.712	-9.346	-9.915	-9.315	-8.650	-9.499	-9.492	544.533	0.57
03830787	fda	-9.479	0.791	-10.418	-9.220	-10.432	-10.308	-9.455	-9.862	-10.487	-10.872	-11.014	-9.268	-9.543	-9.155	-9.179	-9.554	-9.578	-9.269	-9.182	-9.455	-8.404	-10.281	-9.519	-9.718	-7.722	-8.826	-9.519	-9.495	-10.114	-9.243	-10.152	-9.350	-9.265	-8.848	-7.496	-8.102	-8.813	-7.899	-10.354	-8.847	-9.562	-10.119	-10.036	-10.256	-8.939	-9.956	349.428	0.84
00538505	fda	-9.471	0.614	-10.664	-9.318	-9.149	-9.696	-9.054	-10.306	-8.926	-9.402	-9.529	-9.127	-9.857	-8.127	-9.100	-9.899	-9.173	-9.784	-9.329	-8.502	-9.150	-10.153	-9.296	-9.002	-8.874	-8.819	-9.094	-9.119	-9.781	-9.170	-9.534	-9.816	-9.333	-8.960	-9.681	-9.838	-11.261	-10.275	-10.129	-10.857	-8.983	-9.403	-9.780	-8.627	-9.407	-9.439	410.431	4.49
35801098	dbap	-9.468	0.533	-9.854	-9.489	-9.800	-9.038	-8.873	-10.103	-9.221	-9.723	-9.870	-9.603	-10.050	-8.262	-9.127	-9.852	-9.362	-10.094	-8.868	-8.931	-8.503	-10.261	-9.280	-9.222	-9.047	-8.923	-9.481	-9.623	-10.556	-8.972	-9.903	-10.094	-9.310	-9.020	-9.335	-9.682	-9.572	-10.898	-10.039	-9.615	-9.067	-9.505	-9.444	-8.879	-9.099	-9.127	392.499	3.64
11681501	fda	-9.468	0.841	-10.448	-10.038	-9.809	-9.651	-9.261	-9.445	-10.041	-10.615	-10.642	-9.490	-9.040	-8.713	-8.984	-9.609	-9.298	-9.465	-8.412	-9.540	-9.141	-11.168	-8.975	-8.891	-8.734	-8.918	-9.455	-10.130	-9.902	-9.395	-11.250	-8.096	-8.815	-8.902	-8.391	-9.180	-8.892	-7.072	-10.838	-8.789	-10.723	-9.349	-8.838	-10.283	-9.844	-10.141	422.609	5.50
00155525	fda	-9.458	0.691	-9.831	-9.990	-9.910	-9.731	-8.711	-9.318	-9.565	-9.546	-10.546	-9.321	-9.715	-7.943	-9.429	-9.661	-9.314	-10.138	-8.121	-8.600	-7.401	-10.257	-9.315	-9.718	-9.390	-9.615	-9.991	-9.592	-10.351	-9.571	-9.633	-10.506	-8.250	-7.978	-9.240	-9.585	-9.009	-9.572	-9.861	-9.825	-9.454	-9.644	-9.844	-9.157	-10.374	-9.619	268.336	2.89
03830732	fda	-9.457	0.593	-9.497	-9.941	-9.436	-8.802	-9.142	-9.461	-9.445	-9.438	-9.620	-9.285	-10.126	-8.350	-9.508	-9.550	-9.946	-10.272	-8.703	-9.211	-8.201	-9.107	-9.420	-9.526	-9.476	-9.460	-9.243	-8.347	-10.049	-10.010	-8.895	-10.645	-8.813	-9.309	-9.384	-9.713	-9.840	-9.840	-10.681	-10.845	-9.410	-9.924	-9.599	-8.553	-8.866	-9.206	544.533	0.57
01566899	dbap	-9.457	0.803	-9.943	-9.851	-10.378	-10.185	-8.394	-8.073	-9.620	-10.020	-10.027	-9.321	-10.417	-8.116	-9.255	-9.877	-9.444	-9.787	-7.319	-8.748	-8.660	-10.434	-10.034	-10.596	-9.074	-9.535	-10.097	-9.751	-8.675	-9.065	-9.109	-10.134	-8.175	-8.116	-8.675	-9.477	-9.376	-10.325	-10.516	-10.252	-9.328	-10.037	-10.675	-8.985	-9.187	-9.036	502.746	0.19
03830730	fda	-9.455	0.612	-9.694	-9.544	-9.491	-8.814	-8.578	-9.277	-9.433	-9.478	-9.691	-9.274	-10.298	-8.489	-9.699	-9.435	-9.802	-10.339	-8.513	-9.199	-7.714	-8.884	-9.399	-9.518	-9.506	-9.491	-9.267	-8.599	-10.157	-10.002	-9.297	-9.919	-8.780	-9.305	-9.615	-9.456	-10.205	-9.903	-10.941	-10.679	-9.194	-10.027	-9.687	-8.711	-9.293	-9.441	544.533	0.57
01996117	dbap	-9.450	0.491	-9.466	-10.161	-9.759	-8.716	-9.185	-9.222	-9.239	-10.040	-9.906	-9.474	-9.440	-8.724	-8.820	-9.605	-9.801	-9.533	-9.022	-9.081	-8.749	-9.648	-9.857	-9.737	-9.095	-9.863	-9.658	-8.828	-10.172	-9.144	-9.640	-10.096	-9.307	-8.457	-9.168	-9.451	-9.343	-9.836	-10.157	-9.466	-9.520	-10.534	-9.916	-8.480	-9.651	-8.817	427.568	4.67
12503159	dbap	-9.435	0.451	-9.531	-9.389	-9.436	-9.558	-9.633	-9.795	-9.218	-9.769	-9.803	-9.246	-10.059	-8.824	-9.415	-9.476	-9.172	-9.263	-8.869	-9.540	-8.791	-10.174	-8.949	-9.373	-9.676	-9.386	-9.676	-9.160	-9.141	-9.387	-9.734	-8.815	-8.322	-8.674	-9.926	-8.709	-9.709	-10.331	-10.097	-9.702	-8.837	-9.722	-9.912	-9.237	-10.017	-9.668	325.388	2.12
01482077	dbap	-9.433	0.597	-9.854	-10.276	-9.580	-9.703	-8.165	-9.165	-9.714	-9.409	-9.817	-9.487	-9.582	-8.588	-9.032	-10.139	-9.082	-9.950	-8.844	-9.141	-8.363	-9.606	-9.806	-9.775	-9.198	-9.666	-9.760	-8.725	-10.612	-9.911	-8.897	-9.617	-8.314	-8.795	-8.715	-8.879	-9.762	-10.801	-9.257	-10.351	-9.511	-9.554	-9.696	-9.925	-9.252	-8.784	526.635	3.28
13509425	dbap	-9.432	0.756	-10.546	-9.675	-9.574	-10.159	-9.370	-9.289	-9.287	-10.224	-10.713	-9.053	-9.390	-8.200	-8.880	-9.650	-9.553	-9.930	-8.550	-8.941	-8.593	-10.970	-8.863	-9.090	-8.677	-8.702	-8.987	-8.900	-10.397	-9.735	-10.155	-11.423	-8.928	-8.960	-9.123	-8.978	-8.072	-8.819	-9.754	-10.101	-9.706	-10.428	-9.167	-8.548	-8.760	-10.182	270.372	3.24
01530788	dbap	-9.430	0.485	-10.389	-9.586	-9.479	-9.754	-8.815	-9.733	-9.499	-8.981	-9.433	-9.403	-10.240	-8.634	-9.010	-10.243	-9.024	-9.882	-8.471	-9.037	-8.596	-9.901	-9.419	-9.571	-9.226	-9.101	-9.324	-9.568	-9.636	-9.126	-9.581	-10.225	-8.990	-9.326	-8.938	-9.670	-9.653	-10.081	-10.162	-10.108	-8.846	-9.248	-9.669	-8.974	-8.883	-9.498	466.354	2.32
01612996	dbap	-9.427	0.918	-11.418	-10.122	-10.041	-8.498	-7.542	-7.993	-9.868	-10.676	-9.745	-9.946	-10.436	-7.521	-8.697	-10.429	-9.460	-9.549	-7.248	-10.604	-9.153	-9.204	-10.040	-9.543	-9.844	-9.211	-9.057	-9.545	-10.547	-10.257	-9.491	-7.600	-8.858	-9.622	-8.502	-9.636	-8.737	-9.946	-10.209	-9.707	-9.865	-9.656	-9.961	-9.132	-8.473	-9.212	587.697	4.10
00009073	fda	-9.426	0.615	-10.179	-9.758	-9.913	-10.348	-9.511	-8.998	-9.671	-9.455	-10.383	-9.276	-10.546	-8.001	-9.387	-9.543	-9.354	-9.803	-8.931	-8.975	-8.071	-10.029	-8.983	-9.583	-8.918	-8.841	-9.779	-9.177	-9.715	-9.291	-9.544	-10.522	-8.037	-8.511	-8.690	-9.385	-9.180	-9.503	-10.011	-10.276	-9.435	-9.630	-9.826	-8.935	-9.446	-9.414	268.336	2.89
00009073	dbap	-9.422	0.618	-10.191	-9.779	-9.884	-10.395	-9.474	-8.991	-9.645	-9.455	-10.337	-9.275	-10.529	-8.047	-9.373	-9.543	-9.326	-9.807	-8.909	-8.962	-8.051	-10.099	-9.029	-9.609	-8.913	-8.848	-9.830	-9.162	-9.720	-9.287	-9.568	-10.568	-8.068	-8.482	-8.604	-9.345	-9.160	-9.472	-9.998	-10.251	-9.397	-9.607	-9.805	-8.964	-9.439	-9.387	268.336	2.89
28240499	dbap	-9.416	1.004	-11.839	-9.963	-9.223	-8.706	-8.828	-9.982	-9.493	-10.629	-9.623	-8.704	-10.194	-6.835	-9.137	-10.597	-9.582	-8.661	-8.951	-9.396	-8.865	-11.089	-9.591	-9.522	-9.617	-9.288	-9.512	-8.789	-11.793	-9.184	-9.294	-9.468	-9.774	-9.083	-6.560	-9.172	-7.380	-9.833	-10.270	-9.875	-9.830	-9.841	-9.666	-8.916	-8.660	-9.087	613.403	2.96
15668997	dbap	-9.414	0.468	-9.641	-9.648	-9.720	-10.006	-8.956	-9.597	-9.185	-9.931	-10.078	-9.128	-10.205	-8.760	-8.845	-9.305	-9.116	-9.336	-8.984	-8.689	-8.455	-9.573	-9.536	-9.318	-8.722	-8.590	-9.267	-8.879	-9.310	-9.643	-9.231	-10.201	-9.772	-10.080	-8.897	-9.163	-9.832	-10.380	-9.673	-9.893	-9.339	-9.423	-9.691	-9.335	-9.319	-9.573	406.449	3.10
03860825	dbap	-9.413	0.719	-10.051	-9.618	-10.471	-9.041	-7.948	-9.130	-9.663	-9.631	-10.080	-9.650	-9.451	-8.249	-8.400	-9.388	-9.246	-9.693	-8.602	-8.569	-7.783	-10.237	-9.276	-10.026	-8.496	-9.516	-10.057	-8.536	-10.233	-9.648	-9.185	-9.707	-9.519	-9.029	-9.627	-9.563	-9.451	-11.001	-10.626	-10.531	-9.040	-9.347	-10.058	-8.429	-8.994	-9.385	355.458	3.22
11681507	fda	-9.409	0.720	-10.237	-9.754	-9.856	-9.150	-7.939	-9.319	-10.164	-10.569	-10.591	-10.035	-9.113	-8.118	-9.227	-9.149	-9.692	-8.784	-9.347	-9.468	-8.660	-10.581	-8.659	-9.182	-9.393	-9.093	-8.738	-10.173	-9.571	-9.111	-10.075	-9.286	-9.164	-9.897	-8.807	-8.882	-8.482	-8.070	-10.392	-8.814	-11.189	-9.323	-9.461	-10.115	-9.035	-9.310	422.609	5.50
03830654	fda	-9.406	0.573	-9.869	-9.464	-10.145	-9.299	-9.233	-10.484	-9.229	-9.944	-9.881	-8.988	-10.390	-8.521	-8.763	-9.457	-8.977	-9.712	-8.739	-8.879	-7.951	-9.909	-9.070	-10.170	-9.764	-9.281	-9.229	-8.911	-9.923	-9.716	-9.481	-8.677	-8.726	-9.574	-9.667	-9.677	-9.178	-9.119	-10.373	-10.030	-9.869	-9.307	-9.390	-8.815	-8.349	-9.728	465.866	-0.64
04213946	dbap	-9.389	0.517	-9.653	-9.404	-9.463	-9.449	-9.131	-9.353	-9.586	-9.841	-10.388	-9.326	-9.827	-8.652	-8.889	-9.541	-9.084	-9.336	-8.550	-8.716	-8.886	-10.027	-8.762	-9.917	-8.928	-8.057	-9.586	-9.203	-9.531	-9.146	-9.635	-9.985	-9.237	-9.768	-8.749	-9.143	-9.392	-10.471	-9.528	-10.230	-8.626	-9.709	-9.956	-9.019	-9.602	-9.851	406.449	3.10
04026555	fda	-9.379	0.732	-11.285	-9.516	-10.249	-10.430	-8.628	-9.535	-9.118	-11.256	-9.245	-9.394	-9.734	-9.189	-9.308	-9.748	-9.683	-8.960	-8.713	-10.059	-8.939	-10.790	-8.696	-9.344	-8.517	-8.654	-9.653	-9.430	-9.753	-9.530	-9.300	-7.853	-8.534	-9.393	-8.764	-8.941	-9.314	-7.790	-9.318	-9.316	-9.120	-10.330	-9.962	-9.079	-9.274	-9.017	376.496	5.78
00608204	dbap	-9.376	0.625	-9.892	-9.400	-9.588	-9.291	-8.340	-9.550	-9.518	-9.373	-9.979	-9.226	-9.257	-7.839	-8.639	-10.118	-9.387	-10.583	-8.610	-8.772	-8.854	-10.541	-9.225	-9.067	-8.915	-9.430	-8.953	-8.861	-10.366	-9.731	-9.875	-10.045	-8.574	-8.891	-8.586	-8.954	-9.809	-9.644	-10.274	-10.631	-9.170	-9.864	-9.196	-8.895	-9.330	-9.497	403.414	3.16
03830826	fda	-9.375	1.036	-9.968	-9.415	-9.618	-8.256	-5.290	-9.915	-9.133	-10.799	-10.061	-9.586	-9.491	-6.858	-9.593	-10.404	-9.315	-10.567	-7.039	-9.358	-8.565	-9.876	-9.291	-8.967	-9.831	-8.863	-9.848	-8.714	-10.072	-9.888	-9.568	-10.805	-9.131	-9.242	-9.578	-8.973	-8.777	-10.397	-10.609	-10.442	-9.666	-9.660	-9.508	-8.806	-9.951	-8.805	444.542	-1.44
05844788	dbap	-9.371	0.502	-9.589	-9.787	-9.772	-9.712	-9.184	-9.151	-8.807	-10.089	-10.281	-9.052	-9.904	-8.911	-9.230	-9.728	-8.889	-9.530	-9.152	-8.730	-8.793	-9.513	-9.300	-9.510	-8.763	-8.349	-9.802	-8.920	-9.613	-9.399	-9.893	-10.113	-9.372	-9.965	-8.918	-8.602	-9.257	-10.505	-9.132	-9.923	-8.544	-9.701	-9.548	-8.722	-9.307	-9.358	406.449	3.10
03876186	dbap	-9.364	0.815	-10.275	-9.938	-9.924	-9.878	-7.649	-9.056	-9.555	-10.182	-10.607	-8.882	-9.434	-8.335	-8.499	-9.827	-8.968	-9.724	-7.586	-9.033	-8.076	-10.979	-8.801	-9.539	-8.541	-8.501	-9.124	-9.047	-10.453	-9.464	-10.326	-10.652	-8.881	-8.876	-9.195	-9.198	-8.433	-8.966	-9.749	-10.344	-9.839	-10.443	-9.330	-8.988	-8.579	-10.341	349.428	0.84
03830788	fda	-9.363	0.648	-9.881	-9.713	-9.806	-9.679	-7.873	-9.536	-9.247	-9.935	-10.503	-9.142	-9.631	-7.881	-8.814	-9.594	-8.858	-9.772	-8.547	-8.790	-7.566	-10.184	-8.743	-9.518	-9.050	-8.706	-9.335	-9.041	-9.775	-9.617	-9.255	-10.697	-9.311	-8.943	-9.272	-9.618	-9.091	-9.373	-10.354	-9.689	-9.698	-9.969	-9.901	-9.037	-9.284	-9.741	349.428	0.84
03876186	fda	-9.358	0.820	-10.251	-9.942	-9.943	-9.861	-7.633	-8.961	-9.430	-10.162	-10.600	-8.826	-9.456	-8.179	-8.489	-9.829	-8.990	-9.738	-7.604	-9.041	-8.071	-10.933	-8.779	-9.405	-8.597	-8.603	-9.105	-9.056	-10.476	-9.569	-10.279	-10.686	-8.893	-8.843	-9.141	-9.199	-8.411	-9.065	-9.742	-10.351	-9.822	-10.522	-9.376	-8.962	-8.573	-10.367	349.428	0.84
08101149	fda	-9.358	1.059	-10.611	-8.367	-10.642	-8.283	-7.568	-7.538	-9.836	-10.926	-10.307	-10.695	-8.526	-7.609	-8.953	-8.399	-9.360	-10.738	-9.213	-10.623	-9.296	-7.131	-9.033	-9.573	-9.166	-10.087	-10.028	-8.768	-9.635	-9.543	-10.208	-8.017	-8.832	-9.395	-9.185	-9.186	-10.709	-7.966	-10.219	-9.588	-10.359	-9.970	-10.933	-9.702	-9.799	-7.244	665.733	-0.53
03831151	dbap	-9.353	0.647	-9.868	-9.298	-10.189	-9.289	-8.299	-9.474	-8.920	-10.594	-10.071	-9.741	-9.172	-8.514	-9.691	-9.851	-9.035	-9.725	-8.484	-9.346	-8.549	-10.790	-8.727	-8.914	-9.519	-8.704	-8.642	-8.577	-9.940	-8.763	-9.594	-9.103	-8.870	-8.883	-8.439	-9.231	-10.009	-10.172	-9.909	-10.500	-9.669	-9.213	-9.410	-8.502	-9.102	-10.253	585.189	7.89
02033589	fda	-9.351	0.661	-9.913	-9.017	-9.451	-9.315	-8.996	-9.470	-9.637	-9.167	-10.014	-9.033	-9.568	-8.134	-8.966	-9.359	-9.186	-9.874	-8.509	-9.461	-7.695	-10.315	-9.108	-8.812	-8.911	-9.188	-9.113	-8.909	-10.478	-9.271	-9.411	-10.846	-8.564	-9.741	-9.335	-9.637	-10.156	-10.464	-10.843	-9.843	-9.056	-9.022	-9.128	-8.191	-9.155	-9.204	482.441	1.47
03817234	dbap	-9.351	0.716	-9.992	-9.600	-9.726	-9.047	-8.265	-10.383	-9.009	-9.978	-10.151	-9.620	-10.403	-8.023	-9.296	-9.849	-9.518	-9.316	-8.438	-8.368	-8.513	-10.797	-9.149	-9.392	-8.978	-8.980	-8.771	-8.578	-9.715	-9.027	-10.245	-9.078	-8.759	-8.563	-8.513	-9.250	-10.580	-9.222	-10.770	-9.493	-9.271	-9.845	-9.029	-9.615	-8.162	-10.163	514.685	3.50
05844792	dbap	-9.348	0.541	-9.558	-9.503	-9.625	-9.736	-9.035	-9.753	-9.258	-9.954	-10.222	-9.162	-10.166	-8.438	-8.523	-9.511	-9.234	-9.422	-8.638	-8.544	-8.625	-9.591	-9.361	-8.936	-8.932	-8.086	-9.779	-9.274	-9.456	-9.126	-9.499	-9.959	-9.811	-9.745	-8.926	-8.186	-9.254	-10.237	-9.126	-10.164	-8.831	-9.658	-9.839	-9.219	-9.604	-9.812	406.449	3.10
04097466	fda	-9.348	0.794	-9.944	-10.220	-10.029	-10.409	-8.071	-9.649	-9.718	-10.797	-10.564	-9.145	-9.179	-7.999	-9.002	-10.065	-9.600	-8.832	-7.849	-9.453	-8.506	-10.720	-9.839	-9.582	-8.841	-9.190	-8.545	-8.907	-9.977	-8.913	-10.377	-9.973	-8.459	-8.529	-7.625	-8.908	-8.932	-8.349	-9.418	-9.042	-9.792	-9.951	-10.221	-9.404	-8.844	-9.948	349.428	0.84
19360739	dbap	-9.346	0.527	-9.803	-9.505	-9.783	-9.412	-8.070	-9.500	-9.711	-9.993	-10.194	-8.948	-9.395	-8.326	-9.211	-9.334	-9.187	-9.465	-8.625	-8.877	-8.679	-10.241	-9.503	-9.602	-8.582	-9.201	-9.788	-9.188	-9.542	-9.448	-9.727	-10.058	-8.843	-8.579	-9.133	-8.710	-9.164	-9.787	-10.361	-9.873	-9.510	-9.959	-9.339	-8.803	-8.879	-9.400	405.512	6.09
00538183	fda	-9.342	0.663	-9.724	-9.485	-9.786	-9.406	-8.240	-9.497	-9.124	-9.435	-10.211	-8.487	-9.774	-7.818	-8.583	-9.620	-8.861	-10.155	-8.761	-8.422	-8.159	-10.079	-9.321	-9.741	-9.290	-9.186	-9.780	-8.963	-10.122	-9.068	-9.471	-10.301	-8.611	-8.722	-8.534	-9.041	-9.692	-10.005	-10.296	-10.493	-9.022	-9.731	-9.911	-8.494	-9.500	-10.141	402.971	4.54
19796080	dbap	-9.339	0.482	-10.776	-9.310	-9.541	-9.400	-8.987	-9.644	-9.549	-9.489	-9.823	-8.772	-9.593	-8.815	-8.589	-9.590	-9.052	-9.472	-9.132	-9.023	-8.733	-9.682	-8.676	-9.422	-8.674	-9.077	-9.008	-8.720	-9.758	-8.831	-9.471	-9.575	-9.026	-9.362	-8.883	-9.020	-10.419	-10.099	-9.643	-10.338	-9.561	-9.401	-9.217	-9.107	-9.216	-9.423	379.435	3.40
03831449	fda	-9.334	0.635	-9.854	-8.757	-9.459	-9.402	-9.377	-9.413	-9.544	-9.825	-9.506	-9.127	-9.159	-7.297	-9.356	-9.466	-9.570	-9.037	-8.755	-9.713	-8.131	-9.955	-8.900	-9.123	-9.309	-9.217	-8.844	-9.608	-10.196	-10.183	-9.209	-9.813	-8.542	-9.328	-8.970	-9.201	-9.808	-10.426	-11.139	-10.304	-8.988	-8.903	-9.268	-8.554	-9.178	-8.994	482.441	1.47
02566164	fda	-9.333	0.577	-10.323	-9.371	-8.936	-9.494	-8.869	-9.059	-9.044	-9.040	-9.453	-9.651	-9.132	-8.772	-8.826	-9.323	-9.325	-9.325	-8.208	-10.332	-7.975	-9.665	-8.661	-8.692	-8.604	-9.395	-9.609	-9.326	-10.373	-9.500	-9.900	-9.714	-8.757	-9.125	-9.544	-9.561	-9.735	-10.298	-10.389	-9.895	-8.989	-8.926	-9.070	-8.628	-10.199	-9.641	482.441	1.47
03831614	fda	-9.330	0.730	-10.054	-9.746	-9.734	-10.664	-8.423	-8.507	-9.886	-9.601	-10.239	-9.151	-10.174	-7.913	-8.962	-9.663	-8.866	-9.522	-8.022	-9.348	-7.607	-10.359	-9.227	-9.811	-9.048	-9.201	-9.921	-9.108	-9.643	-9.837	-9.339	-10.187	-8.248	-8.881	-8.198	-8.639	-8.165	-9.528	-9.491	-10.476	-9.634	-9.465	-10.091	-8.986	-9.486	-9.484	322.401	3.74
04164459	fda	-9.321	0.874	-11.126	-9.998	-9.278	-10.571	-8.639	-8.352	-10.178	-10.042	-10.048	-9.114	-9.243	-8.170	-9.197	-9.931	-10.135	-9.004	-8.009	-9.858	-7.905	-9.281	-8.269	-9.297	-8.765	-8.729	-9.508	-8.660	-10.684	-9.468	-9.576	-8.922	-9.662	-10.041	-7.326	-9.117	-8.636	-7.415	-10.525	-9.044	-10.509	-9.564	-9.208	-10.271	-8.788	-10.074	335.427	1.84
03830585	fda	-9.319	0.809	-9.543	-9.761	-9.148	-7.909	-7.503	-10.275	-9.533	-10.243	-10.103	-10.363	-9.160	-7.928	-9.232	-9.282	-9.659	-9.794	-8.414	-10.207	-8.971	-9.006	-8.370	-8.607	-8.185	-8.356	-8.272	-9.863	-10.243	-10.337	-9.309	-9.308	-8.629	-8.805	-8.123	-9.099	-9.001	-10.723	-10.873	-9.558	-9.712	-9.984	-9.263	-9.849	-9.804	-9.719	473.407	8.54
00601282	fda	-9.318	0.507	-10.752	-9.122	-9.551	-9.806	-9.014	-9.626	-9.011	-9.413	-9.887	-8.821	-9.609	-8.818	-8.635	-9.524	-8.992	-9.561	-9.249	-9.027	-8.707	-9.932	-8.550	-9.489	-8.703	-9.239	-8.782	-8.820	-9.814	-9.097	-9.136	-9.438	-9.049	-9.389	-8.775	-9.187	-10.415	-10.010	-9.719	-10.345	-9.574	-9.392	-9.229	-8.538	-9.062	-9.186	380.443	3.40
04026871	fda	-9.318	0.608	-11.165	-9.133	-9.969	-9.995	-8.484	-9.920	-8.889	-10.166	-9.664	-9.538	-9.362	-8.382	-9.408	-9.723	-10.053	-9.438	-8.660	-9.418	-8.027	-10.000	-9.056	-9.440	-9.585	-9.147	-9.337	-9.035	-9.964	-9.292	-9.264	-8.217	-8.930	-9.271	-9.204	-9.251	-9.483	-7.866	-10.121	-9.392	-8.754	-9.188	-9.151	-9.120	-9.174	-9.368	406.566	5.51
03831182	fda	-9.317	0.972	-10.405	-10.634	-9.854	-10.917	-10.024	-7.910	-11.121	-11.182	-10.204	-9.205	-8.859	-7.995	-8.950	-9.379	-9.049	-9.380	-8.339	-8.624	-7.938	-10.249	-10.412	-10.645	-9.179	-10.186	-9.876	-10.126	-9.740	-9.167	-9.709	-8.544	-7.878	-7.788	-8.063	-7.734	-8.539	-7.558	-9.074	-8.923	-9.785	-9.318	-9.225	-9.453	-9.118	-9.683	274.404	3.00
01530886	dbap	-9.316	0.587	-10.103	-9.727	-9.191	-8.476	-7.884	-8.601	-9.342	-10.505	-9.206	-10.205	-9.568	-8.306	-9.056	-9.630	-8.990	-9.643	-8.819	-9.263	-8.075	-9.268	-9.408	-9.791	-9.553	-9.697	-8.155	-8.987	-9.799	-9.406	-9.197	-10.061	-9.032	-9.981	-9.097	-9.270	-8.933	-9.812	-10.324	-9.912	-9.180	-9.238	-9.501	-8.909	-9.386	-9.427	513.621	7.60
00896717	fda	-9.313	0.586	-9.963	-10.162	-9.859	-9.391	-9.046	-9.754	-9.226	-9.747	-8.801	-9.274	-10.092	-8.643	-9.052	-9.362	-8.928	-9.234	-8.274	-9.611	-9.127	-10.978	-9.217	-8.847	-8.631	-9.002	-9.269	-8.268	-9.786	-8.874	-9.035	-9.507	-8.629	-8.827	-9.313	-9.350	-9.718	-9.104	-10.239	-10.657	-8.959	-9.673	-8.844	-9.120	-8.544	-9.822	575.687	5.69
00601274	dbap	-9.312	0.498	-10.498	-9.094	-9.061	-9.380	-9.371	-9.698	-10.008	-9.464	-9.670	-9.220	-9.172	-8.865	-9.105	-10.391	-10.090	-9.072	-9.192	-9.128	-8.580	-9.807	-8.795	-9.768	-8.541	-9.215	-8.988	-8.668	-9.535	-9.438	-9.227	-9.277	-9.013	-8.907	-8.539	-9.557	-8.749	-8.874	-10.779	-9.363	-9.254	-9.294	-8.971	-9.337	-9.207	-9.561	459.589	5.71
11592927	fda	-9.312	0.680	-9.358	-8.850	-9.805	-9.225	-7.579	-9.377	-9.549	-9.703	-9.860	-9.125	-10.628	-8.051	-9.528	-9.472	-9.604	-9.983	-8.241	-9.908	-7.482	-8.704	-9.439	-9.551	-9.548	-9.408	-9.664	-8.267	-10.049	-9.934	-8.979	-10.243	-8.915	-9.042	-9.601	-9.344	-9.027	-9.409	-10.401	-10.309	-9.575	-9.019	-9.307	-8.779	-9.261	-8.641	528.534	0.90
03831187	fda	-9.311	0.789	-10.910	-10.095	-9.390	-9.666	-7.340	-9.099	-10.557	-10.779	-10.574	-8.687	-8.900	-7.836	-9.492	-10.040	-9.641	-8.277	-8.027	-9.123	-7.963	-9.384	-9.133	-9.091	-9.137	-9.182	-9.613	-8.358	-10.427	-8.878	-8.920	-8.500	-8.948	-9.445	-8.831	-9.083	-9.825	-10.055	-10.164	-9.410	-10.028	-9.264	-9.342	-9.803	-9.004	-9.466	422.609	5.50
03830771	fda	-9.307	0.590	-10.038	-9.813	-9.969	-9.619	-8.295	-9.876	-9.722	-9.832	-9.701	-9.183	-9.101	-7.713	-9.164	-9.468	-9.750	-9.427	-8.630	-8.824	-8.075	-9.945	-9.061	-9.445	-8.852	-8.678	-9.345	-9.046	-10.053	-9.404	-8.919	-9.397	-9.357	-8.491	-8.345	-9.188	-9.585	-9.519	-10.637	-8.987	-9.799	-9.721	-9.806	-8.721	-9.305	-9.697	396.571	5.94
11677837	dbap	-9.297	0.656	-9.412	-9.321	-9.335	-8.057	-9.036	-10.500	-9.239	-9.774	-10.521	-9.463	-9.450	-8.878	-8.885	-9.735	-9.384	-10.200	-8.755	-9.528	-8.917	-10.090	-8.423	-8.815	-9.005	-8.935	-8.648	-9.155	-8.928	-8.263	-9.640	-9.213	-8.422	-8.624	-8.757	-9.603	-10.240	-9.667	-9.707	-11.200	-8.673	-9.674	-8.935	-8.798	-9.074	-10.197	459.506	1.78
00601274	fda	-9.296	0.488	-10.488	-9.108	-9.084	-9.431	-9.154	-9.725	-9.985	-9.467	-9.636	-9.283	-9.205	-8.828	-9.174	-10.327	-10.110	-9.499	-9.172	-9.128	-8.586	-9.833	-8.731	-9.686	-8.542	-9.217	-8.859	-8.699	-9.479	-9.308	-9.147	-9.323	-8.578	-8.829	-8.388	-9.447	-8.724	-8.858	-10.382	-9.319	-9.313	-9.282	-9.485	-9.274	-9.319	-9.604	459.589	5.71
01530886	fda	-9.296	0.588	-10.172	-9.679	-9.205	-8.428	-7.822	-8.485	-9.368	-10.449	-9.182	-10.278	-9.369	-8.325	-8.951	-9.586	-9.010	-9.580	-8.834	-9.260	-8.022	-9.165	-9.425	-9.631	-9.661	-9.742	-8.253	-8.935	-9.763	-9.453	-9.300	-10.069	-9.129	-9.928	-9.045	-9.411	-9.059	-9.977	-10.201	-9.825	-9.191	-9.292	-9.289	-8.865	-9.329	-9.097	513.621	7.60
03831151	fda	-9.295	0.654	-9.933	-9.130	-9.916	-9.397	-8.268	-9.250	-8.933	-10.468	-10.085	-9.722	-9.225	-8.573	-9.578	-9.938	-9.021	-9.205	-7.650	-9.299	-8.547	-10.831	-8.769	-8.656	-9.299	-8.676	-8.697	-8.754	-9.841	-8.963	-9.644	-9.151	-8.728	-8.918	-8.435	-9.449	-9.981	-10.054	-9.643	-10.516	-9.611	-9.197	-9.143	-8.641	-9.100	-10.145	585.189	7.89
00968338	fda	-9.290	0.791	-9.414	-9.986	-9.784	-9.896	-9.037	-10.762	-9.706	-10.388	-10.133	-9.804	-9.637	-8.220	-8.530	-9.186	-8.706	-9.981	-8.625	-8.394	-7.826	-11.265	-9.852	-9.528	-9.221	-9.421	-9.286	-9.807	-9.410	-9.606	-9.856	-9.444	-8.248	-7.952	-7.814	-8.733	-8.294	-7.779	-9.319	-9.227	-9.647	-9.729	-9.968	-9.732	-8.642	-8.950	262.376	3.65
12503187	dbap	-9.289	0.832	-9.608	-10.307	-9.627	-7.980	-7.970	-9.365	-8.607	-10.606	-10.192	-9.999	-9.485	-9.053	-9.329	-9.985	-9.411	-9.865	-9.063	-8.626	-8.274	-10.020	-7.917	-9.491	-8.310	-9.586	-8.990	-9.487	-9.579	-9.147	-9.416	-9.535	-8.797	-9.165	-8.523	-9.147	-8.219	-7.811	-10.176	-11.209	-9.429	-10.639	-10.909	-9.202	-7.938	-8.707	499.594	5.69
00896717	dbap	-9.285	0.558	-10.120	-10.144	-9.592	-9.526	-8.744	-9.530	-9.213	-9.536	-8.854	-9.165	-10.023	-8.549	-8.919	-8.984	-9.166	-9.330	-8.267	-9.716	-9.027	-10.469	-9.243	-8.798	-9.032	-9.049	-9.315	-8.602	-9.750	-8.758	-8.941	-9.494	-8.684	-8.917	-9.448	-9.314	-10.022	-9.016	-10.254	-10.624	-8.872	-9.617	-9.123	-8.521	-8.475	-9.813	574.679	5.75
00968338	dbap	-9.285	0.806	-9.430	-9.934	-9.717	-9.935	-9.077	-10.821	-9.663	-10.326	-10.149	-9.702	-9.672	-8.231	-8.547	-9.231	-8.691	-9.958	-8.045	-8.482	-7.836	-11.313	-9.777	-9.522	-9.123	-9.536	-9.321	-9.823	-9.411	-9.643	-9.838	-9.805	-8.286	-7.932	-7.912	-8.802	-8.235	-7.686	-9.283	-9.152	-9.619	-9.728	-9.906	-9.721	-8.723	-8.997	262.376	3.65
03831150	fda	-9.279	0.640	-10.161	-9.280	-9.869	-9.833	-7.957	-8.917	-9.400	-10.227	-9.817	-9.628	-9.289	-8.872	-8.997	-9.555	-8.861	-9.606	-7.893	-9.210	-8.598	-10.524	-8.866	-9.592	-8.897	-8.528	-9.566	-8.298	-9.810	-8.419	-9.081	-9.957	-8.807	-9.674	-8.514	-9.055	-10.286	-9.169	-9.532	-10.343	-9.064	-9.401	-9.103	-8.380	-9.297	-10.148	585.189	7.89
01757652	fda	-9.279	0.665	-10.265	-8.672	-9.208	-9.061	-8.556	-9.358	-9.142	-9.001	-9.498	-9.372	-9.497	-7.571	-9.207	-9.392	-9.540	-9.508	-8.236	-9.447	-7.770	-9.974	-8.892	-9.375	-8.761	-9.253	-8.908	-8.684	-10.302	-9.596	-9.395	-10.426	-8.363	-10.663	-9.340	-9.415	-9.945	-10.087	-10.439	-9.744	-8.704	-9.334	-9.372	-8.517	-9.571	-8.910	482.441	1.47
03810860	dbap	-9.272	0.500	-9.713	-9.111	-10.335	-9.367	-8.852	-9.573	-8.496	-9.783	-10.085	-9.063	-8.936	-9.359	-8.960	-9.552	-9.462	-9.328	-8.983	-9.582	-9.291	-9.879	-8.438	-9.325	-8.577	-8.305	-8.895	-8.339	-9.637	-8.937	-8.676	-10.094	-8.992	-9.119	-8.792	-9.469	-9.925	-9.406	-9.818	-9.809	-9.239	-9.578	-9.861	-8.836	-8.793	-9.391	409.432	4.38
36701290	dbap	-9.272	0.562	-10.431	-9.011	-9.464	-8.431	-9.122	-9.561	-8.958	-9.522	-9.033	-9.493	-9.638	-8.698	-9.095	-8.668	-9.640	-9.400	-9.216	-9.519	-8.384	-9.902	-9.174	-9.112	-8.563	-9.371	-9.648	-8.727	-10.093	-9.610	-8.939	-10.105	-8.347	-8.168	-8.480	-9.686	-10.203	-9.948	-9.257	-10.336	-8.761	-8.879	-9.871	-9.029	-9.057	-9.396	533.578	4.24
03871723	dbap	-9.270	0.420	-9.392	-9.050	-9.397	-9.546	-8.931	-9.787	-9.056	-9.646	-9.988	-9.447	-9.854	-8.551	-8.860	-9.240	-8.906	-9.707	-8.900	-9.299	-8.702	-10.166	-9.040	-9.062	-8.971	-9.098	-8.959	-8.870	-9.434	-9.301	-9.700	-9.668	-8.992	-8.560	-8.515	-8.882	-8.993	-9.791	-9.536	-9.598	-8.865	-10.077	-9.380	-9.079	-9.500	-9.580	311.408	4.97
52509366	dbap	-9.263	0.542	-10.550	-9.095	-9.533	-9.705	-9.001	-9.329	-8.826	-9.615	-9.583	-9.284	-8.968	-8.387	-8.867	-9.842	-9.293	-9.768	-8.567	-9.830	-8.988	-9.787	-9.006	-9.183	-8.496	-8.840	-9.391	-8.861	-9.720	-9.518	-9.715	-9.528	-8.241	-8.872	-8.561	-9.246	-8.852	-8.916	-9.565	-10.287	-8.557	-9.609	-8.838	-8.916	-9.410	-10.608	488.923	5.56
14210642	dbap	-9.251	0.629	-9.425	-9.449	-9.287	-9.276	-7.605	-9.833	-8.981	-9.361	-9.171	-9.374	-7.939	-7.883	-9.910	-9.925	-9.964	-9.781	-9.347	-8.909	-8.418	-9.834	-9.132	-8.971	-9.507	-9.054	-9.377	-9.167	-8.934	-9.536	-10.164	-9.681	-9.214	-8.996	-9.048	-8.775	-10.762	-9.347	-10.108	-9.226	-8.990	-9.559	-9.925	-8.685	-9.250	-7.962	567.534	5.04
11592853	fda	-9.247	0.495	-10.622	-9.306	-9.191	-9.803	-8.905	-10.011	-9.199	-10.414	-10.170	-9.170	-8.989	-8.791	-9.149	-9.341	-9.256	-9.218	-8.336	-8.951	-8.656	-9.206	-9.038	-9.014	-9.064	-8.971	-9.148	-8.703	-10.260	-9.272	-8.999	-9.294	-8.836	-9.227	-8.474	-8.863	-9.065	-8.892	-9.450	-9.793	-9.547	-9.668	-9.550	-8.647	-9.431	-8.975	296.41	3.35
03787097	dbap	-9.246	0.476	-9.103	-8.869	-9.786	-9.051	-9.072	-9.672	-9.331	-9.265	-9.316	-9.269	-10.001	-8.175	-9.544	-9.960	-9.507	-10.179	-9.075	-8.535	-8.898	-9.534	-9.267	-8.915	-8.783	-8.510	-9.604	-8.461	-9.602	-9.633	-9.579	-9.912	-9.248	-9.184	-9.319	-9.411	-8.323	-9.842	-9.623	-8.726	-9.025	-9.556	-9.540	-8.619	-8.692	-9.329	393.846	0.38
26664090	dbap	-9.243	0.564	-10.295	-9.119	-9.915	-9.319	-8.567	-8.921	-8.693	-9.617	-9.576	-8.968	-9.483	-8.283	-9.061	-9.695	-9.531	-8.991	-8.414	-9.440	-8.924	-9.269	-9.471	-9.144	-8.801	-8.334	-9.398	-8.722	-9.996	-10.104	-9.037	-9.923	-8.687	-9.818	-8.731	-9.600	-9.565	-9.458	-10.579	-9.998	-8.989	-9.695	-8.973	-8.739	-8.278	-8.562	671.863	4.26
00608382	dbap	-9.240	0.686	-10.480	-9.514	-8.676	-9.050	-8.751	-9.360	-9.184	-10.355	-10.868	-8.700	-9.448	-7.716	-9.009	-9.059	-8.944	-9.453	-8.531	-8.854	-7.602	-9.612	-8.650	-9.112	-8.685	-8.733	-9.809	-8.776	-9.141	-9.059	-9.820	-10.679	-9.031	-8.520	-9.726	-8.722	-9.012	-9.834	-10.020	-10.284	-9.099	-9.454	-9.730	-8.749	-9.575	-9.181	392.475	4.84
00601299	fda	-9.237	0.607	-9.857	-9.382	-9.485	-8.869	-8.300	-8.449	-9.446	-9.819	-9.805	-9.074	-9.964	-8.275	-9.122	-8.968	-8.781	-9.704	-8.011	-9.117	-8.205	-10.123	-9.244	-9.392	-8.678	-9.263	-9.706	-9.492	-10.070	-9.859	-9.682	-10.407	-8.478	-8.379	-8.498	-8.936	-8.181	-9.655	-9.799	-9.897	-9.433	-9.760	-9.038	-9.109	-9.261	-9.441	392.974	5.91
00601317	fda	-9.236	0.603	-9.683	-9.149	-9.460	-9.210	-8.172	-9.226	-9.688	-9.875	-9.404	-8.511	-8.473	-8.354	-9.522	-9.341	-9.630	-8.354	-9.245	-9.068	-8.146	-9.462	-9.231	-9.388	-9.153	-9.552	-8.910	-8.537	-9.285	-9.446	-9.293	-8.215	-9.089	-9.202	-9.076	-9.266	-9.732	-10.557	-10.927	-8.260	-9.280	-10.308	-9.402	-9.531	-8.921	-9.853	424.544	4.97
08552019	fda	-9.235	0.651	-9.600	-8.657	-8.997	-9.297	-9.152	-9.950	-9.354	-9.046	-9.705	-8.729	-8.889	-8.623	-8.804	-9.834	-9.600	-9.345	-8.669	-10.257	-7.876	-10.641	-8.788	-8.815	-8.472	-9.202	-8.907	-9.019	-10.304	-9.400	-9.016	-9.741	-9.270	-8.977	-9.578	-9.738	-8.707	-8.898	-11.265	-10.315	-8.842	-8.735	-9.242	-8.799	-8.281	-9.003	482.441	1.47
01481815	dbap	-9.233	0.570	-10.228	-8.981	-10.013	-8.872	-9.410	-10.413	-8.819	-9.909	-9.380	-8.462	-8.816	-8.717	-8.671	-9.373	-9.110	-9.260	-9.202	-9.610	-9.132	-10.006	-8.879	-9.175	-8.729	-8.438	-8.848	-8.332	-9.382	-9.350	-9.544	-9.512	-8.668	-8.348	-8.903	-8.999	-9.668	-10.613	-10.164	-9.712	-9.479	-9.070	-8.741	-8.588	-8.844	-9.901	372.36	4.34
43207238	dbap	-9.228	0.547	-9.242	-9.002	-9.712	-8.934	-9.846	-9.713	-9.546	-9.356	-10.234	-9.639	-9.325	-9.081	-8.782	-8.930	-8.841	-9.831	-9.103	-8.951	-9.014	-10.554	-9.156	-8.619	-8.500	-8.658	-8.701	-9.042	-9.385	-9.201	-9.557	-10.374	-8.281	-8.760	-8.301	-9.062	-8.844	-9.299	-9.877	-9.641	-9.040	-9.230	-8.670	-8.493	-10.333	-9.363	444.524	3.92
53683151	dbap	-9.228	0.742	-9.763	-9.037	-9.630	-8.212	-7.657	-10.055	-9.277	-10.108	-9.531	-9.371	-10.525	-8.075	-9.144	-9.223	-9.285	-9.570	-8.599	-8.956	-8.320	-10.732	-9.410	-9.934	-9.389	-9.907	-9.415	-8.450	-9.281	-8.986	-9.342	-9.144	-7.791	-7.609	-8.350	-9.821	-9.568	-8.632	-9.568	-10.699	-9.646	-9.513	-9.788	-8.577	-8.840	-9.281	654.606	3.60
05275868	fda	-9.226	0.581	-9.803	-10.028	-8.884	-10.269	-9.186	-8.784	-9.344	-10.453	-9.667	-8.248	-8.520	-9.025	-8.991	-9.945	-9.598	-9.273	-8.949	-8.791	-8.915	-10.123	-8.991	-8.882	-8.816	-8.713	-8.683	-8.891	-9.925	-8.784	-10.318	-9.482	-9.009	-9.001	-8.349	-9.232	-8.373	-8.218	-9.523	-9.037	-9.753	-9.747	-9.971	-9.121	-8.828	-9.485	272.388	3.43
00538465	fda	-9.222	0.577	-10.460	-9.220	-9.273	-9.469	-8.899	-9.128	-9.454	-9.446	-9.866	-8.668	-9.818	-8.816	-8.543	-9.332	-8.882	-9.476	-9.021	-8.372	-8.846	-9.797	-8.588	-9.007	-8.582	-9.078	-9.165	-8.577	-9.548	-8.661	-9.687	-10.407	-8.694	-8.762	-8.729	-9.053	-10.307	-10.133	-9.741	-10.663	-9.070	-9.282	-8.987	-8.665	-8.519	-9.075	398.527	3.76
00608382	fda	-9.222	0.719	-10.413	-9.587	-9.899	-9.061	-8.659	-9.395	-9.305	-10.371	-10.817	-9.230	-9.478	-7.658	-9.172	-9.038	-8.923	-9.403	-8.591	-8.813	-7.633	-9.622	-8.679	-9.258	-8.851	-8.747	-9.790	-8.748	-9.286	-9.150	-9.830	-10.631	-8.807	-7.330	-8.573	-8.698	-9.000	-9.795	-10.010	-9.853	-9.042	-9.566	-9.643	-8.822	-9.563	-9.025	392.475	4.84
01552174	dbap	-9.217	0.423	-9.030	-8.964	-9.049	-9.701	-9.124	-9.482	-9.246	-8.776	-9.862	-8.999	-9.390	-8.981	-8.538	-9.241	-8.816	-9.213	-9.032	-9.213	-8.703	-9.464	-9.341	-9.220	-8.819	-9.163	-9.057	-8.590	-9.416	-9.521	-9.577	-9.661	-9.163	-9.142	-9.076	-9.539	-9.784	-10.197	-9.915	-10.069	-8.649	-9.222	-9.491	-8.158	-8.660	-9.305	369.469	3.40
19361042	dbap	-9.216	0.614	-9.731	-9.396	-9.526	-9.101	-8.048	-8.407	-9.470	-9.774	-9.849	-9.077	-10.079	-8.062	-9.048	-9.065	-8.706	-9.659	-8.246	-9.109	-8.094	-10.143	-9.226	-9.361	-8.622	-9.244	-9.612	-9.426	-10.132	-9.717	-9.650	-10.399	-8.419	-8.411	-8.548	-9.021	-8.225	-9.567	-9.784	-9.927	-9.203	-9.692	-9.054	-8.970	-9.268	-9.417	391.966	5.91
03830555	fda	-9.215	0.649	-9.875	-9.911	-8.786	-9.012	-8.278	-9.330	-9.232	-9.264	-10.359	-8.994	-9.477	-7.452	-8.411	-9.164	-9.382	-9.181	-7.960	-9.277	-8.584	-9.669	-8.407	-8.706	-9.246	-9.099	-9.110	-8.884	-9.936	-9.223	-9.475	-9.834	-9.934	-10.026	-10.157	-9.259	-9.541	-10.466	-9.409	-10.040	-8.366	-9.299	-8.703	-8.663	-8.390	-9.688	491.381	0.27
03814364	fda	-9.215	0.748	-9.988	-9.334	-9.293	-9.800	-9.250	-9.317	-9.034	-9.977	-10.197	-8.671	-9.233	-8.220	-8.380	-9.762	-9.336	-9.858	-7.761	-8.769	-8.243	-10.758	-8.648	-8.672	-8.520	-8.741	-8.585	-9.322	-10.667	-9.581	-9.641	-11.239	-8.635	-8.757	-8.626	-8.608	-8.020	-8.957	-9.446	-9.785	-9.588	-9.785	-8.877	-8.613	-8.891	-10.081	272.388	3.43
53682927	dbap	-9.209	0.385	-9.394	-9.573	-9.069	-9.428	-8.902	-9.409	-9.690	-8.701	-9.304	-9.074	-9.053	-9.078	-9.038	-9.794	-9.071	-9.030	-8.863	-8.898	-8.838	-9.200	-9.008	-9.231	-9.108	-9.235	-9.033	-8.168	-9.931	-9.422	-9.005	-9.416	-9.871	-9.822	-9.691	-9.159	-9.257	-9.323	-9.727	-9.371	-8.755	-8.601	-9.155	-8.494	-9.139	-9.848	663.43	-3.59
03812958	dbap	-9.209	0.539	-10.301	-9.033	-9.861	-9.250	-9.627	-10.375	-8.808	-9.537	-9.321	-9.230	-9.141	-9.433	-8.711	-9.643	-9.015	-9.055	-9.502	-9.084	-8.751	-10.265	-8.729	-8.707	-8.614	-8.543	-8.554	-8.629	-10.279	-8.920	-8.671	-8.907	-9.073	-8.519	-8.812	-8.656	-9.166	-9.945	-9.334	-9.777	-9.600	-9.448	-9.662	-8.247	-8.917	-9.536	311.408	4.97
19418959	dbap	-9.206	0.837	-10.317	-9.013	-10.075	-9.434	-7.942	-8.097	-9.972	-9.778	-10.417	-8.833	-9.456	-7.503	-8.724	-9.239	-9.154	-9.429	-7.363	-8.793	-6.999	-10.635	-9.337	-9.781	-8.675	-8.665	-9.441	-9.263	-9.970	-9.057	-9.765	-10.353	-7.932	-8.245	-8.772	-9.178	-9.366	-9.228	-9.907	-10.049	-9.143	-10.005	-9.998	-8.694	-9.448	-9.616	408.513	5.14
29416466	dbap	-9.204	0.690	-10.702	-9.111	-9.735	-9.972	-8.570	-8.158	-9.366	-9.953	-9.049	-9.017	-9.265	-7.861	-8.941	-9.634	-10.242	-8.260	-8.349	-10.130	-8.920	-9.582	-8.947	-9.229	-8.676	-8.487	-9.789	-7.977	-9.840	-9.505	-9.040	-8.996	-8.827	-10.018	-7.437	-9.575	-9.064	-9.176	-10.311	-9.384	-9.375	-9.757	-8.888	-8.895	-9.655	-9.302	671.863	4.26
11592964	fda	-9.203	0.728	-9.741	-9.641	-9.614	-8.345	-8.494	-7.980	-8.839	-10.479	-9.932	-10.233	-10.379	-7.974	-9.305	-9.505	-9.570	-8.751	-8.051	-8.728	-7.485	-9.111	-9.094	-8.731	-9.056	-8.771	-8.793	-8.301	-9.039	-8.903	-9.703	-9.587	-9.676	-9.435	-8.645	-9.850	-8.890	-9.618	-10.413	-10.476	-9.400	-10.052	-9.625	-8.980	-8.270	-9.474	498.508	0.89
02033588	fda	-9.202	0.615	-9.638	-8.712	-9.188	-9.356	-8.228	-9.898	-9.697	-9.187	-9.432	-8.794	-9.558	-8.309	-9.293	-8.768	-9.348	-9.613	-8.215	-9.906	-7.983	-10.040	-8.951	-9.145	-8.652	-8.978	-9.156	-7.900	-9.956	-9.278	-8.975	-9.901	-8.912	-9.334	-9.032	-9.927	-9.332	-9.718	-11.150	-9.622	-8.992	-9.291	-9.107	-8.531	-8.688	-9.211	482.441	1.47
13520815	dbap	-9.201	0.749	-9.981	-9.349	-9.286	-9.801	-9.227	-9.288	-9.093	-9.988	-10.225	-8.625	-9.172	-8.272	-8.351	-9.721	-9.329	-9.763	-7.687	-8.704	-8.189	-10.743	-8.656	-8.630	-8.572	-8.813	-8.561	-9.423	-10.616	-9.534	-9.730	-11.214	-8.553	-8.725	-8.643	-8.660	-7.968	-8.863	-9.306	-9.811	-9.573	-9.777	-8.852	-8.651	-8.915	-10.024	272.388	3.43
03831189	fda	-9.200	0.660	-10.011	-8.792	-9.569	-7.957	-8.771	-8.630	-9.131	-10.359	-9.989	-10.093	-9.951	-7.645	-8.978	-8.796	-9.446	-8.285	-7.596	-9.711	-9.350	-10.336	-8.533	-9.556	-9.498	-8.945	-8.578	-9.518	-9.468	-9.033	-9.359	-8.946	-9.545	-9.807	-8.712	-8.665	-8.224	-9.506	-9.817	-9.629	-9.008	-9.155	-9.130	-9.884	-9.281	-9.611	422.609	5.50
00537748	fda	-9.200	0.867	-10.189	-8.803	-9.943	-9.230	-7.787	-8.136	-9.712	-9.902	-10.632	-8.278	-9.619	-7.475	-8.657	-9.783	-8.973	-9.547	-7.143	-8.842	-7.218	-10.632	-9.552	-9.697	-8.867	-8.871	-9.038	-8.898	-10.201	-8.916	-9.734	-10.440	-8.078	-8.489	-8.575	-9.023	-9.302	-9.457	-10.051	-10.255	-9.079	-10.069	-9.853	-8.706	-9.340	-9.800	439.547	4.51
00537804	dbap	-9.199	0.519	-9.471	-9.315	-9.396	-9.541	-9.051	-9.305	-9.942	-9.232	-9.021	-9.160	-9.247	-8.729	-8.703	-9.233	-9.399	-9.233	-8.961	-9.027	-8.521	-9.448	-9.585	-9.779	-8.844	-8.637	-8.546	-8.399	-9.761	-9.224	-9.259	-10.237	-8.522	-8.877	-9.173	-8.799	-10.647	-9.838	-9.628	-10.261	-8.354	-8.688	-9.359	-8.505	-8.782	-9.096	448.525	1.64
19632891	dbap	-9.198	0.576	-9.573	-9.134	-9.417	-9.456	-7.874	-8.958	-9.533	-9.800	-9.583	-8.817	-9.490	-7.708	-9.159	-9.445	-8.906	-9.388	-8.259	-8.694	-8.302	-9.886	-9.030	-9.108	-8.867	-9.196	-9.375	-9.077	-9.582	-9.348	-9.133	-9.886	-8.520	-8.406	-8.769	-8.787	-9.283	-10.226	-10.156	-10.483	-9.195	-9.859	-9.613	-9.107	-9.096	-9.249	369.532	5.76
11678097	fda	-9.197	0.765	-9.670	-9.848	-9.988	-8.057	-8.471	-7.793	-8.834	-10.485	-9.705	-10.260	-10.366	-7.890	-9.542	-9.407	-9.462	-8.813	-7.930	-8.870	-7.635	-9.386	-9.214	-9.073	-9.244	-8.905	-8.771	-8.441	-8.853	-8.945	-9.763	-9.471	-9.126	-9.132	-8.786	-10.260	-8.674	-9.716	-10.382	-10.899	-9.254	-10.009	-9.171	-8.649	-8.344	-9.195	514.507	0.62
00601293	dbap	-9.194	0.753	-9.934	-9.163	-9.559	-9.431	-7.922	-9.340	-9.575	-10.156	-9.694	-9.144	-9.633	-7.658	-9.036	-9.514	-8.937	-10.118	-7.478	-8.983	-7.832	-10.434	-9.248	-9.424	-8.618	-9.092	-8.879	-8.752	-10.239	-9.222	-9.915	-10.123	-8.255	-8.169	-8.017	-8.765	-8.515	-9.384	-9.883	-9.558	-8.721	-10.074	-9.969	-8.847	-9.045	-10.275	401.983	4.69
01482008	fda	-9.185	0.588	-9.545	-9.010	-9.401	-9.484	-7.863	-8.969	-9.550	-9.893	-9.602	-8.769	-9.532	-7.685	-9.133	-9.343	-8.937	-9.329	-8.462	-8.683	-7.814	-9.983	-8.993	-9.122	-8.786	-9.241	-9.424	-9.032	-9.562	-9.379	-9.132	-10.020	-8.585	-8.444	-8.740	-8.816	-9.429	-10.197	-10.122	-10.347	-9.193	-9.444	-9.621	-9.066	-9.146	-9.334	370.54	5.76
03830764	fda	-9.184	0.754	-10.272	-9.237	-10.337	-10.591	-10.321	-9.933	-10.133	-10.643	-10.186	-9.056	-8.881	-8.661	-8.611	-8.893	-8.775	-9.094	-9.343	-9.036	-8.862	-9.759	-9.262	-9.715	-8.200	-9.023	-9.420	-9.769	-9.024	-9.034	-9.589	-8.943	-7.750	-8.606	-7.541	-7.483	-7.980	-8.329	-8.899	-8.890	-9.231	-9.554	-9.334	-9.577	-9.155	-9.180	272.388	3.43
02570895	fda	-9.180	0.474	-9.589	-9.241	-9.881	-9.122	-9.269	-9.667	-9.351	-9.072	-9.815	-9.089	-9.020	-9.202	-8.935	-8.809	-8.963	-9.181	-9.167	-8.812	-8.308	-9.892	-9.561	-9.461	-9.291	-9.583	-9.586	-8.593	-9.398	-8.958	-9.612	-8.813	-8.587	-8.696	-8.178	-8.851	-8.110	-9.683	-9.492	-9.904	-8.569	-10.075	-8.830	-8.803	-9.498	-9.411	381.379	3.61
03830557	fda	-9.175	0.547	-9.857	-9.164	-9.044	-9.442	-7.986	-9.448	-9.254	-9.418	-9.530	-9.826	-9.834	-7.981	-8.775	-9.149	-8.638	-9.862	-9.003	-9.741	-8.219	-10.240	-8.452	-8.840	-8.788	-8.429	-8.685	-9.169	-9.100	-9.566	-9.369	-9.348	-9.141	-9.806	-9.509	-9.238	-8.303	-9.699	-9.286	-9.918	-9.404	-9.231	-8.553	-8.529	-9.278	-9.655	491.381	0.27
02570895	dbap	-9.174	0.470	-9.603	-9.274	-9.919	-9.171	-9.233	-9.715	-9.417	-9.072	-9.785	-9.163	-9.012	-9.303	-8.875	-8.847	-8.940	-9.162	-9.210	-8.904	-8.189	-9.492	-9.554	-9.419	-9.284	-9.541	-9.619	-8.521	-9.307	-9.054	-9.553	-8.782	-8.619	-8.729	-8.191	-8.891	-8.118	-9.709	-9.502	-9.863	-8.459	-10.057	-8.815	-8.828	-9.583	-9.361	381.379	3.61
00538275	dbap	-9.166	0.545	-10.330	-9.337	-10.184	-9.990	-8.195	-9.245	-9.885	-10.207	-9.791	-9.142	-8.998	-8.164	-8.415	-9.671	-9.062	-8.934	-8.592	-8.659	-8.413	-9.263	-9.481	-9.660	-8.591	-9.217	-9.316	-8.474	-9.426	-9.003	-8.856	-9.540	-9.018	-9.352	-8.840	-8.886	-8.897	-9.329	-9.634	-9.522	-9.051	-9.793	-8.660	-8.608	-9.167	-8.485	474.602	6.22
00968279	fda	-9.166	0.557	-9.816	-9.056	-9.242	-9.590	-8.546	-9.272	-9.625	-9.269	-9.569	-8.564	-9.379	-8.227	-8.605	-9.621	-9.182	-10.091	-9.002	-9.009	-7.979	-9.228	-9.037	-9.092	-8.783	-8.865	-9.308	-8.257	-8.939	-9.252	-8.936	-9.713	-8.969	-8.484	-8.319	-9.913	-9.481	-9.497	-10.541	-10.526	-9.221	-9.362	-8.876	-8.675	-8.868	-9.515	441.549	5.03
03823475	dbap	-9.165	0.429	-9.385	-9.187	-8.786	-9.122	-9.114	-9.496	-9.427	-9.440	-9.444	-9.344	-9.204	-8.311	-9.119	-9.795	-8.912	-9.205	-8.580	-8.825	-8.453	-9.956	-9.185	-9.085	-9.152	-8.857	-8.721	-8.930	-9.700	-9.175	-9.356	-9.399	-8.293	-8.413	-8.716	-8.802	-9.490	-9.702	-9.743	-9.675	-8.731	-9.496	-10.035	-8.870	-9.197	-9.417	383.537	3.34
00538275	fda	-9.164	0.542	-10.327	-9.347	-10.351	-9.946	-8.173	-9.373	-9.997	-10.163	-9.773	-9.072	-9.050	-8.144	-8.407	-9.642	-8.917	-9.005	-8.673	-8.671	-8.629	-9.256	-9.421	-9.559	-8.647	-9.254	-9.317	-8.391	-9.400	-9.001	-9.091	-9.638	-9.068	-9.338	-8.860	-8.845	-9.019	-8.777	-9.512	-9.503	-9.026	-9.738	-8.704	-8.695	-9.077	-8.413	474.602	6.22
11592962	fda	-9.163	0.697	-9.518	-9.490	-9.731	-7.944	-7.842	-7.479	-8.790	-10.204	-9.206	-9.981	-10.116	-7.984	-9.119	-9.338	-9.786	-9.164	-7.983	-9.328	-8.228	-9.485	-9.171	-9.019	-8.734	-9.097	-9.225	-8.422	-9.067	-9.254	-9.345	-10.140	-9.941	-9.231	-9.272	-9.704	-8.943	-9.262	-10.067	-10.457	-9.004	-9.834	-9.357	-8.770	-7.994	-9.134	498.508	0.89
13444037	dbap	-9.160	0.639	-9.307	-9.356	-9.015	-9.266	-8.101	-9.876	-8.734	-9.577	-9.617	-9.243	-10.616	-8.182	-9.456	-9.328	-8.754	-9.209	-7.702	-8.386	-8.348	-10.213	-8.706	-9.885	-9.048	-9.101	-9.095	-9.182	-9.595	-8.457	-9.610	-8.945	-8.208	-8.711	-8.751	-8.758	-8.879	-9.083	-10.641	-9.361	-9.349	-10.377	-9.446	-9.651	-9.123	-8.779	410.461	2.48
11592963	fda	-9.155	0.642	-9.573	-9.345	-9.387	-8.078	-8.481	-8.996	-8.797	-10.316	-9.454	-9.536	-9.922	-8.067	-9.179	-9.276	-9.558	-8.495	-8.382	-9.438	-8.408	-9.392	-8.842	-8.952	-9.056	-8.700	-8.548	-8.154	-9.086	-9.466	-9.257	-10.010	-9.938	-9.228	-8.321	-9.859	-8.640	-9.560	-10.317	-10.677	-8.900	-9.875	-9.462	-8.696	-8.131	-9.070	498.508	0.89
00000928	fda	-9.146	0.478	-9.515	-9.402	-9.503	-9.230	-9.385	-10.264	-9.189	-9.230	-10.064	-8.939	-9.435	-8.549	-8.127	-9.150	-8.627	-9.186	-8.763	-9.154	-8.998	-9.952	-9.283	-9.033	-8.788	-8.766	-8.970	-8.555	-9.087	-8.951	-9.686	-10.401	-8.925	-8.763	-9.046	-8.750	-8.815	-8.952	-9.204	-9.935	-8.862	-9.289	-9.073	-8.262	-8.967	-9.413	298.298	3.48
01489478	dbap	-9.136	0.419	-8.973	-8.990	-8.943	-9.543	-9.188	-9.558	-8.698	-9.051	-9.269	-9.285	-9.544	-8.261	-9.079	-9.718	-8.617	-8.849	-9.067	-8.800	-8.116	-9.595	-9.002	-9.206	-9.174	-8.891	-9.175	-8.878	-8.817	-9.284	-9.335	-9.835	-9.016	-9.152	-9.213	-9.122	-9.930	-9.833	-10.197	-8.977	-8.756	-9.346	-9.184	-8.643	-8.565	-9.302	408.326	2.06
00000509	fda	-9.133	0.631	-9.206	-9.467	-8.939	-9.735	-8.415	-10.636	-9.174	-9.755	-9.466	-9.306	-9.506	-7.836	-9.671	-9.628	-9.894	-9.155	-8.136	-8.424	-8.244	-9.865	-9.253	-9.621	-8.927	-9.244	-8.997	-9.193	-9.558	-9.370	-8.934	-10.083	-8.589	-8.666	-7.799	-9.038	-7.575	-8.251	-9.157	-9.221	-9.101	-9.712	-9.446	-9.283	-9.371	-9.022	267.376	2.71
03831277	fda	-9.131	0.541	-9.443	-9.696	-8.885	-9.530	-9.620	-9.024	-9.723	-9.662	-9.407	-9.398	-9.338	-8.586	-8.519	-9.215	-8.802	-9.337	-9.176	-9.026	-8.644	-9.612	-9.763	-9.401	-9.030	-9.561	-8.782	-9.094	-8.968	-9.132	-9.975	-10.066	-8.416	-8.421	-8.165	-7.623	-8.861	-10.067	-9.610	-9.671	-8.698	-9.246	-8.490	-8.594	-9.104	-8.369	330.379	3.57
00968277	fda	-9.131	0.544	-9.675	-9.163	-9.474	-9.559	-8.635	-9.068	-9.533	-9.091	-9.217	-8.949	-9.266	-8.105	-8.729	-9.938	-9.010	-9.579	-8.430	-8.777	-8.107	-9.144	-8.977	-8.784	-8.829	-8.871	-9.331	-8.568	-9.268	-9.080	-8.631	-9.443	-8.870	-8.381	-8.877	-9.438	-9.289	-9.803	-10.624	-10.716	-8.904	-9.535	-8.930	-8.642	-8.851	-9.683	441.549	5.03
40899447	dbap	-9.128	0.480	-9.214	-9.457	-8.869	-9.052	-9.384	-9.244	-8.991	-9.166	-9.303	-8.822	-8.899	-8.838	-8.358	-9.554	-8.786	-9.324	-8.683	-9.612	-8.442	-9.763	-8.687	-9.243	-8.966	-8.762	-9.295	-8.694	-10.306	-9.376	-9.119	-9.281	-9.252	-8.369	-8.413	-9.530	-9.850	-9.511	-9.892	-9.920	-9.241	-9.547	-9.346	-8.188	-8.287	-8.809	421.305	3.56
00537805	dbap	-9.124	0.431	-10.026	-9.347	-8.989	-8.903	-8.874	-8.995	-8.979	-9.111	-9.305	-9.263	-9.309	-8.760	-9.388	-9.306	-8.944	-9.369	-9.107	-9.063	-8.174	-9.282	-9.016	-8.619	-8.803	-8.760	-8.711	-8.296	-10.000	-9.242	-9.061	-9.791	-8.947	-9.002	-8.921	-8.755	-9.698	-9.653	-9.818	-9.997	-9.168	-8.451	-9.601	-8.640	-8.961	-9.043	493.005	4.40
02011568	fda	-9.122	0.661	-9.400	-9.878	-9.025	-8.852	-8.267	-10.068	-9.764	-9.758	-9.409	-9.401	-9.511	-8.006	-9.715	-9.325	-9.228	-9.333	-7.985	-9.241	-8.144	-9.923	-9.603	-9.736	-9.096	-9.254	-9.369	-9.407	-9.442	-9.776	-9.155	-7.423	-8.207	-7.765	-8.410	-9.121	-7.779	-8.364	-9.519	-9.425	-9.148	-9.720	-9.547	-9.286	-9.489	-9.084	323.485	5.11
02011568	dbap	-9.119	0.669	-9.418	-9.888	-9.002	-8.851	-8.191	-10.078	-9.734	-9.787	-9.469	-9.382	-9.574	-7.985	-9.696	-9.341	-9.324	-9.399	-7.994	-9.288	-8.175	-9.899	-9.585	-9.722	-9.099	-9.277	-9.494	-9.411	-8.926	-9.825	-9.172	-7.457	-8.088	-7.798	-8.405	-9.076	-7.826	-8.287	-9.516	-9.429	-9.147	-9.744	-9.554	-9.299	-9.561	-9.077	323.485	5.11
01851149	dbap	-9.117	0.513	-9.874	-8.753	-9.073	-8.633	-8.760	-9.248	-9.088	-9.031	-9.896	-8.859	-9.561	-8.095	-9.118	-9.095	-8.861	-9.720	-9.014	-8.580	-8.294	-9.689	-8.629	-9.125	-8.227	-9.150	-9.223	-8.906	-9.354	-9.095	-9.255	-10.168	-8.579	-9.282	-8.778	-8.770	-9.199	-9.657	-10.036	-10.345	-8.917	-9.782	-9.200	-8.414	-8.836	-8.964	449.402	5.08
13547730	fda	-9.117	0.650	-9.329	-9.301	-9.385	-9.362	-6.567	-8.953	-9.226	-9.149	-9.752	-9.000	-9.776	-7.731	-8.755	-9.982	-9.205	-9.627	-8.273	-9.399	-7.664	-9.261	-8.696	-9.269	-8.612	-9.030	-9.322	-8.874	-9.730	-9.481	-9.587	-8.936	-9.579	-9.768	-9.398	-9.274	-8.819	-9.637	-10.033	-9.749	-9.025	-9.213	-9.212	-8.391	-8.536	-9.263	491.381	0.27
08674084	fda	-9.115	0.629	-10.184	-9.650	-9.503	-9.702	-7.999	-10.184	-9.178	-10.216	-9.269	-8.728	-9.458	-8.185	-8.940	-9.421	-9.276	-8.940	-7.403	-8.775	-8.047	-9.758	-9.178	-9.055	-8.922	-8.903	-8.993	-9.651	-9.594	-9.101	-9.025	-10.221	-8.118	-8.961	-8.552	-8.761	-8.069	-8.768	-9.236	-9.077	-9.765	-9.313	-9.080	-9.762	-9.299	-8.824	296.41	3.35
03830929	fda	-9.110	0.617	-9.652	-9.076	-9.155	-9.560	-7.661	-10.437	-8.956	-9.527	-9.760	-9.071	-8.426	-8.450	-9.192	-9.523	-9.698	-9.126	-8.053	-9.020	-8.614	-9.454	-8.533	-8.802	-8.616	-8.646	-9.057	-8.754	-9.995	-9.410	-9.798	-9.848	-8.264	-9.242	-8.057	-9.193	-9.145	-9.494	-9.842	-10.270	-9.025	-9.854	-8.613	-8.888	-8.243	-8.843	615.819	2.51
00608288	fda	-9.108	0.456	-8.382	-9.226	-9.113	-8.646	-8.917	-9.684	-8.763	-9.035	-9.627	-9.538	-8.988	-8.319	-9.172	-9.560	-8.862	-9.657	-8.372	-9.030	-8.582	-10.070	-9.418	-9.157	-9.032	-9.325	-9.071	-9.067	-9.086	-9.398	-9.233	-9.596	-8.272	-8.675	-8.725	-8.847	-9.003	-9.835	-9.532	-9.825	-8.151	-9.549	-8.922	-8.764	-9.234	-9.508	364.441	4.72
13540266	dbap	-9.107	0.427	-9.663	-8.959	-8.778	-9.571	-8.943	-10.130	-8.956	-8.854	-9.507	-9.283	-9.351	-8.902	-8.545	-9.443	-8.925	-8.696	-8.760	-8.790	-8.694	-9.373	-8.798	-9.096	-8.470	-9.001	-8.688	-8.480	-9.233	-9.314	-8.986	-9.557	-9.599	-9.080	-8.975	-8.949	-10.058	-9.981	-9.583	-9.521	-8.677	-9.484	-8.947	-8.654	-8.512	-8.959	397.392	4.08
11678081	fda	-9.104	0.750	-9.755	-9.675	-9.265	-7.824	-7.786	-7.494	-8.807	-10.113	-9.014	-10.221	-10.156	-7.862	-9.282	-9.486	-9.725	-9.254	-8.149	-8.703	-7.676	-9.483	-9.393	-9.043	-9.074	-8.852	-9.248	-8.486	-9.108	-8.996	-9.447	-10.044	-9.025	-9.221	-9.594	-10.036	-8.898	-9.358	-10.024	-10.679	-8.641	-9.751	-8.802	-8.577	-8.069	-8.467	514.507	0.62
03830556	fda	-9.103	0.563	-9.775	-9.230	-8.998	-8.964	-8.120	-9.066	-8.507	-9.098	-9.996	-9.192	-9.297	-8.200	-8.702	-9.262	-8.612	-9.986	-8.777	-9.232	-8.290	-9.888	-8.481	-8.725	-8.884	-8.461	-8.775	-9.397	-9.550	-9.262	-9.959	-8.962	-9.404	-8.645	-8.774	-9.384	-8.441	-10.530	-9.240	-10.216	-8.834	-9.362	-8.478	-8.734	-9.036	-9.788	491.381	0.27
11681515	fda	-9.099	0.929	-10.157	-9.889	-10.437	-9.872	-7.321	-8.923	-9.970	-10.575	-10.208	-8.945	-7.991	-8.814	-8.667	-9.581	-9.576	-7.996	-8.566	-8.357	-8.193	-10.262	-9.508	-10.074	-8.336	-9.541	-8.655	-9.363	-9.182	-9.034	-10.243	-7.889	-8.544	-8.878	-7.663	-8.143	-8.226	-7.038	-9.991	-8.451	-10.745	-9.224	-9.144	-9.452	-8.393	-10.342	422.609	5.50
11678088	fda	-9.090	0.691	-9.741	-9.631	-9.112	-7.979	-8.361	-8.775	-9.071	-10.392	-9.107	-9.678	-9.949	-8.099	-9.354	-9.303	-9.574	-8.584	-8.212	-8.752	-8.196	-9.775	-9.046	-8.864	-8.976	-9.003	-8.480	-8.132	-9.593	-9.180	-9.491	-10.012	-8.803	-9.273	-8.400	-10.044	-8.335	-9.448	-9.950	-10.916	-8.606	-9.790	-8.941	-8.528	-8.179	-8.306	514.507	0.62
03831448	fda	-9.089	0.455	-9.409	-9.138	-9.049	-9.051	-9.153	-9.638	-8.753	-9.349	-9.703	-8.683	-9.783	-8.013	-9.021	-8.920	-9.435	-9.542	-8.623	-9.373	-8.317	-9.315	-8.906	-8.764	-8.842	-8.806	-8.748	-8.336	-9.726	-8.796	-9.186	-9.506	-8.706	-9.480	-9.325	-9.366	-8.777	-9.140	-10.327	-9.531	-8.711	-9.170	-8.765	-8.284	-9.184	-9.262	482.441	1.47
03936683	dbap	-9.089	0.967	-9.556	-10.181	-10.482	-9.897	-7.682	-9.566	-10.041	-10.331	-9.049	-8.308	-8.084	-9.038	-8.675	-10.195	-9.267	-8.224	-8.939	-8.731	-8.138	-8.734	-10.334	-10.453	-10.014	-10.645	-10.543	-8.783	-9.544	-9.412	-8.788	-6.771	-9.282	-8.758	-6.969	-8.403	-8.078	-7.946	-10.094	-7.803	-8.695	-9.772	-8.647	-9.750	-8.338	-8.987	363.481	4.01
03875993	dbap	-9.085	0.711	-10.101	-9.261	-9.477	-8.808	-6.856	-9.062	-9.199	-9.898	-10.375	-9.231	-9.507	-7.530	-9.123	-9.384	-9.326	-9.182	-8.310	-9.015	-7.724	-10.925	-8.824	-8.771	-9.069	-8.641	-8.551	-8.805	-8.821	-9.247	-9.984	-9.693	-8.635	-8.577	-9.016	-9.126	-8.173	-8.679	-8.988	-9.770	-9.315	-9.507	-9.004	-9.297	-9.422	-9.539	364.529	5.60
03919581	dbap	-9.085	0.779	-8.829	-9.810	-9.600	-9.166	-8.035	-8.071	-9.621	-9.132	-10.157	-9.731	-10.201	-7.527	-8.959	-9.144	-9.258	-9.390	-7.392	-8.362	-8.007	-10.417	-8.822	-10.014	-9.396	-9.538	-9.486	-9.698	-9.368	-9.479	-8.283	-9.227	-7.628	-8.277	-7.787	-8.307	-9.822	-9.749	-10.170	-9.620	-8.752	-8.424	-9.549	-9.192	-8.949	-9.413	610.432	7.58
11592930	fda	-9.084	0.659	-10.170	-9.343	-8.998	-9.817	-6.869	-8.827	-9.073	-9.537	-10.182	-9.432	-9.755	-7.456	-8.759	-9.687	-9.255	-9.807	-8.989	-9.062	-7.760	-8.982	-8.545	-8.472	-8.667	-8.718	-8.897	-8.716	-9.308	-9.388	-9.140	-9.871	-8.968	-8.765	-9.215	-8.885	-9.626	-8.748	-9.928	-9.899	-9.592	-8.912	-8.838	-8.583	-8.989	-9.259	528.534	0.90
03831490	fda	-9.083	0.384	-9.600	-8.807	-8.832	-9.517	-9.026	-10.074	-9.093	-8.908	-9.476	-9.067	-9.284	-8.751	-8.387	-9.532	-8.679	-8.626	-9.130	-8.796	-8.720	-9.387	-8.806	-9.049	-9.002	-8.988	-8.735	-8.575	-9.209	-9.295	-8.937	-9.455	-9.267	-9.372	-8.933	-8.839	-9.777	-9.708	-9.453	-9.535	-8.684	-9.427	-8.907	-8.601	-8.445	-8.966	397.392	3.91
08034234	fda	-9.079	0.544	-9.432	-9.110	-9.794	-9.798	-8.414	-8.998	-9.549	-9.438	-9.677	-8.996	-8.886	-7.997	-8.856	-9.275	-9.399	-9.509	-9.200	-9.245	-8.368	-9.651	-8.240	-8.896	-8.462	-8.664	-9.079	-8.913	-9.641	-8.840	-9.639	-9.409	-8.103	-9.662	-8.533	-9.099	-8.553	-8.941	-10.595	-9.399	-9.056	-8.980	-8.763	-8.445	-8.278	-9.716	465.866	-0.64
21983537	dbap	-9.078	0.609	-9.424	-9.222	-9.098	-9.362	-8.401	-10.573	-9.136	-9.644	-9.409	-8.725	-9.346	-8.113	-8.528	-9.776	-8.882	-8.740	-8.050	-8.661	-7.711	-9.642	-9.000	-9.516	-8.272	-9.056	-9.456	-8.791	-9.602	-9.371	-9.192	-10.241	-8.102	-8.112	-8.938	-8.635	-8.798	-9.853	-9.657	-9.362	-9.674	-9.415	-9.555	-8.475	-8.945	-8.959	369.532	5.76
03830765	fda	-9.076	0.664	-10.249	-9.424	-9.360	-9.614	-8.634	-9.047	-8.823	-9.484	-9.952	-9.156	-8.987	-7.704	-8.686	-9.584	-8.517	-9.788	-7.494	-9.075	-8.034	-10.275	-8.798	-9.062	-8.627	-8.700	-8.914	-9.287	-10.335	-9.483	-9.027	-10.230	-8.629	-8.530	-8.335	-8.452	-7.866	-8.650	-9.767	-9.249	-9.209	-9.460	-9.271	-8.808	-9.166	-9.594	272.388	3.43
00643114	dbap	-9.071	0.542	-9.866	-9.075	-8.689	-9.057	-9.015	-9.865	-8.942	-8.891	-9.166	-8.704	-8.969	-8.266	-9.094	-9.315	-8.837	-9.047	-9.104	-8.612	-7.674	-9.653	-8.717	-8.668	-8.676	-8.405	-8.539	-8.793	-10.230	-9.505	-9.174	-9.594	-8.438	-8.573	-9.464	-9.120	-10.028	-9.596	-9.447	-9.725	-8.364	-9.243	-9.114	-8.317	-9.655	-9.891	365.842	2.46
00537804	fda	-9.069	0.534	-9.501	-8.774	-8.979	-9.594	-9.120	-9.645	-9.224	-8.924	-9.396	-9.118	-8.694	-8.784	-8.628	-9.304	-8.762	-9.416	-8.729	-8.958	-8.843	-9.520	-8.631	-8.774	-8.665	-8.537	-8.390	-8.359	-9.308	-9.450	-9.133	-9.984	-8.401	-8.511	-9.318	-8.725	-10.489	-9.571	-9.475	-10.631	-8.266	-9.162	-9.319	-8.154	-8.973	-8.888	449.533	0.85
14880002	dbap	-9.062	0.858	-10.565	-10.133	-9.233	-9.926	-9.463	-9.540	-9.455	-9.685	-10.222	-8.591	-8.835	-9.590	-9.090	-10.179	-9.281	-9.292	-8.159	-9.372	-9.053	-7.576	-9.083	-9.065	-9.438	-8.980	-9.492	-8.813	-9.661	-9.388	-8.696	-5.665	-8.945	-9.124	-8.019	-9.174	-7.960	-7.184	-9.066	-9.338	-9.999	-9.561	-8.666	-8.620	-8.870	-8.666	584.697	2.09
00601301	fda	-9.061	0.364	-8.896	-9.403	-8.719	-9.478	-9.106	-9.108	-9.018	-8.817	-8.952	-9.094	-9.404	-8.567	-9.340	-9.064	-8.737	-9.608	-8.536	-8.712	-8.393	-9.299	-9.480	-9.228	-9.433	-9.204	-9.608	-8.496	-9.125	-9.328	-8.954	-8.095	-9.006	-8.843	-9.220	-9.271	-9.759	-8.807	-9.231	-9.449	-9.009	-8.955	-9.332	-8.669	-9.364	-8.564	421.422	1.95
03831203	fda	-9.057	0.575	-9.228	-9.073	-9.301	-8.593	-8.318	-9.813	-9.174	-9.303	-9.436	-9.085	-8.109	-8.786	-9.110	-9.503	-9.235	-8.999	-8.926	-9.263	-8.761	-8.979	-8.809	-8.865	-9.108	-8.889	-8.697	-7.738	-9.605	-9.648	-8.799	-9.057	-9.045	-8.676	-8.851	-9.350	-10.201	-9.528	-10.271	-10.761	-8.588	-9.055	-8.163	-7.975	-8.711	-9.122	600.54	0.41
11681511	fda	-9.057	0.874	-10.435	-9.637	-10.027	-10.180	-6.454	-9.130	-9.885	-10.561	-9.952	-8.677	-8.595	-7.697	-9.133	-9.843	-9.320	-8.243	-7.990	-8.798	-7.771	-10.085	-8.992	-9.500	-9.230	-9.189	-9.079	-8.878	-10.237	-8.539	-8.519	-7.651	-8.575	-8.690	-8.543	-9.413	-8.128	-8.138	-10.145	-9.630	-10.206	-9.717	-8.693	-8.667	-9.075	-8.643	422.609	5.50
03872994	dbap	-9.056	0.490	-9.380	-9.826	-8.970	-8.779	-8.746	-9.382	-9.523	-9.247	-9.528	-8.363	-8.282	-8.612	-8.950	-9.219	-9.109	-9.471	-8.895	-8.856	-8.307	-9.351	-9.380	-8.370	-9.086	-9.550	-8.674	-8.893	-8.940	-9.578	-8.562	-9.777	-8.276	-8.252	-8.129	-9.368	-8.864	-9.225	-9.742	-10.189	-9.040	-9.188	-8.882	-8.712	-9.375	-9.624	532.448	3.77
00537791	dbap	-9.052	0.500	-9.475	-8.628	-9.300	-8.933	-8.758	-8.956	-9.252	-9.212	-9.372	-8.773	-9.352	-8.425	-8.719	-9.901	-9.183	-9.309	-8.434	-8.466	-8.270	-9.442	-8.773	-9.140	-8.910	-8.478	-9.346	-8.383	-10.135	-8.839	-8.949	-10.126	-8.537	-8.195	-9.555	-8.978	-9.472	-9.738	-9.395	-9.866	-9.238	-8.752	-9.516	-8.424	-8.556	-8.830	489.618	3.44
01713960	dbap	-9.052	0.617	-9.478	-9.377	-9.959	-9.594	-7.853	-9.431	-9.419	-9.519	-9.687	-8.782	-9.702	-8.021	-9.245	-9.762	-9.540	-8.798	-8.325	-8.838	-8.109	-9.326	-9.398	-9.496	-8.921	-8.877	-9.574	-8.596	-9.375	-9.168	-8.835	-9.344	-8.117	-7.860	-7.717	-8.775	-8.485	-8.727	-9.170	-9.169	-8.564	-9.909	-10.444	-9.097	-9.142	-8.756	310.486	4.68
00601301	dbap	-9.051	0.360	-8.870	-9.408	-8.719	-9.409	-9.044	-9.124	-8.973	-8.920	-8.878	-9.194	-9.403	-8.508	-9.369	-9.009	-8.957	-9.554	-8.557	-8.507	-8.382	-9.356	-9.434	-9.157	-9.472	-9.240	-9.607	-8.645	-9.105	-9.274	-8.993	-8.087	-9.006	-8.820	-9.179	-9.298	-9.729	-8.718	-9.228	-9.399	-8.947	-8.986	-9.217	-8.714	-9.355	-8.507	421.422	1.95
01481877	dbap	-9.045	0.578	-9.352	-9.481	-9.678	-8.888	-7.905	-9.497	-9.220	-9.515	-9.778	-8.720	-9.823	-8.179	-9.441	-9.755	-9.835	-9.143	-8.419	-8.797	-7.865	-9.757	-9.228	-9.099	-8.769	-8.847	-9.111	-8.513	-9.400	-9.389	-8.707	-9.544	-8.392	-8.240	-8.072	-8.905	-8.294	-8.386	-9.242	-9.033	-8.708	-9.923	-9.981	-9.534	-8.722	-8.897	310.486	4.68
00968340	dbap	-9.043	0.836	-9.855	-9.402	-9.372	-9.429	-8.098	-10.772	-8.974	-9.797	-9.860	-8.899	-9.248	-7.992	-8.785	-9.895	-8.908	-10.136	-7.620	-8.396	-7.570	-10.463	-9.164	-9.376	-8.746	-9.012	-9.193	-8.434	-9.778	-9.120	-8.850	-11.227	-7.889	-7.558	-7.939	-8.259	-7.808	-8.884	-8.822	-9.309	-8.632	-9.824	-9.051	-8.849	-9.206	-9.497	262.376	3.65
00968340	fda	-9.037	0.835	-9.771	-9.393	-9.429	-9.416	-8.040	-10.758	-8.968	-9.792	-9.895	-8.923	-9.196	-8.026	-8.793	-9.876	-8.933	-10.143	-7.672	-8.318	-7.528	-10.417	-9.165	-9.371	-8.741	-9.018	-9.184	-8.448	-9.814	-9.114	-8.875	-11.212	-7.888	-7.547	-7.891	-8.241	-7.844	-8.765	-8.868	-9.351	-8.639	-9.860	-9.041	-8.842	-9.110	-9.497	262.376	3.65
03830786	fda	-9.036	0.555	-9.613	-9.021	-9.332	-9.487	-7.687	-9.622	-8.891	-9.365	-10.181	-9.321	-9.351	-8.331	-8.712	-9.508	-9.002	-8.869	-7.989	-8.576	-7.890	-9.906	-8.244	-9.212	-8.768	-8.435	-8.684	-8.584	-9.686	-9.165	-8.878	-9.024	-9.132	-8.937	-8.537	-9.212	-8.502	-9.146	-9.880	-9.103	-9.269	-9.967	-9.513	-8.976	-8.692	-9.391	349.428	0.84
01534965	dbap	-9.035	0.653	-9.458	-9.355	-9.706	-9.407	-8.360	-10.471	-9.738	-9.346	-9.818	-8.575	-9.079	-8.670	-8.353	-9.425	-8.629	-8.648	-7.860	-8.628	-8.217	-10.079	-8.772	-8.897	-8.679	-8.259	-9.498	-8.783	-9.977	-8.906	-8.573	-10.431	-8.104	-8.403	-8.179	-8.628	-8.759	-10.042	-9.328	-9.819	-9.154	-9.562	-8.365	-8.676	-8.662	-9.273	420.46	3.91
00968278	fda	-9.032	0.526	-9.988	-8.891	-9.474	-9.062	-8.457	-8.991	-9.426	-8.976	-9.144	-8.787	-9.132	-8.061	-8.659	-9.132	-9.073	-9.426	-8.381	-8.816	-8.362	-10.106	-9.020	-8.859	-9.043	-8.747	-9.250	-8.154	-8.931	-8.820	-9.141	-9.121	-8.449	-8.512	-8.897	-9.523	-9.531	-9.394	-10.782	-9.796	-9.064	-9.315	-8.577	-8.572	-8.375	-9.174	441.549	5.03
04214767	dbap	-9.031	0.607	-9.423	-9.418	-9.664	-9.247	-9.424	-8.626	-9.397	-9.886	-9.160	-9.073	-9.550	-7.317	-8.762	-9.042	-9.104	-9.503	-7.585	-8.647	-7.807	-9.941	-9.076	-9.182	-9.121	-9.245	-9.395	-9.408	-9.449	-9.723	-9.383	-8.312	-8.203	-8.421	-8.482	-8.614	-8.556	-8.043	-9.367	-8.505	-9.361	-9.729	-9.067	-9.269	-9.597	-9.281	300.486	5.56
00000504	dbap	-9.030	0.714	-9.472	-9.529	-9.003	-9.807	-8.218	-10.693	-9.447	-9.830	-9.528	-8.636	-9.211	-8.320	-9.353	-9.567	-9.861	-9.180	-8.635	-8.714	-8.049	-9.805	-8.834	-9.347	-8.400	-8.893	-8.975	-8.807	-9.657	-9.076	-8.783	-9.442	-8.643	-8.050	-7.249	-8.492	-7.186	-7.761	-9.202	-9.012	-9.380	-9.921	-9.853	-9.571	-8.919	-9.014	265.38	3.62
00901016	fda	-9.027	0.516	-9.127	-9.120	-9.412	-8.929	-7.929	-8.649	-9.026	-9.052	-10.112	-8.738	-9.076	-8.212	-8.947	-8.745	-8.787	-9.197	-8.091	-9.004	-7.746	-10.084	-9.624	-8.590	-8.757	-8.898	-8.879	-9.392	-9.834	-9.413	-9.968	-9.512	-8.704	-8.688	-8.535	-8.862	-8.754	-9.152	-9.753	-8.933	-9.091	-9.481	-9.211	-8.854	-8.997	-9.336	355.41	2.15
03830847	fda	-9.025	0.420	-9.559	-8.833	-9.484	-9.631	-9.362	-9.367	-9.123	-9.255	-9.906	-8.961	-9.384	-8.666	-8.309	-8.977	-8.261	-9.024	-8.853	-8.548	-8.638	-9.941	-8.937	-9.051	-8.373	-8.526	-8.541	-8.887	-8.964	-8.687	-9.507	-9.761	-8.915	-8.724	-9.289	-8.258	-8.963	-9.364	-8.855	-8.921	-9.007	-9.337	-9.335	-8.921	-8.817	-9.082	313.288	3.05
85205451	dbap	-9.025	0.563	-9.162	-8.861	-9.738	-8.587	-8.731	-7.932	-9.066	-9.812	-9.045	-9.123	-9.414	-8.434	-8.579	-9.112	-9.085	-8.957	-7.584	-9.164	-8.002	-10.153	-9.149	-9.504	-9.282	-9.534	-9.785	-9.284	-8.795	-10.028	-8.938	-9.064	-8.664	-8.591	-8.533	-9.048	-7.889	-8.598	-9.232	-8.925	-9.753	-9.681	-8.529	-9.057	-9.517	-9.179	298.426	3.23
11616328	fda	-9.025	0.688	-10.013	-9.161	-9.583	-8.558	-7.139	-8.038	-9.493	-9.236	-9.073	-8.807	-8.435	-7.798	-9.307	-9.959	-9.559	-9.627	-8.687	-9.100	-7.622	-8.215	-8.614	-9.358	-9.326	-8.824	-9.651	-7.845	-9.859	-9.777	-9.369	-7.859	-9.162	-9.247	-8.760	-9.050	-8.866	-9.437	-9.917	-10.131	-9.291	-9.426	-9.224	-9.138	-8.996	-8.581	529.59	0.10
03831615	fda	-9.024	0.793	-9.722	-9.809	-9.768	-10.237	-7.889	-8.043	-9.312	-9.636	-10.292	-9.178	-10.142	-6.920	-8.826	-9.401	-8.938	-9.397	-7.446	-8.792	-7.561	-9.413	-8.707	-9.281	-8.987	-8.747	-9.773	-8.937	-9.326	-9.427	-8.885	-10.220	-8.180	-8.179	-8.188	-8.270	-7.970	-8.949	-9.437	-9.915	-8.902	-9.049	-10.095	-8.602	-8.961	-9.327	322.401	3.74
03831202	fda	-9.019	0.509	-9.804	-9.158	-8.905	-8.377	-8.751	-9.843	-9.126	-8.742	-9.076	-8.491	-8.654	-9.422	-8.622	-9.327	-9.200	-8.106	-9.023	-9.133	-8.501	-9.191	-8.353	-8.850	-8.792	-8.759	-8.484	-8.438	-9.628	-9.560	-8.615	-8.900	-8.672	-9.039	-8.641	-9.319	-10.098	-9.735	-9.810	-10.308	-8.802	-9.261	-8.511	-8.465	-8.877	-9.447	600.54	0.41
13547732	fda	-9.018	0.660	-9.685	-8.874	-8.754	-9.167	-6.823	-9.298	-9.096	-8.983	-9.804	-9.377	-9.594	-6.938	-8.920	-9.293	-8.927	-9.716	-7.848	-9.432	-8.850	-9.466	-9.025	-8.658	-8.372	-9.053	-8.496	-9.372	-9.156	-9.422	-8.657	-8.764	-9.048	-9.636	-8.692	-9.035	-9.541	-10.485	-9.483	-9.685	-9.137	-9.306	-8.849	-8.454	-8.608	-9.024	491.381	0.27
01851132	dbap	-9.012	0.445	-9.365	-8.605	-8.855	-9.171	-9.299	-9.523	-8.858	-8.855	-9.261	-8.538	-8.721	-8.496	-8.496	-9.312	-8.772	-9.170	-9.007	-9.092	-9.105	-10.081	-8.978	-9.102	-8.334	-8.808	-8.556	-8.417	-9.496	-9.110	-9.273	-9.903	-8.936	-9.293	-8.492	-8.719	-8.872	-9.866	-9.828	-9.427	-8.793	-8.542	-8.899	-8.033	-8.923	-9.340	425.401	-1.53
08552539	fda	-9.012	0.649	-10.358	-9.176	-9.485	-9.898	-8.515	-9.157	-9.753	-9.563	-10.227	-8.234	-8.754	-9.285	-8.346	-9.778	-9.513	-8.908	-8.867	-7.915	-8.085	-10.087	-8.700	-9.109	-8.647	-8.885	-8.705	-9.116	-9.465	-8.855	-10.170	-7.917	-8.923	-9.309	-7.512	-8.540	-8.304	-8.656	-9.718	-8.362	-9.111	-9.126	-8.933	-8.811	-9.018	-8.715	396.571	5.94
03815418	dbap	-9.011	0.695	-9.591	-9.315	-9.392	-9.088	-8.729	-9.339	-8.925	-9.450	-9.807	-8.657	-8.948	-7.787	-8.318	-9.259	-9.019	-9.508	-8.249	-8.652	-7.843	-10.604	-8.716	-8.366	-8.343	-8.369	-8.506	-8.674	-9.845	-9.641	-9.452	-11.052	-8.606	-8.815	-8.476	-8.441	-7.828	-8.958	-9.330	-9.814	-9.506	-9.296	-8.773	-8.390	-8.721	-10.082	288.387	2.51
89401131	dbap	-9.006	0.413	-9.078	-8.581	-9.330	-9.604	-9.809	-9.720	-8.778	-9.316	-9.736	-8.727	-9.007	-8.546	-8.667	-9.448	-8.406	-8.609	-8.979	-8.755	-8.935	-9.605	-8.950	-8.632	-8.358	-8.563	-8.666	-8.786	-9.193	-8.666	-9.223	-9.927	-8.691	-8.881	-9.173	-8.661	-9.253	-9.499	-9.175	-8.789	-8.758	-9.421	-9.213	-8.577	-8.534	-9.060	295.298	3.06
03831201	fda	-9.005	0.602	-9.134	-9.126	-8.956	-8.774	-7.915	-9.646	-8.962	-9.239	-9.360	-8.145	-8.584	-8.975	-8.680	-9.610	-8.959	-8.723	-8.126	-9.001	-8.533	-9.378	-8.931	-8.675	-8.831	-8.708	-7.544	-8.577	-9.502	-9.221	-8.972	-9.472	-8.456	-9.233	-8.835	-9.091	-10.296	-10.334	-10.208	-10.360	-8.844	-8.786	-8.548	-8.759	-8.557	-9.648	600.54	0.41
01567421	dbap	-9.004	0.607	-9.751	-9.730	-9.696	-9.582	-7.726	-9.382	-9.247	-8.797	-9.504	-8.989	-9.328	-8.004	-9.791	-9.430	-9.323	-9.042	-8.291	-9.044	-8.161	-8.625	-9.337	-9.587	-9.223	-9.225	-9.579	-9.254	-9.334	-9.588	-8.856	-8.436	-7.488	-8.392	-7.859	-9.033	-7.862	-8.425	-9.269	-8.846	-8.717	-9.419	-9.806	-8.837	-9.175	-9.193	323.485	5.11
01550499	dbap	-9.003	0.588	-8.824	-8.671	-8.973	-9.109	-9.206	-9.732	-9.263	-9.208	-9.918	-8.838	-9.556	-8.019	-8.595	-8.848	-8.944	-9.224	-9.169	-8.469	-7.658	-9.733	-8.651	-8.732	-8.402	-8.292	-8.640	-9.007	-9.265	-8.246	-9.516	-9.741	-9.124	-7.463	-9.316	-8.548	-9.604	-10.291	-9.123	-10.043	-8.641	-9.527	-8.979	-8.747	-9.032	-9.264	358.427	6.41
00968276	fda	-9.002	0.471	-9.735	-9.046	-9.690	-9.036	-8.780	-9.017	-9.393	-8.714	-9.382	-8.654	-9.201	-8.055	-8.725	-9.082	-9.096	-8.966	-8.499	-8.539	-8.114	-9.974	-9.027	-9.030	-8.825	-8.591	-9.255	-8.568	-8.990	-8.855	-8.785	-9.220	-8.099	-8.798	-9.109	-9.468	-8.993	-8.816	-10.199	-9.920	-9.026	-9.365	-9.006	-8.725	-8.348	-9.364	441.549	5.03
00896512	fda	-9.000	0.441	-9.252	-9.102	-9.049	-8.899	-8.440	-9.031	-8.824	-8.737	-9.473	-8.708	-8.869	-8.553	-9.013	-10.251	-9.328	-8.848	-8.672	-8.922	-8.197	-9.262	-8.462	-8.674	-9.178	-8.694	-8.868	-9.351	-9.405	-9.553	-8.821	-9.277	-9.252	-9.575	-8.809	-8.725	-8.558	-10.089	-9.687	-9.478	-8.620	-8.606	-8.728	-8.318	-8.649	-9.190	451.483	2.08
03831584	fda	-9.000	0.896	-9.999	-9.884	-10.041	-10.112	-7.886	-8.256	-9.689	-10.441	-9.898	-8.769	-9.427	-7.366	-8.952	-9.417	-9.130	-8.926	-7.140	-8.066	-8.220	-9.954	-9.474	-9.403	-8.582	-9.265	-9.136	-9.127	-10.120	-9.537	-9.695	-10.228	-8.022	-7.910	-7.367	-9.013	-7.772	-7.324	-9.394	-9.004	-9.800	-9.906	-7.878	-8.846	-8.890	-8.735	365.522	0.66
01567421	fda	-8.995	0.616	-9.734	-9.641	-9.667	-9.581	-7.703	-9.372	-9.198	-8.793	-9.555	-9.024	-9.342	-8.080	-9.821	-9.503	-9.314	-9.021	-8.330	-9.074	-8.191	-8.633	-9.278	-9.624	-9.230	-9.228	-9.587	-9.236	-9.340	-9.558	-8.867	-8.324	-7.349	-8.412	-7.748	-8.857	-7.847	-8.452	-9.272	-8.935	-8.687	-9.326	-9.772	-8.903	-9.196	-9.177	323.485	5.11
03831617	fda	-8.993	0.802	-9.879	-9.627	-9.468	-9.800	-8.257	-8.353	-9.727	-10.053	-10.109	-9.297	-9.805	-6.461	-8.674	-9.176	-9.146	-9.323	-7.456	-8.307	-7.673	-9.499	-9.266	-9.590	-8.723	-9.169	-9.744	-9.094	-9.182	-9.206	-9.296	-9.395	-7.949	-8.331	-7.424	-8.531	-7.457	-8.567	-9.514	-9.569	-9.499	-9.499	-9.338	-8.947	-9.122	-9.199	322.401	3.74
03782818	fda	-8.991	0.809	-9.090	-8.951	-8.442	-8.882	-6.762	-8.593	-9.642	-9.620	-9.249	-7.840	-9.235	-8.207	-8.881	-8.408	-9.546	-9.537	-9.192	-8.095	-7.320	-9.671	-9.797	-9.775	-8.925	-9.143	-8.251	-8.770	-9.412	-9.386	-9.476	-9.377	-8.184	-8.368	-8.152	-9.655	-10.792	-9.900	-9.900	-10.484	-8.535	-9.323	-8.845	-8.624	-7.647	-9.738	438.447	4.54
03914596	dbap	-8.989	0.663	-10.190	-8.346	-9.935	-8.838	-8.157	-8.800	-8.407	-8.953	-9.292	-9.018	-9.013	-7.683	-9.610	-9.922	-8.257	-8.768	-8.839	-9.584	-8.848	-8.974	-8.605	-8.667	-8.218	-8.383	-8.463	-8.113	-9.461	-8.689	-9.081	-9.072	-9.252	-9.520	-8.080	-9.806	-9.259	-9.059	-10.846	-10.077	-8.686	-9.972	-8.553	-9.289	-8.505	-8.448	671.863	4.26
19203912	dbap	-8.989	0.831	-10.112	-8.439	-9.606	-9.346	-8.731	-9.189	-8.939	-9.602	-9.950	-8.526	-9.450	-7.620	-8.391	-9.789	-8.529	-10.096	-7.325	-8.909	-7.463	-10.301	-8.363	-9.242	-8.259	-8.141	-8.894	-8.320	-10.208	-9.090	-9.522	-10.172	-7.699	-7.680	-8.386	-8.549	-9.358	-9.854	-9.637	-9.778	-8.575	-9.412	-9.425	-7.803	-8.661	-10.160	438.539	4.51
03831584	dbap	-8.989	0.893	-9.890	-9.796	-9.907	-9.996	-7.730	-8.266	-9.647	-10.344	-9.875	-8.732	-9.520	-7.328	-8.874	-9.408	-9.139	-9.237	-7.040	-7.984	-8.121	-10.060	-9.479	-9.473	-8.552	-9.320	-9.138	-9.053	-10.109	-9.496	-9.684	-10.197	-8.058	-7.927	-7.364	-9.023	-7.746	-7.455	-9.328	-9.008	-9.828	-9.948	-7.940	-8.842	-8.936	-8.740	365.522	0.66
00537795	dbap	-8.987	0.467	-9.477	-8.754	-9.198	-8.427	-9.046	-9.185	-9.225	-9.135	-9.266	-8.697	-8.703	-8.521	-8.309	-9.108	-8.822	-9.261	-8.998	-8.776	-8.718	-9.343	-8.313	-8.731	-8.729	-8.305	-8.123	-8.302	-9.692	-8.875	-8.909	-10.114	-9.217	-9.101	-9.457	-8.638	-9.394	-9.757	-9.620	-9.595	-8.445	-8.789	-9.900	-8.681	-8.719	-9.042	444.537	1.94
00538159	dbap	-8.986	0.581	-9.891	-9.212	-9.402	-9.365	-8.634	-8.985	-8.624	-8.783	-9.936	-8.407	-9.564	-8.628	-8.756	-9.046	-8.546	-9.033	-8.254	-8.576	-8.000	-10.047	-8.666	-9.056	-8.454	-8.514	-9.041	-8.695	-9.789	-9.330	-9.660	-10.102	-7.888	-8.000	-8.545	-8.314	-8.790	-9.561	-9.006	-9.918	-9.000	-9.619	-9.261	-8.384	-8.749	-9.358	366.51	3.14
26985532	dbap	-8.983	0.522	-10.075	-8.867	-9.556	-8.800	-8.457	-9.423	-9.386	-9.783	-9.177	-8.988	-9.310	-8.257	-8.014	-10.218	-9.815	-8.618	-9.130	-9.244	-8.677	-8.617	-8.727	-8.999	-9.037	-8.677	-8.127	-8.693	-9.047	-8.876	-8.884	-8.977	-9.009	-9.236	-8.459	-8.271	-8.715	-9.164	-10.227	-8.736	-8.566	-9.475	-8.929	-9.139	-8.458	-8.425	671.863	4.26
21984080	dbap	-8.982	0.484	-9.512	-9.177	-9.325	-8.735	-9.199	-9.575	-8.881	-9.191	-9.652	-9.388	-9.934	-8.764	-7.943	-8.847	-8.305	-9.480	-8.724	-8.945	-8.203	-9.859	-8.675	-8.873	-8.671	-8.486	-8.634	-8.813	-8.984	-8.639	-9.444	-9.814	-8.669	-8.654	-8.835	-8.258	-8.540	-9.329	-8.903	-9.453	-8.600	-9.515	-8.882	-8.408	-8.742	-9.737	297.29	3.48
04311748	dbap	-8.979	0.702	-9.386	-9.355	-9.684	-9.541	-8.263	-9.446	-9.605	-9.496	-9.795	-9.457	-10.317	-8.345	-8.134	-8.916	-8.546	-9.406	-8.815	-8.890	-7.548	-10.185	-9.582	-9.183	-8.877	-8.455	-9.367	-9.105	-9.145	-8.994	-9.436	-9.621	-8.159	-7.903	-7.913	-7.761	-8.547	-7.891	-8.781	-8.469	-8.098	-10.051	-9.879	-8.621	-8.564	-9.522	281.271	2.14
03830928	fda	-8.978	0.557	-9.799	-9.034	-8.594	-9.036	-8.363	-9.523	-9.243	-9.544	-9.937	-8.513	-8.112	-8.719	-9.011	-9.776	-8.494	-9.080	-7.759	-9.343	-8.682	-9.647	-8.540	-9.471	-8.560	-8.655	-8.681	-8.761	-10.314	-9.481	-9.067	-8.973	-7.890	-8.798	-8.266	-9.261	-8.648	-9.187	-10.131	-9.132	-8.981	-9.106	-8.648	-8.816	-8.710	-8.768	615.819	2.51
02033590	fda	-8.977	0.668	-9.630	-8.797	-8.917	-8.938	-7.750	-8.970	-9.500	-8.916	-9.413	-8.854	-9.572	-7.553	-9.057	-9.137	-9.471	-8.462	-7.741	-9.898	-7.946	-9.676	-8.775	-8.666	-8.661	-8.841	-8.888	-8.076	-8.772	-9.076	-9.019	-9.612	-8.904	-8.837	-8.318	-10.378	-9.062	-10.159	-10.832	-9.592	-8.635	-9.158	-8.688	-8.544	-8.453	-8.829	482.441	1.47
00509440	dbap	-8.975	0.804	-8.893	-8.982	-9.689	-10.077	-7.999	-9.207	-9.140	-9.798	-9.883	-9.102	-10.470	-7.514	-8.317	-8.470	-8.575	-9.040	-8.451	-8.694	-8.192	-10.420	-9.675	-9.757	-8.028	-9.304	-9.073	-9.186	-8.868	-9.196	-9.679	-9.273	-8.969	-8.105	-7.279	-8.633	-7.100	-7.452	-9.436	-9.495	-8.668	-10.426	-9.227	-8.909	-8.941	-9.324	286.718	1.84
03927200	dbap	-8.973	0.891	-10.447	-9.577	-9.659	-8.829	-6.428	-8.307	-9.909	-10.293	-9.387	-8.659	-8.012	-7.171	-9.176	-9.270	-9.285	-9.703	-7.814	-9.576	-7.682	-9.733	-8.325	-8.784	-8.558	-8.602	-8.615	-8.948	-10.344	-10.543	-9.219	-8.288	-9.258	-9.084	-8.364	-8.376	-7.926	-8.464	-10.504	-8.193	-9.747	-9.142	-8.575	-8.895	-9.529	-9.619	366.501	3.66
00000575	dbap	-8.972	0.742	-9.269	-9.336	-9.575	-10.072	-7.723	-8.761	-9.242	-9.625	-9.584	-8.823	-10.222	-7.622	-9.148	-8.848	-9.073	-9.052	-7.775	-8.804	-7.918	-10.448	-9.583	-9.423	-8.741	-9.024	-9.326	-9.176	-9.321	-8.993	-9.365	-9.109	-8.359	-7.707	-6.879	-8.910	-8.444	-7.871	-9.165	-9.022	-8.919	-10.264	-9.539	-8.597	-8.961	-9.171	286.718	1.84
08034263	fda	-8.968	0.507	-9.593	-9.239	-9.287	-9.378	-7.349	-8.936	-9.264	-9.223	-9.072	-9.293	-9.192	-7.943	-8.825	-9.683	-9.182	-9.160	-9.371	-9.173	-7.716	-9.021	-8.585	-9.184	-9.322	-8.594	-8.725	-8.850	-9.528	-9.166	-8.886	-8.815	-8.308	-9.077	-8.422	-9.116	-9.107	-8.873	-9.977	-9.335	-9.319	-9.097	-8.443	-8.549	-8.289	-9.137	443.432	-1.02
00968264	dbap	-8.968	0.675	-9.452	-9.661	-9.982	-9.493	-7.876	-8.544	-9.471	-10.313	-8.556	-8.443	-8.160	-7.747	-8.829	-9.109	-9.074	-9.431	-7.934	-9.796	-8.361	-9.201	-9.507	-9.265	-8.849	-9.178	-9.824	-8.753	-9.899	-9.162	-8.732	-9.621	-8.532	-8.781	-8.175	-8.081	-7.942	-7.925	-9.117	-8.656	-9.729	-9.593	-10.045	-8.523	-8.450	-8.815	288.414	5.07
08552390	fda	-8.968	0.835	-10.102	-9.889	-10.139	-10.489	-8.378	-9.025	-10.460	-10.323	-10.433	-8.724	-8.593	-7.698	-9.119	-9.838	-8.792	-8.265	-7.526	-8.403	-8.278	-9.109	-9.751	-9.783	-8.852	-9.421	-9.546	-8.708	-9.316	-9.505	-9.383	-8.419	-7.901	-8.040	-7.993	-8.437	-7.664	-7.932	-8.678	-7.829	-9.825	-8.959	-8.512	-8.339	-8.942	-9.281	288.431	3.45
00000575	fda	-8.966	0.742	-9.260	-9.305	-9.579	-10.054	-7.685	-8.789	-9.234	-9.684	-9.526	-9.002	-10.267	-7.582	-9.171	-8.841	-9.082	-9.014	-7.795	-8.773	-7.906	-10.435	-9.593	-9.467	-8.677	-8.954	-9.346	-9.194	-9.315	-9.009	-9.383	-8.951	-8.376	-7.734	-6.894	-8.938	-8.448	-7.882	-8.905	-9.062	-8.900	-10.235	-9.513	-8.570	-8.966	-9.215	286.718	1.84
00000163	fda	-8.957	0.603	-9.350	-9.091	-9.115	-9.601	-8.451	-9.250	-8.904	-9.393	-10.527	-8.889	-9.419	-7.734	-8.501	-8.481	-8.340	-8.849	-8.418	-7.974	-8.224	-9.664	-8.541	-9.138	-7.974	-8.238	-9.573	-9.116	-8.744	-8.277	-9.939	-9.264	-8.217	-8.764	-8.516	-8.709	-9.084	-9.122	-9.125	-9.795	-9.382	-9.624	-8.954	-9.153	-8.663	-10.037	277.771	3.89
11592839	fda	-8.955	0.716	-11.045	-9.522	-9.659	-8.385	-7.653	-8.663	-9.907	-9.855	-8.767	-8.562	-8.438	-7.440	-8.924	-8.675	-10.174	-9.331	-8.411	-9.150	-8.258	-9.733	-8.552	-9.241	-9.318	-9.119	-9.280	-8.651	-9.616	-9.216	-8.392	-7.840	-8.865	-9.128	-7.575	-8.392	-9.057	-8.053	-9.485	-9.352	-9.705	-8.903	-9.471	-8.854	-8.774	-8.639	406.566	5.51
00537822	dbap	-8.952	0.494	-9.997	-8.699	-9.186	-9.220	-9.302	-9.132	-9.274	-9.088	-9.483	-8.163	-9.172	-8.194	-8.629	-8.890	-8.933	-8.797	-8.367	-8.289	-7.913	-9.703	-9.106	-8.681	-8.811	-8.715	-8.818	-8.776	-9.199	-8.895	-9.132	-9.466	-8.532	-8.240	-8.667	-9.034	-10.123	-9.571	-9.747	-9.540	-8.963	-8.770	-8.887	-8.155	-8.673	-8.952	376.879	4.30
00006157	dbap	-8.950	0.572	-9.246	-9.347	-9.646	-9.871	-8.859	-8.918	-9.467	-9.813	-8.855	-8.497	-9.125	-7.991	-8.796	-9.640	-9.036	-8.754	-8.461	-8.548	-8.021	-9.570	-8.997	-9.459	-8.607	-8.885	-9.289	-8.435	-9.624	-9.025	-9.245	-9.476	-8.643	-8.305	-7.865	-8.723	-7.897	-7.584	-9.691	-8.568	-9.258	-9.163	-9.870	-8.671	-8.914	-9.132	250.325	2.91
11592582	fda	-8.948	0.651	-10.023	-9.101	-9.087	-8.900	-7.870	-8.432	-9.690	-10.192	-9.380	-8.632	-9.056	-8.422	-8.664	-9.426	-8.889	-8.783	-7.422	-8.412	-7.925	-10.644	-8.678	-9.151	-8.496	-8.510	-8.808	-9.325	-9.134	-8.877	-9.196	-10.521	-8.655	-8.695	-8.876	-8.231	-8.194	-8.133	-8.997	-8.708	-9.596	-9.002	-9.339	-9.427	-9.152	-9.043	300.398	3.24
21989209	dbap	-8.947	0.521	-9.183	-8.920	-8.869	-9.541	-8.677	-9.129	-9.524	-9.297	-9.480	-8.722	-8.256	-8.278	-8.865	-9.377	-8.851	-8.864	-8.171	-8.656	-7.518	-9.595	-8.825	-9.108	-8.785	-8.886	-9.276	-8.278	-10.101	-9.225	-8.964	-8.520	-8.855	-8.813	-9.027	-9.768	-8.741	-8.294	-10.005	-8.907	-9.035	-8.215	-9.483	-8.237	-9.277	-9.292	329.44	2.56
03830558	fda	-8.946	0.578	-9.683	-9.198	-8.882	-8.661	-8.548	-9.035	-8.374	-9.022	-9.619	-9.458	-9.506	-7.752	-8.582	-9.192	-8.351	-9.045	-8.566	-9.159	-7.547	-9.488	-8.464	-8.414	-8.770	-8.498	-8.953	-9.053	-9.499	-9.304	-8.709	-8.255	-9.816	-8.957	-9.062	-9.208	-8.034	-10.529	-9.105	-9.618	-9.213	-8.738	-8.738	-8.255	-8.950	-9.797	491.381	0.27
03872566	dbap	-8.945	0.542	-9.783	-9.099	-9.050	-9.330	-9.007	-8.155	-9.167	-9.886	-9.169	-8.948	-9.082	-8.608	-8.953	-9.220	-8.227	-8.544	-8.826	-9.004	-8.188	-9.095	-9.220	-9.052	-8.814	-9.214	-9.062	-8.449	-8.904	-8.466	-9.361	-9.126	-8.763	-8.702	-7.717	-8.368	-8.587	-8.090	-10.828	-9.240	-8.804	-9.784	-9.418	-8.488	-8.615	-9.169	501.667	4.86
03782818	dbap	-8.942	0.786	-9.152	-9.006	-8.550	-8.851	-6.866	-8.648	-9.670	-9.588	-9.280	-7.769	-9.174	-8.351	-8.964	-8.397	-9.312	-8.057	-9.175	-8.047	-7.309	-9.760	-8.690	-9.853	-8.953	-9.110	-8.286	-8.778	-9.347	-9.379	-9.401	-8.907	-8.187	-8.445	-8.180	-9.736	-10.602	-9.791	-10.012	-10.433	-8.541	-9.287	-9.390	-8.765	-7.649	-9.794	438.447	4.55
11592840	fda	-8.939	0.731	-10.814	-9.408	-9.214	-9.571	-7.562	-8.598	-9.279	-9.802	-9.720	-7.403	-8.625	-8.701	-9.063	-9.115	-9.733	-8.242	-7.465	-8.415	-8.462	-8.952	-8.285	-9.293	-8.921	-8.261	-8.934	-8.960	-9.942	-9.038	-8.682	-7.983	-8.521	-8.979	-8.281	-8.531	-8.503	-8.740	-10.164	-8.797	-10.001	-9.346	-8.623	-8.629	-9.668	-10.104	406.566	5.51
00601310	fda	-8.935	0.486	-9.798	-9.271	-9.608	-8.886	-8.515	-8.600	-9.235	-9.550	-9.106	-9.001	-8.987	-8.622	-9.321	-9.222	-9.500	-9.157	-7.972	-8.331	-8.330	-10.366	-8.731	-9.133	-8.548	-8.778	-8.837	-8.769	-8.684	-9.167	-9.034	-9.436	-7.993	-8.419	-8.662	-8.448	-8.580	-8.605	-9.824	-8.842	-8.529	-9.184	-8.668	-9.066	-8.610	-9.202	404.491	3.35
01853392	fda	-8.933	0.389	-9.140	-9.010	-9.055	-8.810	-8.576	-8.851	-8.821	-9.260	-9.363	-8.944	-8.949	-8.835	-8.334	-9.267	-9.001	-8.812	-8.182	-9.525	-9.061	-10.013	-8.895	-8.811	-8.803	-9.294	-8.785	-8.069	-9.037	-8.728	-8.836	-8.713	-8.286	-8.710	-8.648	-9.375	-8.709	-9.664	-9.632	-9.401	-8.670	-8.871	-9.026	-8.532	-8.706	-9.041	471.43	-3.04
22448696	dbap	-8.930	0.632	-9.750	-9.126	-9.127	-10.187	-8.922	-8.506	-9.389	-9.317	-8.903	-8.848	-8.605	-8.165	-8.316	-9.091	-9.260	-8.789	-8.058	-8.776	-8.327	-9.970	-8.940	-9.417	-8.707	-8.272	-9.290	-8.818	-9.803	-9.669	-9.396	-9.096	-7.438	-8.220	-8.129	-9.136	-8.107	-8.769	-10.380	-9.520	-8.778	-9.813	-8.441	-8.452	-8.221	-8.672	613.803	2.51
08614192	fda	-8.928	0.683	-9.724	-9.094	-9.353	-9.343	-7.043	-8.726	-8.978	-9.638	-8.845	-8.261	-8.181	-7.647	-9.788	-9.568	-9.300	-8.893	-8.723	-9.112	-7.574	-8.380	-8.395	-9.174	-8.627	-8.679	-9.515	-8.487	-9.873	-9.506	-8.534	-7.770	-8.693	-9.030	-8.977	-9.122	-8.628	-8.936	-10.741	-9.857	-9.324	-9.177	-9.445	-8.765	-8.536	-8.849	479.893	-0.06
01530899	fda	-8.924	0.438	-9.266	-8.753	-8.927	-9.646	-8.704	-9.070	-8.739	-9.114	-8.714	-8.620	-9.324	-8.491	-8.150	-9.313	-8.623	-9.272	-8.666	-8.484	-8.547	-8.956	-8.637	-8.835	-8.191	-8.726	-8.862	-8.101	-9.617	-8.800	-8.853	-9.215	-9.435	-9.082	-9.400	-8.732	-9.969	-9.611	-9.272	-9.214	-8.710	-8.908	-8.553	-8.134	-8.798	-9.631	431.948	1.56
11677376	dbap	-8.913	0.609	-9.325	-9.390	-9.344	-9.459	-8.783	-10.282	-9.191	-9.784	-9.042	-8.591	-8.785	-7.948	-9.099	-9.219	-9.654	-9.009	-8.258	-9.023	-7.642	-9.445	-9.323	-9.473	-8.777	-9.107	-9.268	-8.383	-9.008	-9.193	-8.838	-8.756	-7.998	-8.157	-7.272	-8.136	-8.268	-8.799	-9.086	-8.519	-8.629	-10.067	-9.354	-8.956	-9.104	-8.444	286.782	3.94
00601305	dbap	-8.912	0.537	-8.893	-8.535	-8.971	-8.749	-8.984	-9.878	-8.454	-8.771	-9.409	-8.393	-9.418	-7.841	-8.175	-9.325	-8.539	-9.430	-9.141	-8.622	-8.576	-9.552	-8.583	-8.444	-8.278	-8.505	-8.765	-8.391	-10.179	-8.855	-8.744	-9.234	-9.043	-9.391	-9.165	-8.889	-9.651	-8.942	-9.079	-9.828	-8.107	-8.944	-8.806	-7.837	-8.933	-9.862	365.842	2.46
03830763	fda	-8.910	0.511	-9.631	-9.088	-9.195	-9.221	-7.892	-9.342	-9.604	-9.559	-9.065	-8.869	-8.703	-8.158	-8.579	-9.040	-8.643	-8.675	-8.487	-8.717	-8.603	-10.118	-9.171	-9.418	-8.267	-9.044	-8.585	-8.713	-9.713	-8.572	-8.708	-9.496	-9.387	-8.763	-8.250	-8.205	-7.891	-8.292	-9.095	-8.484	-9.119	-9.598	-8.852	-9.319	-8.694	-9.231	272.388	3.43
01271085	fda	-8.909	0.486	-9.225	-9.025	-8.738	-8.636	-8.938	-8.407	-8.882	-8.756	-9.562	-8.910	-8.583	-8.682	-9.029	-9.203	-9.093	-9.239	-8.650	-8.415	-8.598	-10.316	-8.522	-8.452	-8.041	-8.403	-9.050	-8.516	-9.035	-9.186	-9.807	-9.430	-9.452	-9.071	-8.428	-9.037	-8.487	-9.862	-9.347	-9.388	-8.635	-9.424	-8.432	-8.276	-8.102	-8.729	392.406	1.63
01271086	fda	-8.908	0.575	-8.849	-9.428	-9.090	-8.786	-7.749	-8.689	-8.601	-9.341	-9.903	-8.300	-9.071	-8.648	-9.013	-8.938	-8.904	-9.014	-7.591	-9.425	-8.332	-10.395	-9.117	-8.776	-8.197	-8.331	-8.440	-8.566	-9.047	-9.315	-9.683	-9.114	-9.011	-8.799	-8.898	-8.954	-8.598	-9.972	-9.557	-9.366	-8.849	-9.138	-9.079	-7.968	-7.826	-9.278	392.406	1.63
03824921	dbap	-8.904	0.543	-9.708	-9.186	-9.073	-8.969	-8.839	-8.225	-9.199	-8.987	-9.447	-8.874	-9.141	-8.248	-8.799	-8.484	-8.677	-8.904	-8.878	-8.660	-8.541	-9.884	-8.921	-9.119	-8.455	-9.070	-8.929	-8.479	-8.874	-8.595	-9.311	-9.387	-8.829	-8.618	-7.769	-8.579	-8.450	-7.806	-10.860	-9.426	-8.629	-9.817	-8.992	-8.725	-8.389	-9.037	501.667	4.86
12503277	fda	-8.902	0.489	-9.161	-9.011	-8.443	-8.966	-8.697	-8.276	-8.671	-8.785	-8.923	-8.716	-9.252	-8.547	-8.442	-9.569	-9.044	-9.739	-8.801	-8.889	-8.785	-9.747	-8.547	-8.293	-8.606	-8.069	-8.518	-8.394	-9.632	-9.251	-9.567	-9.659	-9.136	-9.151	-9.335	-9.008	-8.566	-8.924	-9.310	-9.829	-8.168	-9.179	-8.381	-7.807	-9.257	-8.619	392.406	1.63
00601242	fda	-8.900	0.454	-9.377	-9.068	-8.704	-8.885	-8.505	-9.367	-8.769	-9.238	-9.455	-8.686	-8.559	-8.212	-8.729	-8.830	-8.470	-9.370	-8.339	-8.724	-7.896	-9.066	-8.489	-8.569	-8.674	-8.418	-8.756	-8.785	-9.692	-9.323	-8.802	-8.987	-9.186	-9.134	-9.128	-8.833	-8.323	-10.106	-9.820	-9.604	-8.833	-8.937	-8.816	-8.208	-8.778	-9.148	451.483	2.08
11617039	dbap	-8.900	0.484	-9.878	-8.867	-8.703	-8.410	-8.336	-8.845	-8.988	-8.648	-9.216	-8.919	-9.345	-8.381	-8.733	-9.975	-8.710	-9.645	-8.759	-8.486	-8.077	-9.172	-8.507	-8.953	-7.991	-8.887	-9.100	-8.806	-9.372	-8.575	-8.905	-9.332	-8.637	-8.509	-8.806	-8.444	-9.070	-9.464	-9.616	-8.661	-8.430	-8.977	-9.152	-8.375	-8.736	-10.197	438.537	3.27
03830577	fda	-8.899	0.486	-9.381	-8.732	-9.418	-9.450	-9.161	-8.882	-8.924	-9.190	-9.697	-9.080	-9.214	-8.000	-8.409	-8.929	-8.755	-8.855	-8.229	-8.326	-7.922	-9.632	-8.907	-8.664	-8.438	-8.612	-9.026	-8.815	-9.284	-8.737	-9.812	-9.030	-8.010	-7.860	-8.169	-8.617	-9.018	-9.137	-9.351	-9.507	-8.932	-9.411	-9.060	-8.693	-8.943	-9.349	277.771	3.89
12503068	fda	-8.896	0.778	-8.773	-8.842	-9.610	-9.652	-7.778	-10.152	-9.258	-9.972	-9.435	-9.406	-7.521	-8.118	-9.266	-9.068	-9.435	-8.369	-8.092	-7.802	-6.811	-8.652	-9.029	-9.581	-9.197	-9.395	-9.381	-9.482	-8.304	-8.831	-9.325	-7.488	-8.210	-8.334	-7.522	-9.178	-8.974	-9.640	-10.033	-8.261	-8.784	-9.307	-9.400	-9.293	-8.525	-9.948	392.519	-0.61
01554274	dbap	-8.894	0.453	-9.253	-9.004	-9.264	-9.157	-8.471	-8.949	-8.875	-9.072	-9.782	-8.676	-8.837	-8.719	-8.471	-9.198	-9.033	-9.245	-8.176	-8.903	-8.623	-9.900	-8.315	-8.588	-8.012	-8.385	-9.225	-9.012	-9.757	-8.522	-9.874	-8.773	-8.550	-8.923	-8.640	-8.805	-8.949	-8.166	-9.305	-9.334	-8.620	-8.911	-9.376	-8.460	-8.295	-8.920	366.428	5.46
03831176	fda	-8.894	0.863	-9.757	-9.221	-9.729	-10.824	-9.518	-8.414	-9.815	-9.676	-10.423	-8.364	-8.428	-9.273	-8.649	-9.023	-9.124	-7.965	-8.821	-8.569	-8.656	-9.570	-8.870	-9.712	-8.811	-8.442	-9.620	-8.141	-9.510	-8.983	-9.875	-7.541	-8.947	-8.770	-6.866	-8.464	-7.202	-7.450	-9.649	-7.553	-9.033	-10.176	-8.127	-8.374	-8.095	-9.285	358.458	1.71
03830782	fda	-8.893	0.551	-9.881	-9.066	-9.762	-9.508	-9.408	-9.570	-8.394	-8.572	-10.217	-8.629	-8.441	-8.327	-8.201	-8.754	-8.811	-8.570	-9.611	-9.385	-8.252	-9.485	-8.713	-8.304	-8.870	-9.018	-8.478	-8.192	-9.189	-8.944	-8.381	-8.344	-9.660	-9.516	-9.330	-8.875	-7.917	-8.384	-8.956	-9.089	-8.322	-9.470	-8.433	-8.291	-8.821	-8.931	356.506	5.56
03831483	dbap	-8.893	0.573	-9.361	-9.222	-9.406	-9.243	-7.577	-9.461	-9.198	-9.494	-10.131	-9.387	-9.180	-8.074	-8.861	-8.814	-9.329	-9.127	-7.940	-8.503	-7.903	-9.978	-8.355	-9.010	-7.960	-8.451	-8.683	-8.645	-8.990	-8.790	-8.897	-9.691	-8.318	-8.197	-8.586	-8.688	-8.383	-8.472	-9.534	-8.844	-8.710	-9.422	-8.798	-8.765	-9.415	-9.506	403.483	2.93
03830988	fda	-8.890	0.326	-9.006	-9.026	-8.909	-9.114	-8.787	-8.735	-8.653	-9.053	-9.293	-8.458	-8.930	-8.717	-8.384	-8.834	-8.541	-8.404	-8.938	-9.287	-9.147	-9.641	-8.629	-8.843	-8.541	-8.770	-8.685	-8.733	-8.869	-8.628	-8.521	-9.200	-8.718	-9.068	-8.555	-8.710	-9.281	-9.156	-10.035	-9.014	-8.758	-8.853	-9.120	-8.594	-8.835	-9.171	471.43	-3.04
00538512	fda	-8.890	0.779	-8.770	-8.682	-9.712	-9.443	-7.972	-10.190	-9.323	-10.032	-9.377	-9.606	-7.490	-8.248	-9.220	-9.044	-9.445	-8.677	-8.055	-7.754	-6.816	-8.727	-8.990	-9.590	-9.031	-9.406	-9.280	-9.523	-8.350	-8.754	-9.260	-7.490	-8.228	-8.298	-7.533	-9.230	-8.602	-9.542	-10.085	-8.139	-8.739	-9.367	-9.450	-9.268	-8.428	-9.983	392.519	-0.61
00967787	dbap	-8.887	0.456	-9.032	-9.138	-8.734	-8.659	-8.706	-8.571	-8.860	-9.155	-9.300	-9.015	-9.803	-8.302	-8.814	-9.227	-8.812	-9.900	-8.283	-8.896	-8.114	-10.231	-8.763	-8.585	-8.448	-8.389	-8.549	-8.604	-9.231	-8.581	-9.370	-9.362	-8.770	-8.358	-8.603	-8.932	-8.436	-9.342	-9.394	-9.382	-8.332	-9.013	-8.467	-8.660	-8.812	-9.082	359.401	2.17
03869855	dbap	-8.887	0.615	-9.440	-9.001	-8.755	-8.861	-8.866	-8.801	-8.447	-8.839	-8.520	-9.838	-9.663	-8.825	-8.896	-9.045	-9.435	-8.950	-8.926	-8.346	-8.498	-9.277	-8.009	-9.098	-8.493	-8.526	-8.130	-8.422	-9.381	-8.754	-9.224	-6.937	-8.835	-9.032	-7.889	-8.301	-8.668	-9.524	-10.682	-8.942	-9.108	-9.231	-8.336	-8.753	-9.824	-9.698	334.283	3.33
00538362	fda	-8.884	0.501	-9.051	-8.997	-8.358	-9.006	-8.666	-8.247	-8.653	-8.757	-8.898	-8.607	-9.219	-8.526	-8.706	-9.544	-9.079	-9.744	-8.729	-8.931	-8.791	-9.855	-8.546	-8.298	-8.607	-7.957	-8.518	-8.376	-9.623	-9.245	-9.595	-9.659	-9.035	-8.850	-9.348	-9.007	-8.538	-8.947	-9.306	-9.800	-8.186	-9.178	-8.272	-7.757	-9.255	-8.612	392.406	1.63
00587541	dbap	-8.883	0.532	-9.213	-8.724	-8.945	-8.874	-8.345	-8.922	-8.827	-9.187	-9.568	-9.302	-9.874	-8.234	-8.678	-9.427	-8.824	-9.846	-7.845	-8.944	-7.893	-10.089	-8.630	-8.699	-8.727	-8.220	-8.589	-8.622	-9.398	-8.777	-9.558	-8.952	-8.195	-7.848	-8.594	-8.935	-8.837	-9.303	-9.186	-9.657	-8.963	-9.249	-8.937	-8.093	-8.619	-8.688	359.401	2.17
08552391	fda	-8.882	0.671	-10.366	-9.406	-9.250	-9.224	-8.453	-8.368	-9.414	-10.247	-10.243	-8.598	-9.006	-7.881	-9.202	-9.161	-8.973	-9.089	-7.858	-8.684	-7.699	-9.477	-9.141	-9.360	-8.925	-9.347	-9.166	-8.944	-9.089	-9.407	-8.881	-8.407	-8.760	-8.733	-7.364	-8.180	-7.939	-8.107	-9.075	-7.561	-9.708	-8.926	-8.866	-8.878	-8.657	-8.774	288.431	3.45
12503068	dbap	-8.882	0.764	-8.743	-8.808	-9.521	-9.690	-8.017	-10.192	-9.174	-10.064	-9.327	-9.572	-7.555	-8.331	-9.283	-9.137	-9.421	-8.363	-8.095	-7.764	-6.803	-8.648	-9.026	-9.591	-9.017	-9.339	-9.294	-9.543	-8.302	-8.922	-9.253	-7.478	-8.201	-8.301	-7.521	-9.159	-8.694	-9.347	-10.032	-8.221	-8.725	-9.395	-9.307	-9.329	-8.454	-9.837	392.519	-0.61
00020258	fda	-8.876	0.500	-9.067	-8.811	-8.536	-8.781	-8.639	-8.788	-8.461	-8.655	-8.570	-9.664	-9.646	-8.952	-9.024	-8.264	-9.462	-9.026	-9.002	-8.285	-9.004	-9.198	-8.306	-9.356	-8.250	-8.509	-8.497	-8.672	-9.094	-8.639	-9.303	-8.332	-9.244	-9.335	-8.017	-8.135	-8.282	-9.462	-10.250	-8.727	-8.992	-9.138	-8.190	-8.781	-9.753	-9.430	336.299	3.33
03831276	fda	-8.873	0.660	-8.715	-8.733	-9.287	-9.858	-8.538	-9.413	-9.284	-9.629	-9.406	-9.211	-9.421	-7.814	-9.082	-8.678	-8.313	-9.801	-8.863	-8.466	-8.146	-9.699	-8.470	-9.044	-9.120	-8.527	-8.767	-8.611	-9.249	-9.229	-9.190	-9.655	-7.802	-7.664	-7.220	-7.571	-9.319	-9.944	-9.199	-9.199	-8.603	-9.349	-9.476	-8.095	-8.093	-8.651	330.379	3.57
43207851	dbap	-8.860	0.401	-8.536	-8.850	-9.080	-9.506	-9.147	-9.092	-8.942	-9.262	-9.524	-8.659	-9.683	-8.122	-8.083	-9.153	-8.608	-8.411	-8.752	-8.572	-8.284	-9.452	-9.102	-9.065	-8.540	-8.550	-9.029	-8.544	-9.009	-8.462	-9.396	-9.422	-8.601	-8.532	-8.799	-8.518	-8.872	-9.196	-8.727	-8.735	-8.525	-9.269	-9.299	-8.183	-8.974	-8.765	306.373	1.83
04096125	fda	-8.858	0.368	-9.356	-9.188	-9.132	-9.159	-8.920	-9.087	-8.543	-9.007	-9.209	-8.580	-9.047	-8.475	-8.386	-8.648	-8.574	-8.709	-8.902	-9.255	-8.883	-9.873	-8.537	-8.776	-8.300	-8.896	-8.788	-8.386	-9.034	-8.617	-8.343	-9.144	-8.625	-8.952	-8.138	-8.711	-8.989	-8.998	-9.858	-9.110	-8.750	-8.481	-8.901	-8.598	-8.679	-9.210	471.43	-3.04
18456284	dbap	-8.858	0.379	-9.366	-8.995	-9.027	-9.113	-8.904	-9.059	-8.640	-8.884	-9.211	-8.495	-9.030	-8.528	-8.356	-8.891	-8.527	-8.792	-8.862	-9.226	-8.918	-10.004	-8.481	-8.861	-8.299	-8.837	-8.486	-8.484	-8.997	-8.645	-8.434	-9.206	-8.422	-9.090	-8.023	-8.711	-9.121	-9.134	-9.622	-8.962	-8.701	-8.495	-9.175	-8.574	-8.726	-9.435	471.43	-3.04
01999487	dbap	-8.857	0.533	-9.432	-9.237	-8.662	-9.681	-8.762	-9.529	-9.144	-9.643	-9.708	-8.818	-8.812	-8.388	-8.820	-8.910	-9.334	-8.322	-8.125	-8.442	-8.076	-9.283	-8.362	-8.965	-8.657	-8.361	-9.166	-8.030	-9.148	-8.768	-8.502	-8.888	-8.448	-8.767	-8.559	-8.484	-7.554	-7.972	-9.370	-9.194	-9.283	-8.902	-10.214	-9.033	-9.023	-8.933	250.325	2.91
14951845	fda	-8.856	0.631	-9.054	-8.988	-8.985	-9.680	-8.521	-8.220	-9.130	-9.355	-9.581	-8.699	-9.180	-8.759	-9.292	-9.296	-9.904	-8.650	-8.095	-8.191	-7.810	-9.659	-8.965	-9.300	-8.941	-9.116	-9.127	-9.136	-9.164	-8.954	-9.437	-8.735	-8.441	-8.490	-7.158	-8.635	-7.341	-7.312	-9.410	-8.595	-8.980	-9.965	-8.855	-8.839	-8.558	-9.142	312.389	1.75
18456286	dbap	-8.855	0.374	-9.073	-8.583	-8.749	-8.896	-8.724	-8.780	-8.752	-8.938	-9.464	-8.823	-8.930	-8.510	-8.235	-9.257	-8.348	-8.774	-8.273	-9.424	-8.862	-9.632	-8.794	-8.851	-8.763	-9.227	-8.936	-8.011	-8.916	-8.725	-9.090	-8.763	-8.388	-8.601	-8.593	-8.979	-8.768	-9.411	-9.778	-9.348	-8.587	-8.501	-9.252	-8.525	-8.692	-9.097	471.43	-3.04
00897408	fda	-8.853	0.612	-9.295	-8.236	-8.814	-9.219	-8.210	-9.354	-8.704	-8.790	-8.836	-8.585	-9.088	-7.863	-8.410	-9.620	-8.896	-8.467	-8.043	-8.845	-7.702	-9.160	-8.884	-8.563	-8.263	-8.156	-8.594	-8.768	-9.337	-8.610	-8.923	-8.912	-8.558	-8.942	-8.989	-8.785	-9.773	-10.615	-9.633	-10.498	-8.729	-9.895	-8.529	-8.850	-8.144	-8.425	430.379	2.15
04096124	fda	-8.850	0.385	-9.185	-8.781	-8.843	-8.469	-8.573	-8.701	-8.793	-8.920	-9.508	-8.981	-8.938	-8.558	-8.290	-9.262	-8.389	-8.806	-8.409	-9.448	-9.157	-9.672	-8.787	-8.727	-8.658	-9.271	-8.889	-8.337	-8.911	-8.711	-9.176	-8.676	-8.053	-8.729	-8.609	-8.939	-8.821	-9.274	-9.671	-9.363	-8.608	-8.107	-9.140	-8.444	-8.689	-9.107	471.43	-3.04
00898188	dbap	-8.849	0.598	-9.274	-9.305	-9.849	-10.268	-8.063	-8.007	-9.384	-9.438	-9.424	-9.016	-9.276	-8.240	-8.605	-9.250	-8.477	-8.815	-7.761	-8.810	-7.828	-9.045	-9.082	-9.843	-9.338	-9.058	-9.695	-8.495	-9.374	-9.291	-8.225	-8.520	-8.137	-8.312	-8.147	-8.936	-8.039	-8.406	-9.049	-8.306	-8.805	-8.516	-8.824	-8.488	-8.722	-9.617	326.44	2.56
03776633	fda	-8.848	0.430	-9.146	-8.841	-9.089	-8.938	-9.362	-9.081	-8.703	-9.255	-9.542	-8.919	-8.344	-8.752	-8.275	-8.922	-8.409	-8.890	-9.125	-9.018	-8.126	-9.572	-8.882	-8.534	-8.595	-8.723	-8.407	-8.002	-9.380	-8.650	-9.217	-9.360	-8.122	-8.503	-8.651	-8.687	-8.257	-9.247	-9.332	-9.731	-8.678	-9.051	-8.968	-8.022	-8.982	-9.010	348.446	3.34
03831200	fda	-8.846	0.502	-9.537	-9.088	-9.025	-8.936	-7.883	-9.631	-8.762	-9.096	-8.969	-9.153	-8.441	-8.599	-8.495	-9.110	-9.021	-8.901	-8.978	-8.093	-8.267	-9.352	-7.994	-8.417	-8.986	-8.736	-8.193	-8.263	-9.335	-9.326	-8.666	-8.377	-8.822	-9.089	-8.237	-8.811	-9.668	-9.727	-10.068	-9.406	-8.879	-8.406	-8.491	-8.536	-8.317	-9.121	600.54	0.41
00601310	dbap	-8.846	0.520	-8.809	-9.272	-9.153	-8.444	-7.884	-8.149	-9.367	-9.595	-9.295	-9.141	-9.245	-7.532	-8.657	-9.102	-9.281	-9.015	-7.830	-8.319	-8.078	-9.730	-8.561	-8.814	-8.403	-8.590	-8.629	-9.113	-8.966	-9.077	-8.783	-9.768	-8.524	-8.301	-8.514	-8.680	-8.468	-9.374	-9.760	-8.799	-8.814	-9.060	-8.908	-8.788	-9.072	-9.552	403.483	2.93
00601270	fda	-8.845	0.492	-9.755	-8.825	-8.790	-9.240	-9.128	-8.531	-9.264	-9.128	-9.414	-8.082	-9.124	-8.193	-8.551	-9.047	-8.820	-8.721	-8.304	-8.295	-7.658	-9.690	-9.068	-8.733	-8.724	-8.797	-8.365	-8.776	-8.532	-8.898	-9.190	-9.461	-8.118	-8.113	-8.712	-9.033	-9.625	-9.138	-9.688	-9.548	-8.884	-8.821	-8.898	-7.961	-8.713	-8.807	421.33	4.43
01530909	fda	-8.844	0.650	-9.673	-9.070	-9.472	-8.309	-7.906	-7.862	-9.275	-9.536	-9.434	-8.788	-9.440	-8.052	-8.620	-8.849	-8.445	-9.238	-7.577	-8.670	-7.796	-9.663	-8.997	-8.991	-8.268	-9.067	-9.497	-8.983	-8.893	-9.387	-8.905	-10.023	-8.279	-7.964	-8.538	-8.751	-7.756	-7.553	-10.070	-9.460	-9.056	-9.379	-8.757	-8.776	-8.755	-9.360	435.055	7.19
03871698	dbap	-8.843	0.472	-9.641	-8.754	-8.690	-9.566	-8.281	-8.972	-9.189	-9.315	-8.545	-8.741	-9.580	-8.398	-7.941	-8.921	-8.481	-8.899	-9.014	-8.156	-8.390	-9.251	-8.511	-8.580	-7.893	-8.607	-8.613	-8.096	-9.382	-8.706	-9.148	-9.481	-9.210	-8.758	-8.817	-8.976	-9.740	-9.382	-9.631	-9.040	-8.661	-8.855	-8.697	-8.256	-8.430	-8.886	430.94	2.21
03831511	dbap	-8.842	0.510	-9.061	-9.014	-8.992	-9.417	-8.756	-8.844	-8.736	-9.622	-8.898	-8.156	-8.921	-8.128	-8.687	-9.206	-8.156	-8.912	-8.387	-8.296	-7.938	-9.611	-8.945	-8.708	-9.072	-8.757	-8.732	-8.275	-8.986	-8.236	-9.019	-8.974	-8.496	-8.554	-8.635	-8.562	-8.674	-8.901	-10.472	-9.615	-9.546	-9.732	-9.239	-8.314	-8.295	-8.551	472.693	6.17
03830655	fda	-8.841	0.784	-9.155	-9.310	-8.995	-8.147	-8.286	-9.131	-9.720	-9.543	-9.356	-8.797	-8.376	-8.464	-8.874	-8.902	-9.293	-9.242	-9.137	-8.799	-7.603	-9.058	-9.200	-9.424	-9.551	-9.650	-8.118	-8.227	-9.301	-9.564	-9.027	-7.485	-9.049	-9.792	-9.859	-10.578	-7.981	-7.328	-9.555	-8.956	-8.963	-8.518	-7.260	-8.550	-6.739	-8.133	465.866	-0.64
03830799	fda	-8.839	0.501	-9.452	-8.987	-9.283	-9.611	-8.897	-8.653	-9.065	-9.276	-9.201	-8.909	-8.280	-7.669	-8.878	-8.867	-9.147	-8.747	-7.613	-8.287	-7.790	-9.782	-8.803	-8.975	-9.115	-8.282	-9.110	-8.573	-9.458	-8.565	-9.186	-8.639	-8.177	-8.604	-8.593	-9.089	-8.460	-8.813	-9.100	-8.385	-9.042	-8.620	-9.647	-9.095	-8.603	-9.570	288.475	5.52
00538447	fda	-8.839	0.596	-9.512	-8.414	-8.733	-8.669	-7.867	-9.268	-8.854	-8.720	-9.581	-8.124	-9.167	-7.986	-8.363	-9.338	-8.549	-9.758	-8.566	-8.294	-7.806	-9.894	-8.602	-8.775	-8.132	-8.325	-8.722	-8.462	-9.677	-8.636	-8.970	-9.764	-8.491	-8.480	-8.342	-8.545	-9.475	-9.545	-9.504	-10.034	-7.991	-8.963	-9.283	-8.432	-8.737	-9.587	448.032	5.00
00897408	dbap	-8.838	0.598	-9.226	-8.378	-8.806	-9.164	-8.232	-9.312	-8.708	-8.927	-8.852	-8.534	-9.095	-7.895	-8.497	-9.604	-8.901	-8.408	-8.052	-8.746	-7.677	-9.172	-8.885	-8.303	-8.207	-8.109	-8.578	-8.756	-9.340	-8.598	-8.886	-8.920	-8.538	-8.881	-8.967	-8.771	-9.787	-10.598	-9.553	-10.409	-8.765	-9.752	-8.568	-8.870	-8.114	-8.516	430.379	2.15
00538362	dbap	-8.836	0.490	-9.355	-8.728	-8.324	-8.395	-8.331	-8.330	-8.808	-8.655	-8.852	-8.717	-9.691	-8.632	-8.861	-9.289	-8.689	-9.768	-8.891	-8.977	-8.519	-9.715	-8.993	-8.226	-8.442	-8.041	-8.848	-8.244	-9.291	-9.114	-9.103	-9.500	-8.913	-8.753	-9.415	-9.071	-8.453	-9.217	-9.353	-9.928	-8.354	-8.479	-8.880	-7.864	-8.200	-8.555	392.406	1.63
03831483	fda	-8.835	0.479	-9.205	-9.122	-8.993	-8.813	-7.379	-8.657	-9.205	-9.600	-9.179	-8.920	-9.130	-8.281	-8.640	-9.361	-9.630	-9.557	-8.004	-8.789	-8.457	-9.783	-8.669	-9.090	-8.207	-8.854	-8.852	-8.701	-8.664	-8.334	-9.086	-9.099	-8.359	-8.272	-8.628	-8.455	-8.738	-8.125	-9.671	-8.938	-8.811	-8.969	-8.788	-8.986	-8.645	-9.107	404.491	3.35
03831616	fda	-8.835	0.948	-10.913	-9.388	-9.881	-10.103	-6.496	-8.037	-9.145	-9.610	-9.946	-8.401	-8.936	-6.339	-8.261	-9.226	-8.462	-9.423	-7.581	-8.490	-7.542	-10.250	-8.936	-9.264	-8.600	-8.548	-9.398	-8.679	-9.720	-9.292	-9.102	-9.896	-8.235	-7.834	-7.178	-8.712	-7.527	-8.399	-9.366	-9.358	-9.219	-8.973	-9.332	-8.269	-9.198	-9.296	322.401	3.74
03812897	dbap	-8.833	0.495	-9.463	-9.085	-9.593	-8.309	-9.127	-8.207	-8.861	-9.688	-9.255	-8.730	-9.075	-7.779	-8.702	-8.891	-8.990	-8.826	-7.722	-9.048	-8.385	-9.883	-8.294	-8.628	-8.531	-8.693	-8.419	-8.843	-8.615	-8.517	-9.509	-8.870	-8.479	-8.661	-8.432	-8.830	-8.028	-8.396	-9.248	-8.999	-9.328	-9.780	-8.585	-9.019	-9.111	-9.211	296.41	3.66
04475308	fda	-8.833	0.977	-9.921	-9.364	-9.453	-10.914	-9.133	-8.362	-9.756	-9.958	-10.513	-8.144	-8.050	-9.258	-8.887	-9.021	-9.421	-7.505	-8.839	-8.516	-8.987	-9.495	-8.820	-9.469	-8.527	-8.291	-9.325	-8.080	-9.620	-8.825	-9.881	-6.817	-9.354	-8.807	-6.630	-8.707	-7.127	-7.549	-9.630	-7.107	-9.096	-10.289	-7.921	-8.492	-7.542	-9.243	358.458	1.71
04081771	dbap	-8.832	0.711	-10.011	-8.658	-9.938	-8.892	-8.357	-9.158	-8.726	-9.564	-9.807	-8.530	-8.609	-7.761	-8.371	-9.584	-8.743	-9.414	-7.498	-8.843	-8.196	-10.609	-8.143	-8.668	-8.663	-8.411	-8.837	-8.411	-10.354	-8.836	-9.389	-9.636	-8.397	-9.259	-8.036	-8.142	-7.733	-7.857	-9.177	-8.166	-9.273	-8.683	-9.428	-8.247	-8.438	-9.151	300.398	3.24
00119985	fda	-8.831	0.454	-9.237	-8.967	-9.551	-8.819	-9.057	-9.583	-8.282	-8.785	-9.504	-8.949	-8.876	-8.319	-8.764	-8.639	-9.037	-9.354	-8.842	-8.433	-8.102	-10.070	-8.496	-8.723	-8.117	-8.815	-8.336	-9.142	-9.029	-9.341	-8.834	-9.293	-8.332	-8.008	-8.556	-8.603	-8.661	-8.811	-8.545	-9.701	-8.247	-8.692	-8.543	-8.822	-9.048	-8.689	290.271	1.37
00643143	dbap	-8.830	0.488	-9.188	-8.958	-9.647	-8.907	-9.207	-8.738	-8.659	-8.839	-9.364	-9.308	-8.963	-8.904	-9.412	-8.812	-8.565	-8.162	-8.552	-9.475	-8.598	-9.314	-8.452	-8.985	-8.256	-8.352	-9.190	-8.306	-8.377	-8.306	-8.701	-8.454	-8.745	-8.555	-7.568	-8.425	-8.151	-9.883	-9.649	-9.651	-9.043	-8.760	-8.787	-8.844	-8.267	-9.235	531.44	3.77
00033518	fda	-8.828	0.470	-9.216	-8.741	-9.254	-8.937	-8.367	-8.983	-8.611	-9.229	-9.866	-8.483	-9.282	-8.247	-7.880	-9.211	-8.465	-8.694	-8.444	-8.828	-8.060	-9.695	-8.260	-8.930	-8.368	-8.561	-9.249	-8.455	-9.493	-8.666	-9.093	-9.526	-8.554	-8.945	-8.682	-8.390	-8.489	-8.742	-8.879	-9.388	-8.744	-9.615	-9.269	-8.524	-8.059	-9.071	340.399	2.99
00002042	dbap	-8.826	0.463	-8.787	-8.799	-9.064	-8.992	-9.013	-8.451	-8.654	-8.754	-9.484	-8.800	-9.352	-7.994	-7.952	-8.569	-8.401	-8.420	-8.531	-8.269	-8.624	-9.740	-9.107	-8.824	-8.182	-8.508	-9.019	-9.313	-8.449	-8.507	-9.581	-9.651	-8.494	-8.403	-8.477	-8.089	-9.046	-9.128	-8.674	-9.448	-8.814	-9.807	-9.003	-8.874	-9.170	-9.107	293.302	1.30
19364228	dbap	-8.826	0.676	-9.592	-9.065	-9.342	-8.123	-7.525	-7.862	-9.245	-9.539	-9.382	-8.882	-9.261	-7.913	-8.565	-8.845	-8.378	-9.461	-7.505	-8.677	-7.962	-9.663	-8.909	-8.888	-8.285	-8.999	-9.475	-9.142	-9.147	-9.547	-8.991	-10.249	-8.328	-7.976	-8.293	-8.741	-7.891	-7.407	-9.774	-9.483	-9.050	-9.344	-8.693	-8.741	-8.787	-9.422	434.047	7.19
03812897	fda	-8.824	0.466	-9.387	-9.069	-9.578	-8.373	-9.185	-8.121	-8.844	-9.649	-9.185	-8.710	-9.003	-7.847	-8.671	-8.863	-8.949	-8.819	-7.775	-9.018	-8.426	-9.788	-8.284	-8.628	-8.506	-8.680	-8.486	-8.825	-8.586	-8.620	-9.431	-8.835	-8.491	-8.743	-8.443	-8.855	-8.072	-8.471	-9.202	-8.850	-9.331	-9.718	-8.600	-9.073	-9.126	-9.145	296.41	3.66
00897251	dbap	-8.824	0.562	-9.617	-8.876	-9.532	-8.490	-8.147	-8.503	-9.419	-9.300	-9.979	-8.517	-8.921	-7.677	-7.938	-8.362	-8.244	-8.223	-8.191	-8.294	-8.446	-9.571	-9.277	-9.244	-8.267	-8.632	-9.257	-8.843	-9.115	-8.744	-9.462	-8.945	-7.927	-8.310	-8.283	-8.471	-8.947	-9.038	-9.269	-9.135	-9.330	-9.438	-9.983	-8.677	-8.861	-8.545	380.508	4.10
03802417	dbap	-8.820	0.468	-9.710	-8.628	-8.895	-9.207	-8.079	-9.392	-9.351	-9.023	-9.445	-8.614	-8.682	-8.299	-8.106	-9.158	-8.553	-9.417	-8.241	-8.739	-8.020	-8.972	-8.960	-8.769	-8.921	-8.674	-8.071	-8.187	-9.650	-8.631	-8.460	-8.856	-8.858	-8.490	-8.926	-8.688	-9.375	-8.968	-9.775	-9.502	-8.892	-8.500	-9.062	-8.343	-8.256	-8.715	424.541	2.55
03973334	dbap	-8.820	0.600	-10.454	-8.818	-9.532	-9.574	-8.555	-9.338	-9.350	-9.240	-9.427	-8.229	-8.172	-7.934	-8.765	-9.060	-8.693	-9.015	-7.953	-8.618	-7.867	-9.942	-8.330	-8.706	-8.804	-8.570	-9.159	-8.761	-9.597	-8.797	-8.627	-9.256	-8.595	-8.332	-8.634	-8.790	-7.144	-8.361	-9.730	-8.542	-9.130	-8.686	-8.775	-8.940	-8.290	-8.969	296.41	3.35
11616581	dbap	-8.818	0.426	-9.325	-8.743	-9.418	-9.658	-8.789	-9.096	-9.444	-9.361	-9.524	-8.954	-8.692	-8.187	-8.477	-8.249	-8.485	-8.786	-8.528	-8.128	-8.176	-9.074	-9.004	-9.006	-8.577	-9.052	-8.628	-8.280	-9.083	-8.547	-9.097	-9.026	-8.377	-8.215	-8.247	-8.448	-9.051	-9.563	-8.998	-8.867	-8.770	-9.052	-9.396	-8.541	-8.286	-8.789	314.405	3.37
03831278	fda	-8.816	0.577	-9.821	-8.779	-8.985	-10.076	-9.198	-9.818	-8.514	-9.047	-9.595	-8.988	-9.197	-7.819	-8.575	-8.733	-8.544	-9.349	-8.556	-8.679	-8.048	-9.509	-8.556	-8.641	-8.352	-8.407	-8.664	-8.263	-9.044	-8.005	-9.250	-9.527	-8.006	-7.987	-8.335	-8.952	-8.838	-9.818	-8.804	-9.441	-8.618	-8.875	-9.313	-8.007	-7.978	-8.390	330.379	3.57
01914641	fda	-8.811	0.271	-8.901	-8.789	-8.777	-8.875	-8.987	-8.542	-8.310	-8.754	-9.344	-8.909	-9.440	-8.415	-9.034	-8.847	-8.695	-8.524	-8.679	-8.946	-8.674	-9.448	-8.434	-8.993	-8.720	-8.381	-8.983	-8.766	-8.741	-8.635	-8.915	-9.059	-8.682	-8.686	-8.188	-8.571	-8.883	-9.010	-9.030	-8.964	-8.987	-9.030	-8.859	-8.749	-8.492	-9.026	471.43	-3.04
04556355	fda	-8.811	0.371	-9.063	-8.682	-8.981	-8.886	-8.387	-8.400	-8.738	-8.877	-9.311	-8.984	-9.454	-7.963	-8.660	-9.077	-8.447	-8.814	-8.137	-9.253	-8.487	-9.535	-8.162	-8.997	-8.651	-8.813	-9.266	-8.531	-9.201	-8.567	-8.720	-9.016	-8.422	-8.719	-8.279	-8.735	-8.712	-9.301	-9.298	-9.386	-8.838	-8.803	-8.725	-8.413	-9.002	-8.985	471.43	-3.04
00020220	dbap	-8.811	0.405	-8.804	-8.894	-8.728	-8.911	-8.505	-9.042	-8.631	-8.898	-9.405	-8.886	-9.782	-8.158	-8.579	-8.776	-8.512	-9.522	-8.394	-8.708	-8.353	-9.688	-8.484	-8.770	-8.313	-8.381	-8.890	-8.372	-9.017	-8.590	-9.545	-9.463	-8.393	-8.397	-8.665	-8.444	-8.723	-9.266	-9.000	-9.136	-8.689	-9.321	-8.845	-8.219	-8.716	-8.888	331.347	-0.70
11698077	fda	-8.811	0.573	-8.985	-9.157	-8.825	-9.461	-8.110	-8.701	-9.680	-9.901	-8.943	-8.721	-7.836	-8.133	-8.931	-9.388	-9.176	-8.619	-8.072	-8.667	-7.389	-8.641	-8.840	-9.134	-8.903	-9.191	-9.134	-7.980	-9.314	-8.929	-8.903	-7.652	-8.261	-8.567	-8.377	-8.987	-7.913	-9.034	-10.042	-8.957	-9.518	-8.904	-8.894	-8.765	-8.731	-9.407	329.44	2.56
19702119	dbap	-8.811	0.614	-9.081	-9.186	-8.814	-9.381	-8.551	-10.433	-9.171	-9.521	-9.391	-8.347	-8.911	-8.593	-9.033	-9.210	-9.444	-8.891	-9.016	-8.722	-7.908	-9.512	-8.688	-9.161	-8.155	-8.741	-8.737	-8.618	-9.132	-8.777	-8.387	-9.041	-8.574	-8.038	-7.120	-8.172	-7.347	-7.667	-8.894	-8.615	-9.104	-9.541	-9.383	-9.413	-8.631	-8.636	266.368	2.72
11616279	fda	-8.811	0.727	-9.705	-9.560	-9.581	-10.377	-8.434	-9.079	-9.946	-10.015	-10.117	-8.949	-8.351	-7.278	-8.788	-9.445	-8.863	-8.317	-7.275	-8.291	-7.806	-9.110	-8.991	-9.074	-8.894	-9.186	-9.047	-8.578	-9.511	-9.208	-9.139	-8.374	-7.887	-8.075	-8.281	-8.666	-7.846	-7.784	-8.722	-8.099	-9.372	-8.880	-8.832	-8.102	-8.521	-9.346	288.475	5.52
00004448	dbap	-8.810	0.357	-8.889	-9.203	-8.691	-8.690	-8.773	-8.517	-8.888	-8.882	-9.317	-8.759	-9.166	-8.409	-8.877	-8.800	-8.697	-9.169	-8.432	-8.945	-7.931	-9.425	-9.057	-8.782	-8.593	-8.891	-8.780	-8.638	-8.847	-9.387	-9.479	-9.139	-8.053	-8.229	-8.631	-8.925	-7.946	-9.024	-8.927	-9.287	-8.683	-8.806	-8.771	-8.458	-8.881	-8.953	294.378	2.37
00001925	dbap	-8.810	0.567	-9.267	-8.909	-9.420	-9.172	-8.639	-8.962	-8.741	-9.306	-9.556	-9.069	-9.592	-7.630	-8.450	-8.568	-8.529	-8.875	-8.089	-7.843	-7.869	-10.038	-8.989	-8.748	-8.404	-8.760	-8.905	-9.130	-8.505	-8.950	-9.252	-9.885	-8.112	-7.862	-8.254	-8.242	-8.303	-9.513	-8.773	-9.367	-8.272	-9.433	-9.309	-8.460	-9.100	-8.606	221.235	3.54
00538564	dbap	-8.810	0.579	-9.214	-8.755	-8.371	-9.150	-8.303	-8.959	-8.328	-8.496	-9.234	-8.654	-9.010	-8.291	-8.245	-9.146	-8.777	-8.940	-8.557	-8.180	-8.491	-8.990	-8.416	-8.136	-8.417	-8.015	-8.407	-8.086	-9.410	-8.291	-9.078	-8.941	-8.811	-8.539	-8.983	-9.000	-10.241	-10.448	-9.736	-10.217	-8.610	-9.605	-8.803	-8.085	-8.538	-8.743	430.379	2.15
19340795	dbap	-8.807	0.604	-9.057	-8.335	-9.647	-9.559	-7.823	-8.597	-9.217	-9.257	-9.413	-8.463	-8.702	-8.087	-8.688	-9.063	-8.636	-9.020	-7.672	-8.559	-7.463	-9.753	-8.569	-9.515	-7.986	-8.038	-9.265	-8.194	-9.018	-8.187	-9.005	-9.428	-8.427	-8.459	-7.902	-8.963	-9.243	-8.747	-9.546	-9.236	-8.797	-9.532	-10.026	-8.540	-8.704	-9.156	427.526	4.39
00020220	fda	-8.806	0.415	-8.676	-8.904	-8.921	-8.771	-8.169	-8.551	-9.065	-9.183	-9.569	-8.576	-9.034	-8.445	-8.642	-8.816	-8.483	-8.770	-9.097	-8.787	-8.149	-9.828	-8.910	-8.808	-8.379	-8.776	-9.111	-8.537	-8.277	-8.730	-9.350	-9.429	-8.927	-8.431	-7.918	-8.198	-8.804	-9.121	-9.193	-9.197	-9.037	-9.353	-8.888	-8.248	-8.234	-9.192	331.347	-0.70
00538564	fda	-8.804	0.572	-9.247	-8.754	-8.402	-9.137	-8.394	-8.973	-8.369	-8.546	-9.139	-8.647	-9.102	-8.337	-8.257	-9.041	-8.719	-8.930	-8.563	-8.349	-8.462	-9.081	-8.280	-8.107	-8.379	-8.081	-8.431	-8.118	-9.728	-8.302	-9.010	-8.832	-8.809	-8.557	-8.957	-8.949	-10.203	-10.500	-9.587	-10.112	-8.578	-9.560	-8.428	-8.046	-8.571	-8.795	430.379	2.15
03831183	fda	-8.804	0.584	-9.696	-9.033	-9.421	-9.597	-8.421	-8.844	-9.226	-9.535	-10.131	-9.015	-8.295	-7.942	-8.752	-8.934	-8.632	-8.404	-7.187	-8.087	-8.087	-9.320	-8.722	-9.096	-8.977	-8.440	-9.095	-8.643	-9.808	-8.597	-8.759	-9.331	-8.112	-8.003	-8.512	-8.748	-8.093	-8.327	-9.093	-8.158	-8.895	-8.499	-9.108	-9.306	-9.071	-9.414	274.404	3.00
12470626	fda	-8.804	0.820	-9.691	-9.555	-8.489	-7.976	-7.303	-8.589	-9.266	-8.760	-9.558	-8.476	-8.834	-8.413	-8.885	-8.759	-8.501	-8.965	-8.018	-9.300	-7.739	-10.173	-7.862	-8.039	-8.197	-8.412	-8.203	-8.050	-9.829	-8.643	-9.110	-10.168	-8.496	-9.114	-7.327	-8.026	-7.645	-9.898	-10.507	-10.470	-8.905	-9.791	-9.688	-8.188	-8.502	-9.049	473.407	8.43
22059926	dbap	-8.803	0.422	-8.665	-8.399	-8.561	-8.610	-8.447	-8.350	-8.455	-8.863	-9.193	-8.278	-9.134	-8.244	-7.866	-9.201	-8.342	-8.673	-8.330	-8.745	-8.602	-9.481	-9.327	-9.076	-8.365	-8.713	-8.868	-8.474	-8.710	-8.649	-9.336	-9.384	-9.261	-8.910	-9.105	-9.331	-8.911	-9.295	-9.446	-9.548	-8.773	-9.023	-9.164	-8.149	-8.225	-8.858	389.387	-0.76
01529463	fda	-8.802	0.713	-9.723	-9.449	-9.171	-9.564	-7.492	-8.602	-9.017	-10.032	-9.741	-8.920	-8.766	-8.165	-8.445	-9.114	-8.757	-8.030	-7.385	-8.304	-7.409	-10.002	-8.731	-8.758	-8.373	-8.269	-8.313	-8.882	-9.883	-8.333	-9.548	-8.669	-8.649	-8.178	-7.991	-8.226	-7.801	-8.467	-9.219	-8.550	-9.855	-9.738	-9.856	-9.056	-8.619	-9.233	349.428	0.84
03831067	fda	-8.800	0.443	-8.961	-8.709	-8.766	-8.821	-8.612	-9.078	-8.686	-8.989	-9.691	-8.717	-8.828	-8.277	-8.610	-8.916	-9.023	-9.581	-8.158	-8.385	-8.217	-9.377	-8.228	-8.653	-8.329	-8.330	-8.296	-8.368	-8.990	-9.396	-8.577	-9.479	-8.120	-8.506	-8.893	-8.689	-9.053	-9.608	-9.546	-9.554	-8.624	-8.607	-8.955	-8.189	-8.621	-9.177	340.447	1.90
03831444	fda	-8.799	0.549	-8.967	-9.119	-9.471	-9.370	-9.329	-8.980	-9.286	-9.219	-10.292	-8.725	-9.405	-8.307	-8.667	-8.372	-8.546	-8.544	-9.070	-8.840	-8.657	-9.795	-8.904	-9.423	-8.192	-8.609	-9.199	-8.841	-8.629	-8.731	-8.896	-9.322	-7.681	-8.095	-8.440	-8.195	-7.651	-7.875	-8.300	-9.275	-8.050	-9.138	-8.790	-8.368	-8.886	-8.709	307.244	3.98
00527386	dbap	-8.798	0.556	-9.832	-8.304	-8.740	-10.007	-9.102	-9.382	-8.642	-9.236	-9.539	-8.842	-8.685	-8.316	-8.636	-9.091	-8.878	-9.335	-8.409	-8.400	-7.600	-9.640	-8.758	-8.780	-8.473	-8.538	-8.782	-8.343	-8.814	-8.018	-9.235	-9.762	-8.277	-8.039	-7.887	-8.561	-8.863	-9.898	-8.805	-9.244	-8.689	-8.585	-9.193	-8.288	-8.150	-8.524	330.379	4.05
00897222	fda	-8.797	0.488	-9.114	-8.480	-8.761	-8.754	-9.304	-9.109	-9.098	-9.493	-9.314	-8.477	-7.968	-8.173	-8.522	-9.052	-9.452	-9.230	-8.816	-8.974	-8.530	-9.386	-8.147	-8.448	-8.414	-8.393	-8.430	-8.097	-9.482	-8.329	-8.857	-8.593	-8.282	-8.347	-9.170	-8.648	-9.611	-8.157	-9.924	-8.588	-9.498	-8.617	-9.406	-8.257	-8.810	-8.577	421.422	1.95
00538483	dbap	-8.793	0.448	-8.897	-8.887	-8.378	-9.041	-8.461	-9.617	-8.329	-8.855	-9.008	-8.690	-9.236	-8.139	-8.872	-9.256	-8.515	-8.548	-8.659	-8.236	-8.221	-9.293	-8.590	-9.249	-8.002	-8.358	-8.836	-7.922	-8.983	-8.773	-8.858	-9.358	-8.543	-9.112	-8.578	-9.096	-9.530	-9.409	-9.596	-9.403	-8.225	-9.091	-8.677	-8.421	-8.160	-8.971	372.88	3.02
01530977	dbap	-8.793	0.454	-9.078	-8.803	-8.949	-8.723	-8.499	-9.065	-8.551	-8.901	-9.431	-8.525	-9.389	-7.581	-8.620	-8.844	-8.658	-9.247	-8.408	-8.175	-7.891	-9.494	-8.746	-8.760	-8.688	-8.550	-8.851	-8.667	-8.933	-8.683	-8.951	-9.225	-8.509	-8.033	-8.492	-8.692	-8.933	-9.762	-8.800	-9.797	-8.502	-9.120	-9.346	-8.446	-8.305	-9.247	288.414	5.25
00001210	fda	-8.789	0.754	-9.343	-10.095	-9.204	-9.492	-6.866	-8.247	-9.155	-9.669	-9.227	-8.345	-8.608	-7.934	-9.155	-9.758	-9.524	-9.333	-7.892	-7.991	-8.042	-9.821	-9.689	-9.208	-9.162	-9.605	-9.189	-7.979	-9.311	-9.096	-9.049	-8.991	-8.013	-7.763	-7.669	-8.191	-7.213	-8.093	-9.141	-8.125	-8.866	-9.629	-8.672	-8.457	-8.916	-8.972	327.839	4.14
02033922	fda	-8.788	0.339	-9.193	-8.281	-8.476	-8.885	-9.252	-8.851	-8.511	-8.631	-9.126	-8.461	-8.642	-9.014	-8.399	-9.008	-9.066	-8.945	-8.660	-9.052	-8.895	-9.430	-8.634	-8.607	-8.584	-8.757	-8.211	-8.185	-8.529	-8.688	-8.747	-9.223	-8.975	-8.893	-8.833	-8.701	-8.820	-9.709	-9.217	-9.274	-8.560	-8.511	-8.747	-8.277	-8.345	-8.848	439.388	-2.37
13513942	dbap	-8.788	0.345	-8.922	-8.457	-8.634	-9.092	-9.074	-9.150	-8.494	-8.727	-9.281	-8.916	-9.101	-8.207	-8.680	-9.124	-8.957	-8.747	-8.900	-8.975	-8.471	-9.306	-8.584	-8.822	-8.388	-8.207	-8.653	-8.195	-8.816	-8.323	-8.520	-9.226	-8.686	-8.972	-8.487	-8.361	-9.188	-9.361	-9.478	-9.305	-8.953	-8.478	-8.715	-8.476	-8.412	-8.842	443.42	-2.00
15848264	fda	-8.788	0.707	-9.698	-9.394	-9.725	-10.072	-8.005	-8.789	-9.984	-9.871	-10.031	-8.609	-8.439	-7.611	-8.833	-9.516	-8.589	-8.330	-7.078	-8.416	-7.795	-9.286	-9.309	-9.324	-8.581	-9.095	-9.325	-8.509	-9.055	-9.421	-9.110	-8.982	-8.117	-8.095	-8.019	-8.544	-7.845	-8.258	-8.827	-7.986	-9.569	-8.611	-8.452	-8.068	-8.615	-8.863	302.458	3.95
02115188	fda	-8.787	0.333	-9.143	-8.418	-8.913	-8.664	-8.991	-9.225	-8.554	-8.688	-9.086	-8.607	-8.665	-8.882	-8.483	-8.946	-8.613	-8.599	-8.710	-8.876	-8.928	-9.363	-8.511	-8.920	-8.616	-8.614	-8.288	-8.021	-9.084	-8.556	-8.755	-9.092	-8.940	-8.841	-9.089	-8.575	-9.073	-9.382	-9.444	-9.416	-8.589	-8.465	-8.791	-8.098	-8.335	-8.781	439.388	-2.37
08551108	fda	-8.787	0.496	-9.033	-8.712	-9.173	-8.865	-9.140	-8.964	-9.091	-8.114	-8.862	-9.116	-8.545	-8.246	-8.152	-9.910	-8.615	-8.516	-8.502	-8.290	-7.837	-9.254	-9.080	-8.971	-8.721	-8.672	-8.718	-8.129	-9.131	-8.835	-8.896	-9.333	-9.151	-8.084	-8.082	-8.987	-8.968	-9.734	-9.429	-9.641	-8.289	-8.679	-8.242	-8.106	-8.322	-9.493	454.332	-1.43
14951849	fda	-8.787	0.703	-9.325	-9.047	-8.977	-9.795	-8.473	-7.945	-9.061	-9.412	-9.398	-8.638	-8.702	-8.813	-9.515	-9.250	-10.043	-8.154	-8.223	-7.825	-7.852	-9.528	-8.881	-9.146	-8.885	-9.001	-8.902	-9.119	-9.427	-8.907	-9.483	-7.951	-8.387	-8.464	-6.878	-8.834	-7.699	-7.021	-9.303	-8.409	-8.918	-9.799	-8.665	-9.111	-8.007	-9.475	312.389	1.75
13513943	dbap	-8.786	0.312	-8.986	-8.470	-8.979	-9.191	-8.610	-8.983	-8.714	-8.694	-9.366	-8.803	-8.964	-8.518	-8.666	-8.875	-8.640	-8.743	-8.721	-8.978	-8.351	-9.244	-8.511	-8.947	-8.496	-8.397	-9.092	-8.153	-8.557	-8.459	-8.687	-9.502	-8.436	-8.885	-8.478	-8.336	-9.043	-9.003	-9.339	-9.192	-9.135	-8.904	-8.588	-8.547	-8.509	-8.899	443.42	-2.00
00004448	fda	-8.784	0.340	-9.099	-9.115	-8.683	-9.079	-8.505	-8.519	-8.873	-8.886	-9.466	-8.529	-9.156	-8.428	-8.698	-8.757	-8.613	-9.158	-8.447	-8.752	-8.010	-9.423	-8.900	-8.605	-8.339	-8.758	-8.699	-8.603	-8.827	-9.166	-9.354	-9.131	-8.374	-8.273	-8.775	-8.752	-8.034	-8.986	-9.088	-9.267	-8.572	-8.828	-8.742	-8.484	-8.921	-8.812	293.37	2.37
00538160	fda	-8.784	0.685	-9.314	-8.850	-9.303	-8.820	-7.730	-8.820	-8.463	-9.100	-9.909	-7.925	-9.268	-7.435	-8.119	-9.438	-8.711	-9.312	-7.777	-8.087	-7.039	-9.711	-8.977	-9.201	-8.406	-8.421	-8.934	-8.292	-9.326	-8.713	-9.248	-9.793	-8.070	-8.043	-7.926	-8.653	-8.642	-9.413	-9.631	-9.886	-8.489	-9.345	-9.377	-8.325	-8.922	-9.322	405.995	4.29
19594557	dbap	-8.782	0.632	-9.751	-8.965	-9.162	-8.919	-8.107	-8.278	-8.983	-9.806	-9.420	-8.851	-8.365	-7.265	-8.860	-9.163	-8.653	-8.516	-7.792	-8.057	-7.976	-9.662	-8.748	-8.579	-7.774	-8.422	-8.809	-8.343	-9.894	-8.655	-9.387	-9.088	-8.351	-8.409	-8.124	-8.360	-8.141	-9.618	-10.288	-8.906	-8.705	-9.132	-9.031	-9.283	-8.525	-9.273	391.966	5.91
01529669	fda	-8.781	0.399	-9.089	-8.379	-9.038	-8.674	-8.481	-8.489	-8.762	-9.042	-9.349	-9.038	-9.432	-8.176	-8.654	-8.714	-8.554	-8.289	-8.140	-9.281	-8.425	-9.783	-8.269	-8.836	-8.360	-8.980	-9.198	-8.496	-9.313	-8.678	-8.631	-8.831	-8.247	-8.526	-8.468	-9.129	-8.651	-9.503	-9.299	-9.192	-8.786	-8.532	-8.714	-8.220	-8.917	-8.802	471.43	-3.04
00001624	fda	-8.781	0.443	-9.246	-8.506	-9.274	-9.068	-8.673	-8.729	-9.034	-9.640	-9.356	-8.177	-9.648	-8.340	-8.131	-9.005	-8.604	-8.396	-8.188	-8.226	-8.180	-9.332	-8.747	-9.274	-8.396	-8.492	-8.565	-8.652	-9.087	-8.670	-9.192	-9.485	-8.598	-8.649	-8.744	-8.098	-8.342	-9.118	-9.052	-8.762	-8.612	-9.665	-8.922	-8.733	-8.538	-8.235	338.471	3.73
03812892	fda	-8.781	0.463	-9.347	-8.973	-8.863	-9.075	-8.664	-8.755	-8.911	-8.963	-9.029	-8.847	-9.064	-7.981	-8.719	-8.021	-8.420	-8.781	-8.669	-8.537	-8.248	-9.290	-8.934	-8.506	-9.115	-8.750	-8.454	-8.640	-8.726	-8.683	-9.030	-9.189	-8.172	-8.477	-8.482	-8.638	-8.820	-8.472	-10.563	-9.493	-8.584	-9.608	-9.034	-8.021	-8.323	-8.478	472.693	6.17
00000931	dbap	-8.781	0.815	-9.500	-9.978	-9.150	-9.366	-8.096	-9.440	-9.137	-9.896	-9.134	-8.841	-8.774	-7.929	-8.333	-9.831	-9.060	-9.274	-7.794	-8.028	-7.148	-9.608	-9.629	-9.820	-8.558	-9.126	-9.166	-8.167	-9.311	-8.854	-8.761	-9.608	-8.371	-7.896	-6.891	-7.427	-6.934	-8.141	-8.746	-7.788	-8.950	-9.746	-9.466	-9.252	-8.402	-9.043	314.796	3.65
08220548	dbap	-8.779	0.592	-9.135	-9.351	-9.750	-10.157	-8.207	-7.832	-9.579	-9.545	-9.226	-8.634	-8.991	-8.240	-8.290	-9.204	-8.517	-8.711	-7.773	-8.645	-7.880	-9.065	-8.778	-9.570	-9.302	-8.637	-9.628	-8.359	-9.261	-9.348	-8.319	-8.890	-8.157	-8.053	-8.198	-8.578	-8.354	-7.895	-9.324	-8.114	-8.976	-8.525	-8.897	-8.356	-8.583	-9.453	326.44	2.56
03831437	fda	-8.779	0.609	-9.889	-9.123	-9.756	-8.983	-6.898	-8.416	-9.168	-8.939	-9.487	-9.156	-9.345	-8.331	-8.407	-9.290	-9.168	-8.424	-8.176	-8.540	-7.920	-9.157	-8.592	-8.962	-8.631	-8.607	-8.689	-8.742	-9.562	-8.627	-8.552	-8.650	-8.919	-9.350	-8.120	-9.789	-7.645	-8.513	-9.087	-9.393	-9.493	-8.832	-8.216	-8.553	-7.692	-8.496	529.59	0.10
03831185	fda	-8.779	0.617	-9.632	-8.723	-9.571	-9.659	-7.489	-9.461	-9.262	-9.734	-8.865	-8.570	-7.965	-8.063	-9.458	-9.198	-9.202	-7.961	-7.970	-7.983	-8.273	-9.419	-8.972	-9.255	-8.922	-8.784	-9.295	-8.730	-9.247	-8.511	-8.327	-8.566	-8.615	-7.824	-8.438	-8.973	-8.803	-7.974	-9.161	-7.282	-8.886	-8.714	-9.412	-9.540	-8.631	-8.973	274.404	3.00
00538415	dbap	-8.777	0.568	-9.695	-9.518	-9.739	-8.783	-9.267	-8.503	-8.667	-9.281	-9.550	-8.591	-8.818	-8.160	-8.124	-9.247	-8.559	-8.800	-8.812	-8.404	-7.408	-9.791	-8.044	-8.269	-7.966	-8.137	-9.101	-9.519	-9.539	-8.629	-8.773	-9.285	-7.864	-8.480	-8.626	-8.278	-8.335	-8.794	-9.082	-8.720	-8.606	-9.511	-9.165	-8.205	-9.152	-8.383	350.438	5.37
28957444	dbap	-8.774	0.465	-9.247	-8.069	-8.523	-8.912	-8.864	-8.957	-8.451	-8.781	-8.708	-8.573	-9.119	-8.755	-8.211	-9.551	-9.082	-8.742	-8.125	-9.304	-8.410	-9.542	-8.449	-8.764	-8.169	-8.297	-8.456	-8.262	-9.406	-8.039	-8.849	-8.310	-8.719	-8.341	-8.686	-8.839	-9.082	-9.656	-9.525	-10.077	-8.682	-8.687	-8.481	-8.583	-8.767	-8.991	522.578	2.12
13298436	fda	-8.773	0.613	-9.462	-8.560	-8.406	-9.235	-8.177	-9.084	-9.755	-9.102	-8.628	-9.342	-9.408	-8.479	-9.037	-9.151	-8.910	-8.558	-7.943	-8.449	-8.089	-9.913	-9.071	-9.233	-8.280	-9.399	-8.313	-8.538	-9.601	-8.406	-8.596	-9.398	-7.295	-7.727	-8.784	-8.964	-7.815	-8.001	-9.950	-7.890	-9.032	-9.305	-8.464	-8.627	-8.494	-9.140	428.54	5.44
03831511	fda	-8.772	0.527	-9.112	-8.985	-9.042	-9.279	-8.739	-8.872	-8.782	-9.007	-8.852	-8.043	-8.967	-7.859	-8.692	-8.516	-8.285	-8.917	-8.396	-8.263	-7.911	-9.537	-8.898	-8.605	-9.091	-8.858	-8.724	-8.300	-8.933	-8.862	-9.000	-9.047	-7.628	-8.601	-8.193	-8.474	-8.650	-8.966	-10.468	-9.634	-9.347	-9.579	-9.207	-8.152	-8.319	-8.362	472.693	6.17
00518397	fda	-8.772	0.566	-9.577	-8.763	-9.160	-9.195	-9.099	-9.882	-8.703	-9.406	-9.145	-8.403	-7.873	-8.855	-8.712	-8.488	-8.761	-8.606	-8.330	-8.828	-8.628	-9.912	-8.675	-9.028	-9.046	-8.786	-9.210	-8.259	-9.408	-8.734	-8.656	-8.375	-8.589	-8.425	-7.521	-8.834	-7.746	-7.520	-9.061	-7.742	-9.599	-9.224	-9.238	-8.425	-8.314	-9.223	272.388	3.43
13466974	fda	-8.772	0.690	-9.095	-9.769	-9.199	-9.274	-8.356	-9.345	-9.878	-9.808	-8.818	-8.429	-8.412	-8.271	-9.287	-9.180	-9.402	-8.290	-8.318	-8.793	-7.783	-9.310	-9.123	-9.416	-9.530	-9.571	-9.010	-8.312	-9.615	-9.304	-8.146	-8.958	-8.358	-8.972	-7.782	-7.859	-7.047	-7.113	-8.261	-7.889	-9.320	-8.518	-8.797	-8.262	-9.216	-8.588	274.404	3.00
00897222	dbap	-8.766	0.501	-9.149	-8.471	-8.753	-8.778	-9.329	-9.089	-9.110	-9.486	-9.349	-8.471	-7.911	-8.206	-8.501	-9.017	-9.508	-8.056	-8.787	-8.981	-8.498	-9.370	-8.180	-8.446	-8.410	-8.328	-8.434	-8.090	-9.560	-8.243	-8.817	-8.626	-8.291	-8.312	-9.178	-8.623	-9.573	-8.213	-9.963	-8.649	-9.495	-8.747	-9.155	-8.218	-8.847	-8.499	421.422	1.95
03831027	fda	-8.765	0.618	-9.786	-8.953	-9.117	-8.941	-8.277	-8.291	-9.048	-9.811	-9.471	-8.776	-8.413	-7.683	-8.901	-9.126	-8.402	-8.529	-7.641	-8.089	-7.960	-9.675	-8.771	-8.637	-7.849	-8.353	-8.834	-8.286	-9.832	-8.644	-9.347	-9.049	-8.410	-8.373	-8.113	-8.294	-8.191	-8.646	-10.578	-8.888	-9.038	-9.190	-9.022	-9.369	-8.616	-8.454	392.974	5.91
04062829	fda	-8.764	0.700	-9.615	-9.444	-9.135	-9.798	-8.597	-7.736	-9.620	-9.555	-10.015	-8.573	-8.385	-8.143	-8.359	-9.423	-8.206	-8.279	-7.388	-8.212	-8.326	-9.410	-8.886	-9.333	-8.111	-8.473	-9.619	-9.325	-9.624	-8.894	-8.943	-9.399	-8.159	-8.253	-7.580	-8.234	-8.421	-7.214	-9.520	-7.981	-9.342	-8.318	-9.235	-8.623	-8.623	-9.273	274.404	3.00
13298436	dbap	-8.763	0.612	-9.507	-8.243	-9.673	-8.221	-8.221	-9.116	-9.656	-9.110	-8.587	-9.090	-9.261	-8.497	-9.236	-8.866	-9.010	-8.696	-7.948	-8.564	-7.927	-9.868	-9.118	-9.244	-9.041	-9.347	-8.542	-8.551	-9.329	-8.531	-8.482	-9.347	-7.624	-7.831	-8.766	-8.805	-7.735	-7.611	-9.796	-7.896	-8.844	-9.269	-9.465	-8.618	-8.481	-8.010	427.532	5.44
03831068	fda	-8.758	0.482	-8.969	-8.742	-8.808	-8.795	-8.444	-8.709	-9.050	-8.990	-9.410	-8.770	-8.759	-7.780	-8.661	-9.022	-8.541	-8.877	-8.163	-8.340	-8.119	-9.336	-8.438	-9.238	-8.474	-8.887	-8.289	-8.153	-9.151	-9.171	-8.668	-9.590	-7.844	-8.422	-8.633	-8.258	-9.733	-9.527	-9.593	-9.507	-8.528	-8.285	-8.979	-8.086	-8.643	-8.976	340.447	1.90
01666571	fda	-8.756	0.310	-9.026	-8.472	-8.675	-8.796	-8.788	-8.866	-8.594	-8.855	-9.222	-8.834	-8.876	-8.648	-8.430	-9.101	-8.603	-8.421	-8.961	-8.900	-8.369	-9.291	-8.546	-8.712	-8.230	-8.359	-8.790	-8.289	-8.732	-8.420	-8.627	-9.094	-9.270	-8.990	-8.652	-8.360	-9.012	-9.339	-9.183	-9.430	-8.846	-8.639	-8.624	-8.407	-8.360	-8.643	439.388	-2.37
01530877	fda	-8.755	0.485	-8.636	-8.702	-8.628	-8.924	-8.910	-10.123	-8.789	-8.535	-9.123	-8.468	-8.947	-8.273	-8.085	-9.562	-8.306	-9.679	-8.194	-8.345	-7.701	-9.199	-8.512	-8.466	-8.555	-8.426	-8.475	-8.438	-9.144	-8.697	-8.867	-9.423	-9.618	-8.905	-8.186	-8.433	-8.730	-9.455	-9.215	-9.111	-8.622	-9.009	-8.714	-8.532	-8.275	-8.302	402.433	2.17
00643153	dbap	-8.755	0.498	-9.316	-9.644	-9.128	-8.759	-8.380	-9.224	-8.615	-9.262	-8.787	-8.311	-8.499	-8.550	-8.874	-8.929	-8.441	-8.098	-8.033	-8.697	-8.352	-9.417	-8.495	-8.661	-8.523	-8.884	-8.767	-8.098	-9.357	-9.639	-8.845	-8.707	-7.847	-8.290	-7.569	-9.557	-8.581	-8.545	-9.555	-9.423	-8.341	-8.980	-8.537	-8.489	-8.793	-9.424	532.448	3.77
04019705	fda	-8.753	0.307	-8.738	-8.494	-8.921	-8.916	-9.049	-9.030	-8.522	-8.406	-9.187	-8.820	-9.179	-8.195	-8.964	-8.799	-8.269	-8.441	-8.744	-9.028	-8.491	-9.509	-8.173	-8.920	-8.570	-8.078	-8.651	-8.541	-8.832	-8.515	-8.973	-9.132	-8.837	-8.809	-8.210	-8.549	-8.765	-9.047	-9.021	-8.949	-9.000	-8.740	-8.781	-8.817	-8.629	-8.911	471.43	-3.04
84394807	dbap	-8.753	0.487	-9.276	-8.809	-8.712	-8.691	-8.138	-9.567	-8.822	-8.566	-9.229	-8.477	-8.854	-7.859	-8.245	-9.349	-8.593	-8.999	-8.485	-7.847	-7.898	-9.279	-8.436	-8.540	-8.075	-8.300	-8.187	-8.489	-9.140	-9.078	-8.961	-9.264	-8.773	-8.669	-8.397	-8.720	-9.510	-9.762	-9.586	-9.609	-8.417	-8.899	-8.773	-8.583	-8.765	-8.514	483.96	1.31
00020253	dbap	-8.749	0.405	-8.612	-8.449	-8.272	-8.943	-9.091	-8.575	-8.612	-9.118	-8.952	-8.795	-9.081	-9.595	-8.417	-9.100	-8.733	-8.684	-8.852	-9.013	-8.799	-9.590	-8.496	-8.394	-8.365	-8.686	-8.509	-8.295	-9.392	-8.940	-9.446	-9.081	-8.513	-8.299	-8.172	-9.049	-8.242	-7.804	-9.414	-8.598	-8.638	-8.768	-8.372	-8.379	-9.206	-8.604	338.772	1.22
11592580	fda	-8.747	0.467	-9.578	-8.531	-9.495	-8.896	-8.641	-8.266	-9.137	-9.532	-9.498	-8.924	-8.336	-8.245	-8.745	-9.119	-8.841	-8.165	-8.153	-8.500	-7.869	-9.127	-8.282	-8.241	-8.703	-8.690	-8.639	-8.289	-8.912	-8.749	-8.490	-8.983	-8.800	-9.057	-7.891	-8.519	-9.152	-8.058	-9.122	-9.287	-9.130	-9.103	-9.167	-8.133	-9.436	-8.441	300.398	3.24
03812892	dbap	-8.747	0.480	-9.330	-8.967	-8.851	-8.974	-8.679	-8.820	-8.967	-8.873	-9.069	-8.850	-8.833	-7.973	-8.469	-8.041	-8.174	-8.855	-8.644	-8.409	-8.217	-9.266	-8.633	-8.479	-9.106	-8.752	-8.536	-8.589	-8.850	-8.611	-9.053	-9.419	-8.141	-8.460	-8.040	-8.632	-8.471	-8.469	-10.528	-9.619	-8.667	-9.463	-9.000	-8.063	-8.421	-8.585	472.693	6.17
03831426	fda	-8.747	0.485	-8.810	-8.493	-8.998	-8.980	-9.113	-9.219	-8.942	-8.328	-8.953	-8.675	-8.649	-8.427	-8.118	-9.369	-8.198	-8.824	-8.615	-8.634	-7.312	-9.197	-9.143	-8.934	-8.775	-8.535	-8.725	-7.953	-9.000	-8.724	-8.647	-9.335	-9.100	-8.626	-8.544	-8.893	-8.916	-9.314	-9.289	-9.973	-8.321	-8.572	-7.976	-8.075	-8.139	-9.490	454.332	-1.43
00608154	fda	-8.746	0.822	-9.650	-8.670	-9.299	-8.720	-7.756	-8.149	-8.797	-9.453	-9.945	-8.366	-9.498	-6.844	-8.129	-9.245	-8.486	-9.054	-7.045	-7.394	-6.933	-10.079	-8.946	-9.240	-8.383	-8.464	-8.632	-8.105	-9.305	-8.164	-9.786	-10.112	-7.877	-8.174	-7.816	-8.686	-8.989	-8.660	-9.646	-9.451	-8.767	-9.532	-9.428	-8.595	-8.949	-9.613	413.587	3.51
00643138	dbap	-8.745	0.505	-10.020	-8.464	-9.698	-9.658	-8.607	-8.718	-8.648	-8.908	-9.757	-8.251	-8.789	-8.562	-8.023	-8.430	-8.039	-8.597	-8.679	-9.203	-9.053	-8.982	-8.417	-8.813	-8.666	-8.072	-8.631	-8.182	-8.975	-8.641	-8.810	-8.589	-8.707	-8.507	-8.291	-8.952	-8.232	-8.299	-9.522	-9.789	-8.879	-8.858	-9.139	-8.584	-7.842	-8.309	532.448	3.77
11592965	fda	-8.742	0.673	-9.399	-8.769	-8.277	-8.659	-7.364	-7.919	-8.451	-9.675	-8.815	-8.674	-8.385	-8.427	-9.616	-9.580	-9.335	-8.863	-7.299	-8.654	-7.889	-8.456	-8.607	-8.398	-8.446	-8.200	-8.140	-8.464	-9.741	-8.547	-9.159	-8.563	-9.025	-9.660	-7.936	-9.291	-8.814	-9.116	-10.669	-9.746	-9.440	-8.853	-8.172	-8.687	-8.258	-8.195	498.508	0.89
00020253	fda	-8.741	0.388	-8.645	-8.401	-8.304	-8.958	-9.055	-8.532	-8.563	-9.115	-9.026	-8.796	-9.050	-9.527	-8.434	-9.069	-8.713	-8.624	-8.817	-9.092	-8.794	-9.531	-8.492	-8.387	-8.413	-8.657	-8.526	-8.467	-9.339	-8.901	-9.395	-9.081	-8.515	-8.317	-8.165	-9.014	-8.294	-7.823	-9.422	-8.488	-8.645	-8.747	-8.373	-8.336	-9.139	-8.638	338.772	1.22
01536109	dbap	-8.741	0.469	-9.385	-8.796	-8.539	-8.766	-8.946	-9.396	-8.354	-8.601	-8.714	-9.070	-8.873	-8.648	-8.822	-8.913	-9.139	-8.788	-8.750	-8.849	-8.169	-9.090	-8.171	-8.512	-8.337	-8.149	-8.288	-8.605	-9.424	-8.657	-8.844	-9.263	-7.851	-8.354	-8.095	-8.611	-9.335	-9.538	-10.013	-9.196	-8.436	-8.298	-8.954	-7.847	-8.185	-9.022	475.465	-0.79
03826253	dbap	-8.741	0.692	-8.718	-8.639	-9.247	-8.347	-8.531	-8.035	-9.200	-9.654	-9.882	-8.484	-9.214	-7.564	-8.963	-9.112	-8.877	-8.112	-8.352	-8.069	-7.299	-10.476	-8.906	-9.059	-7.846	-7.812	-9.485	-8.990	-9.106	-8.201	-10.091	-8.528	-8.574	-8.277	-7.922	-8.591	-8.098	-8.955	-9.567	-8.423	-9.654	-9.838	-8.364	-8.580	-8.285	-8.680	401.438	0.39
34806477	dbap	-8.741	0.803	-9.652	-8.176	-8.889	-9.338	-8.990	-8.467	-8.104	-8.956	-8.587	-7.803	-9.522	-7.552	-8.526	-9.886	-7.899	-9.388	-9.934	-8.961	-8.313	-9.682	-8.861	-7.056	-9.101	-7.265	-9.587	-7.892	-9.862	-7.622	-8.087	-9.665	-9.246	-8.498	-9.708	-9.207	-7.560	-9.136	-9.379	-9.843	-8.080	-8.426	-8.254	-7.525	-8.768	-9.364	464.444	4.03
08551107	fda	-8.738	0.516	-8.850	-8.369	-8.423	-8.607	-9.113	-9.725	-8.767	-8.260	-9.210	-8.777	-8.325	-8.433	-8.059	-9.816	-8.087	-8.841	-8.313	-8.474	-7.560	-9.333	-9.056	-8.913	-8.971	-8.340	-8.271	-8.072	-9.290	-8.867	-9.013	-9.183	-9.144	-8.415	-8.504	-9.089	-8.979	-9.433	-8.964	-9.518	-8.506	-8.401	-8.041	-8.211	-8.266	-9.682	454.332	-1.43
03964126	dbap	-8.737	0.403	-9.243	-8.802	-8.703	-8.865	-8.141	-9.109	-8.628	-8.546	-8.852	-8.305	-8.718	-8.421	-8.579	-9.439	-8.453	-8.454	-8.949	-8.790	-8.000	-9.193	-8.392	-8.582	-8.583	-8.220	-8.298	-7.971	-9.103	-8.870	-8.615	-9.448	-8.885	-9.027	-8.622	-8.706	-9.189	-9.047	-9.491	-9.526	-8.422	-8.896	-9.200	-8.552	-8.065	-8.510	435.889	2.53
01481831	dbap	-8.731	0.511	-8.995	-9.137	-8.842	-8.634	-8.751	-8.382	-8.707	-8.241	-8.969	-8.182	-8.294	-8.338	-8.021	-9.000	-8.813	-9.127	-8.408	-8.218	-8.269	-9.130	-9.475	-8.759	-8.776	-9.143	-8.633	-7.924	-8.667	-9.195	-8.660	-8.551	-8.451	-8.869	-8.464	-9.781	-9.397	-9.708	-9.679	-9.807	-7.886	-8.480	-8.468	-7.799	-8.186	-8.951	453.905	3.56
07997830	fda	-8.730	1.057	-9.865	-9.340	-10.221	-10.650	-7.620	-7.533	-9.853	-9.647	-9.179	-8.262	-9.151	-8.872	-9.050	-9.441	-9.474	-7.294	-7.203	-8.178	-8.014	-9.051	-9.663	-10.094	-9.066	-9.164	-9.933	-8.506	-9.392	-8.317	-8.667	-6.025	-8.291	-8.569	-6.547	-7.766	-7.887	-7.809	-9.032	-7.264	-9.044	-10.984	-7.684	-9.036	-8.529	-8.974	358.458	1.71
03812923	dbap	-8.729	0.673	-9.557	-9.398	-9.317	-9.119	-7.773	-8.479	-9.383	-9.133	-9.494	-8.857	-8.913	-7.390	-8.340	-8.881	-8.593	-8.778	-7.569	-8.462	-8.175	-9.926	-8.908	-8.958	-8.227	-8.411	-9.068	-8.081	-10.002	-8.821	-8.684	-9.099	-7.476	-8.003	-7.765	-8.086	-7.783	-8.308	-9.812	-9.593	-8.452	-9.375	-9.063	-8.354	-8.717	-9.494	393.468	4.91
03830426	fda	-8.727	0.451	-9.174	-8.227	-8.381	-9.251	-8.731	-8.269	-8.973	-8.477	-8.893	-8.571	-8.667	-8.433	-8.775	-9.193	-8.851	-9.038	-8.903	-8.778	-8.182	-8.660	-8.718	-8.599	-8.500	-8.918	-7.956	-7.539	-8.710	-8.919	-8.378	-8.304	-9.132	-9.051	-8.796	-9.101	-9.789	-9.203	-9.255	-9.732	-8.431	-9.288	-8.435	-8.081	-8.131	-8.607	540.561	-3.40
03809191	dbap	-8.727	0.672	-9.709	-8.780	-8.774	-8.257	-7.862	-9.459	-8.798	-9.653	-9.202	-8.526	-8.093	-7.757	-8.755	-8.819	-9.163	-8.464	-8.518	-8.701	-6.981	-9.715	-8.609	-8.585	-8.596	-8.828	-8.121	-7.723	-10.129	-8.802	-8.122	-7.939	-8.485	-8.784	-8.681	-8.521	-8.413	-9.399	-10.122	-8.582	-8.644	-9.167	-8.920	-8.509	-8.064	-10.277	391.555	5.13
11616925	dbap	-8.726	0.565	-9.533	-8.905	-8.455	-9.019	-9.158	-8.923	-8.735	-9.079	-9.161	-8.726	-8.361	-8.481	-8.471	-9.298	-8.556	-8.847	-8.798	-8.864	-7.785	-9.493	-7.888	-8.466	-8.401	-8.386	-8.731	-8.676	-9.539	-8.606	-8.864	-9.482	-7.500	-7.870	-7.582	-8.741	-9.071	-8.528	-9.303	-9.731	-8.978	-7.837	-9.120	-7.541	-9.196	-9.256	475.465	-0.79
00007455	fda	-8.725	0.483	-9.005	-8.350	-9.084	-9.657	-9.321	-9.098	-9.032	-9.162	-9.282	-8.883	-9.055	-8.643	-8.616	-8.479	-8.636	-9.245	-8.816	-8.288	-8.269	-9.738	-8.972	-8.568	-8.411	-9.055	-8.678	-8.372	-8.670	-8.533	-9.154	-8.503	-8.103	-7.461	-7.814	-8.684	-8.072	-8.376	-9.206	-8.443	-8.251	-8.460	-8.372	-8.644	-8.700	-9.729	314.362	0.70
11678102	fda	-8.723	0.662	-9.358	-8.738	-8.729	-8.668	-7.375	-7.650	-8.312	-9.627	-8.845	-8.632	-8.424	-8.331	-9.616	-9.471	-9.320	-8.957	-7.216	-8.773	-8.052	-8.266	-8.717	-8.420	-8.660	-8.090	-8.028	-8.665	-9.640	-8.622	-8.980	-8.364	-8.628	-9.399	-8.142	-9.530	-8.388	-9.230	-10.556	-9.863	-9.161	-8.773	-7.967	-8.781	-8.237	-8.596	514.507	0.62
00597013	dbap	-8.722	0.530	-9.769	-9.158	-9.067	-9.590	-8.386	-8.324	-8.895	-9.499	-9.369	-8.225	-9.391	-8.448	-8.137	-8.634	-8.094	-8.481	-8.061	-8.135	-7.918	-9.337	-8.907	-8.904	-8.005	-7.888	-8.859	-8.534	-8.997	-8.816	-9.095	-9.013	-7.906	-8.160	-8.515	-8.463	-8.815	-9.063	-9.243	-8.682	-8.527	-9.602	-9.652	-8.622	-8.404	-8.174	380.508	4.10
03812923	fda	-8.721	0.677	-9.613	-8.821	-9.459	-9.306	-7.969	-8.304	-9.436	-9.364	-9.127	-9.068	-9.576	-7.368	-8.118	-8.834	-8.723	-8.781	-7.179	-8.500	-7.835	-9.494	-8.894	-9.049	-8.403	-8.318	-9.251	-8.195	-9.940	-8.913	-8.808	-8.658	-7.403	-8.055	-7.450	-8.068	-8.515	-8.579	-9.696	-9.661	-8.616	-9.209	-9.061	-8.262	-8.803	-9.027	393.468	4.91
03830778	fda	-8.719	0.546	-10.345	-8.518	-9.273	-9.742	-9.317	-9.330	-8.525	-8.615	-8.593	-8.183	-8.063	-8.212	-8.442	-8.843	-8.794	-8.683	-9.018	-8.929	-8.480	-9.733	-8.183	-8.116	-8.690	-8.000	-8.192	-8.122	-8.921	-8.734	-8.203	-8.465	-9.383	-9.663	-9.075	-8.896	-8.287	-8.477	-9.055	-9.317	-8.450	-8.221	-8.221	-7.904	-8.494	-8.929	384.56	6.57
08551106	fda	-8.718	0.480	-9.278	-8.495	-8.562	-8.913	-8.365	-9.647	-8.673	-8.450	-9.080	-9.001	-8.779	-8.273	-8.043	-9.427	-8.431	-8.734	-8.709	-8.396	-7.582	-9.194	-8.682	-8.577	-8.552	-8.533	-8.409	-8.116	-9.189	-8.443	-8.612	-9.025	-8.862	-8.682	-8.253	-8.696	-9.185	-9.684	-9.190	-9.844	-8.297	-8.644	-8.331	-8.237	-8.076	-9.457	454.332	-1.43
03830793	fda	-8.718	0.516	-9.674	-9.128	-8.785	-9.323	-7.786	-9.007	-8.484	-9.367	-9.165	-9.115	-8.715	-7.722	-8.799	-8.968	-8.901	-9.147	-7.533	-8.479	-8.090	-9.143	-8.549	-8.572	-8.561	-8.697	-8.352	-8.721	-9.018	-8.841	-9.431	-8.769	-7.539	-8.249	-8.604	-8.967	-7.859	-8.211	-9.403	-8.421	-8.842	-9.367	-8.356	-9.044	-8.817	-9.091	296.41	3.66
03831179	fda	-8.718	0.847	-9.548	-9.450	-8.978	-10.367	-8.551	-8.224	-9.476	-9.676	-9.371	-7.893	-8.462	-8.363	-8.684	-9.239	-9.276	-7.007	-8.769	-8.339	-8.833	-9.145	-8.788	-9.261	-8.485	-8.578	-9.122	-8.072	-9.883	-8.743	-9.280	-6.982	-9.164	-9.271	-7.007	-8.272	-7.287	-6.728	-9.323	-7.248	-9.345	-9.939	-8.673	-8.789	-8.557	-9.136	340.443	2.76
18456289	dbap	-8.716	0.332	-9.086	-8.511	-8.792	-8.932	-8.717	-8.807	-8.487	-8.421	-8.938	-8.795	-8.888	-8.185	-8.266	-8.843	-8.237	-8.446	-8.945	-8.793	-8.492	-9.330	-8.251	-9.150	-8.254	-8.426	-8.567	-8.295	-8.892	-8.393	-8.546	-9.102	-9.127	-9.090	-8.638	-8.639	-8.828	-9.354	-9.135	-9.347	-8.866	-8.511	-8.610	-8.251	-8.365	-8.950	439.388	-2.37
07997897	dbap	-8.715	0.626	-9.089	-9.006	-9.065	-9.227	-9.234	-8.815	-9.134	-9.882	-9.784	-8.452	-9.046	-7.405	-7.573	-8.732	-8.246	-8.538	-7.943	-7.611	-8.271	-9.431	-8.720	-9.140	-7.580	-8.282	-9.028	-8.700	-9.098	-7.875	-8.633	-9.008	-8.062	-7.333	-8.796	-8.539	-9.167	-9.555	-9.285	-9.189	-8.852	-9.237	-9.149	-8.210	-8.940	-8.603	288.414	5.25
01532675	fda	-8.713	0.346	-9.078	-8.545	-8.698	-8.998	-8.735	-8.974	-8.455	-8.338	-8.945	-8.829	-8.862	-8.183	-8.326	-8.828	-8.321	-8.410	-8.971	-8.823	-8.184	-9.306	-8.300	-9.100	-8.229	-8.358	-8.671	-8.270	-8.855	-8.598	-8.553	-9.086	-9.170	-9.070	-8.631	-8.406	-8.889	-9.370	-9.223	-9.391	-8.858	-8.435	-8.628	-8.250	-8.383	-8.832	439.388	-2.37
03831501	fda	-8.711	0.519	-9.074	-8.397	-8.409	-8.247	-9.135	-9.839	-8.134	-8.149	-8.779	-8.267	-9.031	-8.794	-8.360	-8.737	-8.724	-9.263	-8.555	-9.302	-9.608	-9.172	-8.165	-8.180	-8.698	-8.419	-8.011	-8.482	-9.336	-8.556	-8.592	-9.530	-8.135	-8.495	-8.105	-8.566	-8.268	-9.463	-9.304	-9.386	-8.178	-8.685	-8.189	-7.948	-8.930	-9.695	465.401	-2.52
15848265	fda	-8.710	0.576	-9.437	-9.161	-9.128	-8.941	-8.467	-8.097	-9.059	-9.988	-8.563	-8.400	-9.077	-7.492	-8.789	-8.822	-8.805	-8.853	-7.762	-8.650	-7.566	-9.430	-9.006	-9.159	-8.800	-9.224	-9.072	-8.972	-8.511	-9.458	-8.736	-8.225	-8.801	-8.557	-7.612	-8.372	-7.737	-7.871	-9.160	-7.962	-9.715	-9.034	-8.660	-8.904	-8.739	-8.451	302.458	3.95
00538236	fda	-8.707	0.664	-9.351	-8.920	-9.043	-9.086	-7.758	-8.650	-8.913	-8.692	-9.828	-8.083	-9.275	-7.481	-8.285	-8.885	-8.717	-9.145	-7.629	-8.445	-6.894	-9.499	-9.023	-8.840	-8.245	-8.602	-8.883	-8.840	-9.091	-8.310	-9.187	-9.756	-7.692	-7.791	-7.882	-8.329	-7.933	-8.977	-9.421	-9.738	-8.557	-9.442	-9.391	-8.510	-9.013	-9.072	375.969	4.92
01530922	dbap	-8.707	0.709	-9.277	-8.924	-9.213	-9.578	-8.444	-8.941	-9.013	-9.190	-9.650	-9.119	-9.485	-8.274	-8.684	-9.491	-9.081	-8.556	-7.532	-8.405	-7.850	-9.608	-8.646	-8.895	-8.638	-8.523	-8.815	-8.787	-9.191	-8.841	-9.242	-6.255	-8.481	-7.758	-7.573	-8.841	-7.315	-8.367	-9.195	-8.322	-7.806	-9.642	-8.324	-8.766	-8.923	-9.669	360.262	1.11
03813003	dbap	-8.707	0.770	-8.900	-8.683	-9.274	-9.507	-8.485	-9.754	-8.702	-8.748	-10.028	-8.382	-10.382	-8.223	-8.168	-9.209	-8.436	-9.876	-9.022	-9.076	-7.701	-9.516	-8.320	-9.346	-8.013	-8.205	-9.789	-7.886	-8.892	-8.218	-8.092	-9.394	-8.082	-7.954	-6.800	-8.276	-8.434	-7.431	-8.668	-8.775	-8.354	-8.605	-9.801	-7.704	-8.175	-9.811	315.716	2.77
03830791	fda	-8.706	0.634	-9.209	-9.521	-8.530	-9.578	-7.108	-9.641	-9.193	-9.398	-8.948	-8.415	-8.474	-6.984	-8.946	-8.943	-9.198	-8.841	-7.243	-7.960	-7.706	-9.303	-8.939	-9.209	-8.817	-8.907	-8.532	-8.435	-8.712	-8.328	-9.100	-7.809	-8.805	-8.349	-8.414	-8.896	-8.461	-8.570	-9.524	-8.226	-8.500	-9.172	-9.075	-8.721	-8.978	-9.447	296.41	3.66
08034271	fda	-8.704	0.694	-9.339	-9.040	-9.292	-9.166	-6.923	-8.770	-9.214	-9.088	-8.643	-7.999	-8.264	-7.591	-9.443	-9.307	-9.153	-8.951	-8.516	-8.869	-7.127	-8.069	-8.192	-8.819	-8.993	-8.518	-9.217	-7.458	-9.924	-9.221	-8.515	-7.570	-8.462	-8.714	-8.052	-8.733	-8.693	-8.500	-10.307	-9.712	-9.176	-8.931	-9.079	-8.574	-8.514	-8.323	445.448	-0.69
03830716	dbap	-8.701	0.598	-9.320	-8.564	-8.915	-8.864	-7.934	-8.559	-8.989	-9.479	-9.189	-8.826	-7.760	-7.200	-9.014	-8.909	-9.481	-8.221	-8.375	-8.357	-7.923	-9.080	-8.670	-8.718	-8.808	-8.839	-8.054	-7.457	-8.969	-8.304	-8.731	-7.682	-8.790	-9.016	-8.800	-8.477	-9.252	-9.487	-10.382	-8.292	-8.763	-9.422	-9.259	-8.651	-8.398	-8.650	453.606	5.96
03831436	fda	-8.700	0.525	-9.775	-8.790	-9.403	-8.505	-7.546	-8.495	-9.085	-8.971	-9.695	-9.288	-8.794	-8.602	-8.155	-9.103	-9.085	-9.135	-8.277	-8.567	-7.914	-9.231	-8.598	-8.356	-8.083	-8.072	-8.591	-8.439	-9.369	-8.603	-8.774	-8.518	-8.552	-9.356	-8.270	-9.073	-8.109	-8.066	-9.491	-8.998	-9.382	-8.622	-8.375	-8.636	-7.782	-8.266	529.59	0.10
03831279	fda	-8.697	0.710	-9.641	-9.333	-9.783	-9.905	-8.797	-8.715	-9.485	-9.698	-9.163	-8.608	-8.653	-7.751	-8.091	-8.410	-8.457	-7.856	-7.810	-8.135	-7.376	-9.044	-9.142	-9.368	-7.743	-8.730	-9.240	-8.372	-8.937	-8.385	-9.292	-8.753	-7.804	-7.570	-7.808	-7.482	-8.950	-9.708	-9.681	-8.200	-8.797	-8.883	-9.877	-8.429	-8.260	-8.567	330.379	3.57
04198849	fda	-8.697	0.820	-9.684	-9.099	-9.114	-8.963	-7.450	-9.944	-8.805	-10.116	-9.115	-8.576	-7.775	-7.984	-8.611	-9.617	-9.026	-8.740	-7.041	-8.540	-7.160	-10.224	-7.982	-9.631	-9.079	-8.993	-8.933	-8.472	-10.061	-8.870	-8.485	-8.730	-7.866	-8.916	-8.474	-8.251	-6.617	-7.790	-9.187	-7.517	-9.404	-8.791	-8.425	-8.813	-8.498	-9.295	329.44	2.56
03875387	dbap	-8.693	0.597	-9.137	-8.795	-8.827	-9.764	-8.997	-9.610	-8.518	-8.916	-9.425	-8.147	-8.238	-8.381	-8.198	-8.959	-8.705	-9.415	-8.263	-8.833	-7.934	-10.244	-8.017	-8.421	-8.183	-8.066	-8.556	-7.933	-9.968	-8.936	-8.440	-9.478	-8.919	-8.738	-8.333	-8.505	-7.218	-7.904	-9.030	-8.609	-8.947	-8.475	-8.585	-8.212	-8.681	-9.047	304.474	3.90
00586239	dbap	-8.691	0.782	-10.014	-8.898	-8.738	-7.839	-6.730	-9.377	-8.820	-9.269	-9.260	-8.520	-8.073	-7.398	-8.898	-8.433	-10.099	-8.559	-8.665	-8.396	-7.844	-9.601	-8.594	-8.580	-8.832	-8.936	-8.603	-8.129	-9.047	-8.582	-8.855	-8.790	-8.269	-8.219	-7.001	-9.463	-6.752	-9.426	-10.105	-8.230	-8.628	-9.235	-9.415	-9.593	-8.453	-9.214	420.528	4.68
00538186	fda	-8.688	0.737	-9.486	-8.430	-8.971	-8.841	-8.312	-8.730	-9.023	-9.337	-9.703	-8.341	-9.291	-7.709	-7.726	-9.851	-8.340	-9.579	-8.023	-8.153	-7.222	-9.909	-8.483	-8.788	-7.506	-7.818	-7.977	-8.048	-9.663	-8.559	-9.070	-9.800	-8.129	-7.991	-7.626	-8.214	-8.738	-9.373	-9.400	-9.922	-8.408	-9.070	-8.848	-8.042	-8.221	-9.590	411.591	4.85
04475353	fda	-8.687	0.471	-9.126	-8.804	-9.415	-8.944	-7.732	-8.458	-8.623	-9.063	-9.235	-8.569	-8.583	-7.988	-8.443	-8.498	-8.677	-8.595	-8.471	-8.597	-7.186	-9.421	-8.764	-8.779	-8.170	-8.554	-9.002	-8.708	-8.791	-8.840	-9.290	-8.716	-8.900	-8.374	-7.831	-8.631	-8.151	-9.730	-8.884	-9.215	-8.654	-9.047	-9.029	-8.216	-8.782	-8.762	355.41	2.15
12466745	dbap	-8.687	0.520	-8.771	-9.166	-8.842	-8.550	-8.029	-8.782	-8.596	-9.174	-8.795	-8.846	-8.984	-8.408	-8.620	-10.231	-8.540	-9.126	-8.306	-7.653	-7.923	-8.842	-8.740	-8.520	-8.825	-8.724	-7.704	-8.233	-9.544	-8.707	-8.325	-9.271	-9.081	-9.007	-9.675	-8.894	-8.502	-8.756	-9.061	-9.183	-8.073	-8.752	-7.939	-7.834	-8.294	-8.419	508.645	-0.91
03831428	fda	-8.687	0.542	-8.773	-8.740	-8.136	-9.165	-8.632	-8.439	-8.501	-8.336	-9.362	-8.265	-8.168	-8.589	-7.873	-9.157	-8.063	-8.550	-8.471	-8.236	-7.625	-9.363	-9.000	-8.904	-8.747	-8.643	-8.915	-7.525	-9.454	-8.684	-8.853	-9.308	-9.162	-8.911	-8.433	-9.420	-9.230	-9.427	-9.128	-9.937	-8.216	-8.091	-8.226	-8.142	-8.108	-9.315	454.332	-1.43
03831582	dbap	-8.687	0.900	-9.516	-9.691	-9.151	-9.435	-7.648	-8.134	-9.279	-9.630	-8.836	-8.273	-8.983	-7.742	-9.430	-9.868	-9.653	-7.828	-7.688	-7.783	-7.644	-9.604	-9.246	-9.451	-9.037	-9.331	-9.239	-9.268	-10.006	-9.388	-8.933	-8.180	-8.039	-7.849	-6.610	-8.220	-6.862	-7.091	-8.982	-7.432	-9.838	-9.468	-7.766	-9.327	-8.570	-8.290	365.522	0.66
03831583	fda	-8.686	0.643	-9.465	-9.413	-8.975	-8.488	-7.918	-9.031	-8.809	-9.673	-8.988	-8.988	-9.039	-7.450	-8.895	-8.955	-8.977	-9.490	-7.354	-8.006	-7.725	-9.828	-8.803	-8.759	-8.085	-8.884	-9.058	-8.467	-9.573	-8.793	-9.025	-9.013	-8.631	-7.933	-7.019	-7.833	-7.763	-8.246	-9.279	-8.785	-9.208	-9.066	-8.545	-8.716	-8.384	-8.828	365.522	0.66
03915645	dbap	-8.685	0.423	-8.685	-8.754	-8.531	-8.796	-8.655	-8.775	-9.110	-8.892	-9.377	-8.810	-9.639	-8.282	-8.761	-8.480	-8.152	-8.663	-8.226	-8.011	-8.008	-9.368	-9.011	-9.342	-8.594	-8.379	-9.089	-8.861	-8.530	-8.243	-9.626	-8.659	-8.016	-8.091	-8.152	-8.545	-8.847	-8.646	-8.734	-8.516	-8.655	-9.474	-8.741	-8.570	-8.270	-8.591	280.291	2.67
01530579	fda	-8.685	0.447	-8.755	-8.692	-8.928	-9.035	-8.245	-9.056	-9.146	-8.839	-9.113	-8.186	-9.334	-7.629	-8.324	-8.338	-8.453	-8.354	-8.614	-8.203	-8.031	-9.358	-8.877	-8.972	-8.054	-8.369	-9.055	-8.614	-8.815	-8.538	-8.352	-9.531	-8.511	-8.302	-8.162	-8.677	-8.883	-9.453	-9.466	-9.087	-8.342	-9.219	-9.081	-8.266	-8.341	-8.546	407.49	3.56
01530579	dbap	-8.683	0.474	-8.788	-8.783	-8.899	-8.985	-8.215	-9.088	-9.050	-8.844	-9.211	-8.012	-9.381	-7.667	-8.007	-8.345	-8.421	-8.777	-8.397	-7.964	-7.616	-9.404	-8.925	-9.032	-8.240	-8.380	-9.132	-8.488	-8.852	-8.666	-8.850	-9.593	-8.536	-8.315	-8.103	-8.719	-8.925	-9.166	-9.381	-9.014	-8.209	-9.174	-9.091	-8.275	-8.509	-8.644	407.49	3.56
00004724	dbap	-8.683	0.503	-9.000	-9.018	-8.378	-8.980	-8.487	-8.902	-8.704	-8.818	-8.555	-8.313	-7.226	-8.622	-8.853	-9.044	-8.857	-8.609	-8.810	-9.222	-8.007	-9.090	-9.253	-8.573	-8.706	-8.881	-9.158	-8.199	-8.980	-9.121	-8.311	-8.481	-8.479	-9.024	-8.666	-8.559	-7.367	-7.200	-9.210	-9.407	-8.530	-8.290	-8.783	-9.157	-9.165	-9.069	252.273	2.48
03830716	fda	-8.683	0.580	-9.152	-8.621	-8.866	-8.822	-8.021	-8.587	-8.978	-9.246	-9.125	-8.709	-7.815	-7.339	-8.913	-8.906	-9.604	-8.119	-8.498	-8.449	-7.934	-9.107	-8.269	-8.785	-8.808	-8.703	-7.958	-7.455	-8.965	-8.343	-8.915	-7.758	-8.859	-8.973	-8.777	-8.540	-9.309	-9.403	-10.431	-8.299	-8.813	-9.146	-8.674	-8.575	-8.179	-9.300	453.606	5.96
03831055	fda	-8.683	0.747	-9.774	-8.721	-9.092	-8.003	-7.953	-8.408	-9.183	-9.712	-9.587	-8.585	-8.227	-7.607	-8.430	-8.872	-8.880	-8.455	-8.380	-8.622	-7.448	-10.100	-8.426	-8.778	-8.575	-9.294	-8.719	-8.015	-9.725	-9.575	-9.753	-7.331	-8.263	-8.959	-9.425	-9.836	-7.696	-7.848	-9.058	-8.447	-9.510	-8.815	-7.886	-8.923	-7.011	-8.129	443.432	-1.02
03813003	fda	-8.683	0.758	-8.911	-8.683	-9.287	-9.446	-8.639	-9.728	-8.667	-8.836	-10.042	-8.293	-10.407	-8.206	-7.800	-9.164	-8.418	-9.826	-8.965	-9.072	-7.720	-9.316	-8.052	-9.342	-8.014	-8.213	-9.703	-7.803	-8.916	-8.283	-8.075	-9.341	-8.094	-7.963	-6.799	-8.279	-8.437	-7.968	-8.177	-8.885	-8.336	-8.595	-9.696	-7.694	-8.176	-9.799	315.716	2.77
03940470	dbap	-8.682	0.368	-8.354	-8.834	-8.821	-9.445	-9.315	-8.888	-8.391	-8.687	-9.549	-8.893	-8.407	-8.689	-8.263	-8.194	-8.169	-8.952	-8.303	-8.609	-8.241	-9.187	-8.904	-8.409	-8.277	-8.307	-8.837	-8.096	-8.861	-8.379	-9.355	-8.572	-8.754	-8.458	-8.572	-8.631	-8.718	-8.492	-9.067	-9.135	-8.531	-8.807	-8.741	-8.093	-8.869	-8.969	273.248	-0.54
00000654	fda	-8.680	0.434	-9.229	-8.597	-8.863	-8.698	-8.713	-8.883	-8.387	-8.778	-9.278	-8.807	-9.287	-7.809	-8.496	-8.442	-8.560	-8.895	-8.146	-8.075	-7.795	-9.481	-8.926	-8.481	-8.413	-8.683	-8.725	-8.564	-9.031	-8.761	-9.440	-9.454	-8.176	-8.061	-8.003	-8.573	-8.067	-8.662	-9.285	-9.241	-8.773	-8.857	-8.549	-8.403	-8.590	-8.965	254.265	3.09
00001246	dbap	-8.679	0.478	-8.733	-8.075	-8.722	-8.568	-8.159	-8.781	-9.087	-8.299	-8.813	-8.290	-8.765	-7.435	-8.415	-9.479	-8.577	-8.934	-8.281	-8.672	-7.965	-9.239	-8.606	-8.625	-8.593	-8.414	-8.539	-7.840	-9.004	-8.948	-8.985	-9.151	-9.186	-9.174	-8.750	-8.487	-9.513	-9.864	-9.052	-9.324	-8.141	-8.861	-8.534	-8.458	-8.009	-8.530	326.468	2.45
03814419	fda	-8.679	0.639	-9.410	-8.793	-8.962	-8.470	-9.200	-8.123	-8.744	-9.819	-9.424	-8.535	-9.155	-7.984	-8.461	-8.373	-8.567	-8.592	-7.324	-8.410	-7.795	-10.156	-8.418	-8.622	-8.473	-8.473	-8.014	-8.947	-9.077	-8.247	-9.455	-8.915	-7.936	-8.207	-8.340	-8.790	-7.444	-7.447	-9.153	-9.263	-9.497	-9.854	-8.249	-9.125	-8.733	-8.920	298.426	3.07
06500184	dbap	-8.678	0.641	-9.500	-8.310	-9.239	-9.128	-8.947	-9.135	-9.020	-9.244	-9.250	-8.220	-8.633	-7.923	-8.017	-9.427	-8.252	-9.459	-8.168	-8.535	-7.688	-10.027	-7.944	-8.537	-8.194	-8.063	-8.562	-7.831	-10.316	-8.959	-8.944	-9.203	-8.773	-8.633	-7.888	-8.526	-7.301	-8.015	-9.143	-8.179	-9.131	-8.356	-9.258	-8.219	-8.512	-9.217	288.431	3.25
03831583	dbap	-8.677	0.631	-9.556	-9.237	-8.938	-8.444	-8.081	-9.035	-8.819	-9.548	-9.008	-8.946	-8.885	-7.375	-8.973	-9.095	-8.976	-9.190	-7.290	-7.879	-7.714	-9.809	-8.852	-8.701	-8.023	-9.039	-9.159	-8.436	-9.550	-8.825	-9.044	-8.958	-8.628	-7.957	-7.007	-7.987	-7.867	-8.270	-9.229	-8.876	-9.239	-8.976	-8.484	-8.741	-8.435	-8.726	365.522	0.66
01539579	dbap	-8.676	0.808	-9.836	-9.162	-9.350	-9.619	-7.802	-9.337	-8.852	-9.399	-9.452	-8.846	-9.793	-7.432	-8.543	-9.204	-9.199	-9.228	-7.604	-9.133	-6.958	-9.540	-8.401	-9.160	-8.343	-8.291	-9.338	-8.796	-9.181	-7.897	-7.857	-9.376	-7.372	-7.844	-7.001	-7.937	-7.773	-8.550	-8.186	-7.458	-8.720	-9.483	-9.363	-8.433	-9.891	-8.789	347.478	6.81
03830551	fda	-8.673	0.594	-9.736	-9.023	-9.454	-9.479	-7.635	-9.086	-9.102	-9.350	-9.430	-8.995	-8.160	-8.538	-8.493	-8.782	-9.164	-8.843	-8.879	-8.823	-7.664	-9.061	-7.943	-8.736	-8.479	-8.116	-8.865	-8.282	-9.523	-8.486	-8.519	-8.477	-8.145	-9.187	-7.702	-8.886	-8.859	-7.021	-9.296	-8.399	-9.130	-8.396	-7.799	-8.037	-8.587	-9.039	479.893	-0.06
03831445	fda	-8.672	0.453	-8.965	-8.683	-9.118	-9.303	-9.064	-9.411	-9.066	-8.367	-9.811	-8.095	-9.169	-7.901	-7.947	-8.746	-8.375	-8.935	-8.656	-8.417	-8.393	-9.199	-8.495	-8.991	-8.086	-8.535	-9.012	-8.469	-8.936	-8.289	-8.949	-8.804	-8.197	-8.294	-8.375	-7.903	-8.663	-8.739	-8.782	-8.769	-7.898	-9.033	-9.151	-7.942	-8.694	-8.957	307.244	3.98
22446634	dbap	-8.672	0.798	-9.460	-8.750	-8.848	-8.905	-7.765	-7.993	-8.787	-9.176	-9.746	-8.329	-9.336	-6.883	-8.125	-9.175	-8.427	-9.075	-7.128	-7.361	-6.895	-9.982	-8.943	-9.322	-7.811	-8.250	-8.589	-8.070	-9.303	-8.121	-9.597	-10.114	-7.775	-8.203	-7.823	-8.603	-8.936	-8.805	-9.535	-9.463	-8.700	-9.488	-9.324	-8.424	-8.712	-9.497	412.579	3.51
03831175	fda	-8.672	0.941	-9.634	-9.218	-9.947	-10.236	-8.349	-7.749	-9.602	-9.542	-8.852	-7.502	-8.795	-8.945	-9.095	-9.181	-9.254	-7.491	-7.898	-8.276	-8.462	-9.468	-9.322	-9.894	-8.917	-8.922	-9.652	-8.211	-9.181	-8.430	-8.340	-6.633	-8.604	-8.510	-6.425	-7.694	-7.356	-7.788	-9.725	-7.229	-8.992	-10.778	-8.025	-8.662	-7.899	-8.869	358.458	1.71
03830863	fda	-8.666	0.674	-9.236	-8.685	-8.918	-9.345	-8.301	-9.667	-8.680	-9.202	-9.764	-8.138	-8.669	-8.354	-8.020	-9.172	-7.721	-8.897	-7.474	-8.277	-7.089	-8.854	-8.849	-9.087	-8.901	-8.075	-8.648	-8.196	-9.069	-8.694	-8.887	-9.968	-7.571	-7.767	-8.690	-8.099	-8.880	-9.790	-8.401	-9.924	-8.306	-8.055	-8.417	-7.964	-9.124	-9.480	410.465	4.14
01869694	dbap	-8.664	0.453	-9.111	-8.888	-8.796	-8.896	-8.792	-8.723	-8.630	-8.808	-9.947	-8.614	-8.945	-7.606	-8.078	-8.528	-8.281	-8.448	-8.347	-8.117	-7.725	-9.502	-8.803	-9.080	-8.294	-8.155	-8.602	-8.323	-8.466	-8.903	-9.352	-8.837	-8.355	-8.295	-8.537	-8.141	-8.916	-9.259	-8.906	-8.924	-8.785	-9.330	-8.649	-8.171	-8.654	-8.706	272.711	4.32
22116608	dbap	-8.662	0.441	-8.994	-9.040	-8.780	-9.842	-8.872	-8.892	-8.418	-9.153	-9.192	-8.858	-8.563	-7.782	-8.889	-8.837	-8.668	-8.990	-8.169	-8.453	-8.026	-8.729	-8.036	-8.863	-8.312	-8.283	-9.154	-8.469	-8.303	-9.150	-8.569	-9.399	-8.545	-8.081	-8.247	-8.660	-7.846	-8.238	-8.800	-9.161	-8.285	-8.603	-9.015	-8.139	-9.169	-8.673	305.761	2.29
11616479	fda	-8.661	0.810	-9.797	-8.677	-9.784	-9.609	-7.088	-8.458	-9.706	-10.168	-9.959	-8.654	-8.583	-7.520	-8.406	-8.840	-8.895	-8.561	-7.983	-9.409	-7.176	-9.710	-9.047	-9.641	-7.932	-8.675	-9.193	-8.510	-8.922	-8.092	-8.685	-7.431	-8.263	-8.598	-7.904	-7.931	-7.016	-8.338	-9.540	-8.271	-9.029	-8.762	-7.794	-9.050	-7.867	-9.600	401.523	2.78
03830425	fda	-8.658	0.440	-9.103	-8.406	-8.669	-8.645	-7.255	-8.413	-8.331	-8.716	-8.574	-8.963	-8.317	-8.862	-8.542	-8.643	-8.393	-8.527	-8.867	-9.084	-8.510	-8.754	-8.150	-8.568	-8.453	-8.526	-8.536	-7.703	-8.362	-8.956	-8.733	-8.382	-9.091	-8.877	-9.159	-9.574	-9.032	-8.957	-9.523	-9.274	-8.157	-9.004	-8.899	-7.919	-8.525	-9.027	540.561	-3.40
03812992	fda	-8.658	0.486	-8.678	-8.707	-9.114	-9.079	-8.149	-8.623	-8.891	-9.483	-8.763	-8.279	-8.987	-8.633	-8.407	-9.071	-7.949	-9.137	-8.601	-8.484	-8.351	-9.241	-9.194	-9.073	-8.096	-8.554	-9.074	-7.889	-8.928	-8.288	-9.000	-9.609	-8.327	-8.750	-7.335	-8.350	-7.758	-8.251	-9.410	-8.575	-8.199	-8.736	-8.914	-8.101	-8.833	-9.064	281.271	2.14
11616253	fda	-8.656	0.657	-9.565	-9.265	-9.369	-9.843	-8.403	-8.225	-9.468	-9.378	-9.628	-8.235	-8.356	-7.984	-8.591	-8.828	-9.060	-8.052	-7.823	-8.020	-7.978	-9.444	-8.327	-9.043	-8.173	-8.326	-9.447	-8.750	-9.002	-8.889	-8.484	-8.564	-8.528	-8.555	-7.536	-8.437	-7.814	-6.918	-9.402	-7.564	-8.953	-8.530	-9.430	-8.602	-8.583	-9.476	300.486	5.56
01530947	dbap	-8.654	0.374	-8.315	-8.680	-8.677	-9.205	-9.264	-8.809	-8.645	-8.776	-9.485	-8.539	-8.633	-8.473	-8.281	-8.141	-8.120	-9.093	-8.204	-8.789	-8.081	-9.279	-8.351	-8.490	-8.338	-8.303	-8.901	-8.035	-8.846	-8.545	-9.309	-9.341	-8.617	-8.477	-8.668	-8.530	-8.347	-8.764	-9.058	-8.936	-8.530	-8.887	-8.344	-8.106	-8.822	-8.753	258.233	0.34
00538273	dbap	-8.654	0.573	-8.949	-8.054	-8.963	-9.173	-7.379	-8.097	-8.532	-9.251	-9.478	-8.555	-9.892	-8.209	-8.677	-8.316	-8.862	-9.161	-7.919	-8.957	-8.014	-9.339	-8.424	-9.049	-7.637	-7.792	-9.151	-8.443	-8.256	-8.478	-9.705	-9.748	-8.392	-8.163	-8.135	-8.452	-8.125	-9.017	-9.104	-8.580	-9.162	-9.099	-8.614	-8.581	-8.209	-8.661	361.373	-0.26
19796018	dbap	-8.653	0.672	-9.321	-8.940	-9.122	-9.100	-7.583	-7.968	-8.909	-8.497	-9.676	-8.004	-9.165	-7.464	-8.303	-8.772	-8.694	-9.142	-7.633	-8.452	-6.903	-9.513	-9.032	-8.844	-8.230	-8.500	-8.964	-8.478	-9.090	-8.321	-9.216	-9.658	-7.665	-7.808	-7.872	-8.366	-7.690	-9.002	-9.304	-9.738	-8.532	-9.269	-9.335	-8.536	-9.066	-9.057	374.961	4.92
11592854	fda	-8.653	0.880	-10.627	-9.387	-9.083	-8.911	-8.165	-8.621	-9.351	-10.715	-9.179	-8.330	-7.968	-9.630	-8.352	-9.620	-9.110	-8.093	-8.295	-8.792	-8.676	-10.064	-7.812	-8.311	-8.256	-8.261	-8.400	-7.569	-9.834	-8.289	-9.091	-9.631	-8.912	-9.185	-7.495	-7.760	-7.046	-6.874	-8.898	-7.076	-9.436	-8.254	-7.582	-8.434	-9.099	-8.271	296.41	3.35
00607900	fda	-8.650	0.531	-9.015	-9.079	-8.800	-8.700	-7.389	-8.174	-8.868	-8.935	-9.235	-9.053	-8.578	-7.658	-8.201	-8.673	-8.747	-8.530	-8.291	-8.075	-7.444	-9.341	-9.062	-8.706	-8.556	-8.274	-9.174	-8.960	-8.841	-8.455	-8.658	-9.290	-7.994	-7.700	-8.858	-8.542	-9.308	-9.817	-9.159	-9.340	-8.156	-8.668	-8.996	-8.675	-8.233	-8.373	402.902	2.41
01548097	dbap	-8.649	0.414	-9.434	-8.806	-8.693	-9.270	-8.433	-8.910	-8.590	-8.614	-8.700	-8.532	-9.194	-8.165	-8.030	-8.720	-8.280	-8.767	-9.027	-8.116	-7.827	-8.966	-8.571	-8.072	-8.588	-8.170	-8.541	-8.201	-8.761	-8.096	-9.305	-8.981	-8.920	-8.316	-8.350	-8.788	-8.692	-9.641	-8.869	-9.399	-8.468	-8.897	-8.583	-8.104	-8.555	-8.597	427.496	3.95
01999542	dbap	-8.649	0.724	-8.638	-9.262	-9.423	-9.168	-7.585	-8.736	-9.339	-9.312	-9.052	-8.637	-9.286	-7.419	-8.192	-8.819	-8.111	-8.985	-7.098	-7.839	-7.374	-9.752	-9.396	-9.293	-8.583	-8.906	-9.067	-8.401	-8.661	-8.769	-9.125	-9.896	-7.328	-7.514	-7.554	-8.192	-8.373	-8.014	-8.584	-9.440	-8.309	-9.942	-9.048	-8.544	-8.825	-8.770	278.504	6.21
22443609	dbap	-8.649	0.776	-9.528	-8.968	-9.593	-9.931	-7.452	-7.968	-8.976	-9.343	-9.799	-8.497	-9.209	-7.331	-8.950	-9.375	-8.475	-8.261	-7.260	-8.514	-7.551	-9.289	-8.510	-8.413	-8.242	-8.393	-9.090	-8.210	-10.060	-8.808	-9.116	-7.491	-9.039	-9.019	-7.456	-8.816	-8.078	-9.108	-9.885	-9.296	-8.941	-7.698	-7.004	-8.377	-8.696	-8.549	505.82	-1.04
00039092	dbap	-8.648	0.353	-8.688	-8.842	-8.626	-8.725	-9.083	-8.681	-8.750	-8.459	-8.984	-8.160	-8.796	-8.754	-8.152	-8.753	-8.398	-8.706	-8.794	-8.700	-8.190	-9.094	-9.129	-8.846	-8.637	-9.075	-8.554	-8.181	-8.803	-8.266	-8.749	-9.081	-8.393	-8.397	-8.135	-8.450	-8.712	-9.017	-8.616	-9.646	-7.948	-8.972	-8.559	-7.818	-8.681	-8.491	302.282	1.94
21982951	dbap	-8.647	0.432	-9.538	-8.331	-8.837	-9.045	-8.247	-9.399	-8.617	-8.758	-9.406	-8.316	-9.261	-7.984	-8.323	-8.494	-8.462	-8.402	-8.636	-8.027	-8.106	-8.749	-8.504	-8.811	-8.349	-8.326	-8.740	-8.037	-8.539	-8.273	-8.696	-9.478	-8.237	-8.475	-8.608	-8.498	-9.667	-9.279	-8.998	-9.154	-8.237	-8.706	-8.507	-8.433	-8.501	-8.461	489.025	3.13
11616398	fda	-8.646	0.418	-8.869	-8.857	-8.918	-8.431	-8.617	-8.752	-8.244	-9.029	-9.774	-8.440	-8.016	-8.190	-8.520	-8.906	-8.676	-8.940	-8.479	-8.816	-8.363	-9.902	-8.670	-8.395	-8.171	-8.581	-8.810	-8.805	-9.170	-9.053	-9.129	-7.848	-8.707	-8.729	-8.099	-8.690	-8.436	-8.374	-9.155	-8.892	-8.519	-8.254	-8.566	-8.267	-8.099	-8.278	384.516	5.19
03831425	fda	-8.646	0.580	-8.942	-8.734	-8.846	-8.688	-8.602	-8.457	-8.775	-8.557	-9.170	-8.719	-8.251	-8.331	-8.035	-9.338	-8.327	-8.998	-7.421	-8.085	-7.547	-9.242	-8.964	-8.755	-8.392	-8.623	-8.749	-7.917	-9.061	-8.569	-8.563	-9.204	-9.306	-8.304	-7.621	-8.948	-9.290	-9.872	-9.289	-9.846	-7.994	-8.788	-7.696	-8.200	-7.993	-9.424	454.332	-1.43
00020243	dbap	-8.644	0.459	-8.748	-8.737	-8.858	-9.182	-8.967	-8.603	-8.994	-8.733	-9.353	-8.727	-9.411	-8.148	-7.817	-8.132	-8.222	-8.721	-8.092	-8.051	-7.947	-9.392	-9.059	-8.829	-8.242	-8.463	-8.732	-8.823	-8.626	-8.685	-9.222	-9.685	-8.327	-7.860	-8.693	-8.107	-8.327	-8.947	-8.203	-8.630	-8.609	-9.278	-9.172	-8.463	-8.350	-8.157	249.192	3.90
01542915	fda	-8.644	0.576	-9.078	-9.197	-8.538	-8.971	-7.380	-9.440	-8.723	-8.678	-9.115	-8.742	-9.014	-8.970	-8.357	-8.653	-9.082	-8.462	-8.123	-8.970	-7.414	-9.454	-8.070	-8.182	-8.891	-8.315	-8.742	-8.667	-8.362	-8.865	-9.138	-7.368	-8.190	-9.394	-8.235	-8.315	-8.986	-8.427	-9.722	-9.587	-8.550	-8.497	-8.801	-7.755	-7.693	-9.221	531.548	-5.52
00001370	fda	-8.640	0.579	-9.362	-9.005	-8.866	-9.025	-8.194	-7.937	-8.723	-9.638	-9.002	-8.537	-8.863	-8.956	-8.421	-9.305	-8.235	-10.054	-9.062	-7.898	-7.995	-8.737	-8.686	-8.166	-8.231	-8.406	-8.148	-7.396	-9.528	-9.226	-8.228	-9.961	-8.232	-8.593	-8.085	-7.972	-8.214	-8.741	-8.579	-8.932	-8.097	-8.141	-8.586	-8.093	-8.829	-9.277	294.745	2.20
03831582	fda	-8.640	0.917	-9.574	-9.706	-9.215	-9.450	-7.706	-8.074	-9.280	-9.656	-8.794	-8.310	-9.037	-7.714	-7.569	-9.845	-9.578	-7.267	-7.744	-7.764	-7.633	-9.572	-9.287	-9.409	-9.037	-9.262	-9.221	-9.269	-10.051	-9.360	-8.930	-8.154	-8.091	-7.814	-6.647	-8.200	-6.874	-7.102	-9.031	-7.404	-9.862	-9.441	-8.120	-9.368	-8.528	-8.202	365.522	0.66
00020243	fda	-8.638	0.459	-8.796	-8.674	-8.861	-9.211	-8.951	-8.590	-9.027	-8.776	-9.349	-8.737	-9.430	-8.102	-8.018	-8.120	-8.057	-8.746	-8.045	-8.046	-7.960	-9.362	-9.038	-8.923	-8.326	-8.422	-8.626	-8.834	-8.661	-8.692	-9.213	-9.751	-8.341	-7.852	-8.693	-8.061	-8.306	-8.970	-8.022	-8.549	-8.616	-9.339	-8.648	-8.503	-8.387	-8.437	249.192	3.90
01587572	fda	-8.636	0.317	-8.810	-8.415	-8.616	-8.463	-8.861	-9.014	-8.518	-8.602	-8.803	-8.503	-8.557	-8.477	-8.040	-8.922	-8.490	-8.886	-8.340	-8.798	-8.774	-9.355	-8.566	-8.559	-8.485	-8.365	-8.078	-8.242	-8.505	-8.593	-8.766	-9.081	-8.900	-8.883	-8.728	-8.490	-8.691	-9.406	-8.896	-9.292	-8.256	-8.457	-8.623	-8.134	-8.120	-8.607	438.404	-2.21
00509440	fda	-8.635	0.448	-8.678	-8.747	-9.155	-9.135	-8.870	-7.576	-9.024	-8.996	-8.838	-8.685	-9.459	-8.734	-8.120	-8.945	-7.719	-8.955	-8.115	-8.371	-8.639	-9.523	-8.903	-8.668	-8.686	-8.906	-8.380	-7.800	-8.727	-8.667	-8.631	-8.850	-8.714	-7.985	-8.272	-8.741	-8.273	-8.862	-8.271	-8.723	-8.227	-8.932	-9.507	-8.392	-7.910	-8.622	286.718	1.84
08551105	fda	-8.634	0.506	-9.095	-8.211	-8.762	-8.642	-8.429	-8.867	-8.683	-8.693	-9.331	-8.533	-8.381	-8.647	-7.834	-9.289	-8.236	-8.737	-8.437	-8.472	-7.538	-9.225	-8.463	-8.577	-8.585	-8.561	-8.183	-7.777	-9.360	-8.761	-9.016	-8.868	-9.264	-8.329	-8.239	-9.276	-8.790	-9.391	-8.819	-9.545	-8.045	-8.449	-7.913	-7.811	-8.184	-9.669	454.332	-1.43
00119978	fda	-8.631	0.433	-8.557	-8.728	-8.954	-8.805	-9.542	-9.808	-8.280	-8.481	-8.816	-8.269	-8.690	-8.556	-8.001	-9.375	-8.365	-8.366	-9.362	-8.482	-8.523	-9.080	-8.699	-8.149	-8.104	-8.700	-8.487	-7.881	-8.623	-8.898	-8.407	-8.967	-8.708	-8.111	-8.622	-8.240	-8.679	-9.344	-8.748	-9.004	-7.882	-8.168	-8.770	-8.110	-8.716	-8.700	290.271	1.37
06165906	fda	-8.631	0.771	-9.370	-9.082	-9.635	-8.517	-6.836	-7.973	-8.481	-9.506	-9.427	-8.933	-9.619	-6.953	-8.502	-8.823	-8.667	-9.084	-7.122	-8.112	-7.880	-9.304	-7.829	-8.424	-8.142	-8.208	-9.313	-8.101	-9.288	-8.421	-8.566	-8.672	-7.673	-8.264	-7.417	-8.983	-8.969	-8.289	-10.520	-8.576	-8.625	-9.112	-9.456	-8.415	-8.969	-9.695	445.654	3.96
64624931	dbap	-8.631	0.787	-9.596	-8.379	-9.070	-9.046	-7.440	-7.619	-8.736	-9.316	-9.896	-8.712	-9.550	-6.961	-8.254	-9.041	-8.089	-8.828	-7.162	-7.430	-7.085	-9.724	-8.697	-8.844	-8.176	-8.127	-8.955	-7.949	-9.349	-8.655	-9.395	-9.457	-7.866	-7.579	-7.503	-8.695	-9.102	-8.541	-9.446	-9.424	-8.793	-9.539	-9.425	-8.559	-8.475	-9.300	412.579	3.75
03831054	fda	-8.630	0.762	-9.772	-9.230	-9.817	-9.455	-6.965	-8.827	-9.422	-9.154	-8.533	-9.206	-8.586	-8.156	-7.905	-9.264	-8.281	-8.773	-6.854	-8.828	-7.064	-9.464	-7.918	-8.955	-8.231	-8.299	-9.909	-8.298	-9.288	-9.335	-8.418	-8.665	-8.260	-8.431	-7.422	-8.339	-7.333	-8.773	-9.449	-8.307	-9.182	-8.823	-8.946	-8.954	-7.606	-9.002	443.432	-1.02
01530639	dbap	-8.629	0.641	-9.249	-8.371	-9.322	-9.266	-8.044	-9.719	-8.921	-9.315	-9.330	-8.114	-8.946	-8.337	-7.832	-9.081	-8.056	-8.573	-7.692	-8.382	-7.239	-8.676	-8.230	-8.301	-8.852	-8.045	-8.080	-8.106	-9.367	-8.880	-8.672	-9.783	-7.577	-7.714	-8.512	-8.789	-8.970	-9.404	-8.692	-9.741	-7.879	-8.994	-8.489	-7.760	-9.269	-9.117	410.465	4.14
01999542	fda	-8.629	0.739	-8.576	-9.246	-9.413	-9.197	-7.534	-8.740	-9.368	-9.304	-9.022	-8.650	-9.298	-7.433	-8.135	-8.814	-8.091	-8.897	-7.122	-7.796	-7.391	-9.744	-9.434	-9.312	-8.618	-8.871	-9.007	-8.409	-8.656	-8.750	-9.070	-9.845	-7.334	-7.491	-7.544	-8.201	-7.787	-8.041	-8.561	-9.434	-8.271	-10.026	-9.168	-8.564	-8.808	-8.721	278.504	6.21
04213101	dbap	-8.628	0.411	-8.564	-8.830	-8.834	-8.584	-8.592	-9.081	-8.649	-8.624	-9.165	-8.602	-9.270	-8.058	-8.097	-8.948	-8.429	-9.042	-8.201	-8.282	-8.671	-9.338	-8.617	-8.528	-8.192	-8.459	-8.688	-8.354	-8.902	-8.689	-8.412	-9.589	-8.355	-8.352	-7.873	-8.041	-9.090	-8.833	-8.925	-9.231	-7.735	-9.235	-8.672	-8.345	-8.332	-8.339	353.486	4.46
03786192	fda	-8.627	0.476	-9.247	-8.780	-9.308	-8.958	-7.622	-8.555	-8.622	-9.044	-9.294	-8.511	-8.564	-7.797	-8.479	-8.399	-8.219	-9.141	-8.401	-8.470	-7.270	-9.308	-8.325	-8.803	-8.156	-8.489	-8.977	-8.739	-8.811	-8.393	-9.120	-8.634	-8.776	-8.054	-7.735	-8.159	-8.261	-9.293	-8.883	-9.215	-8.779	-8.910	-9.022	-8.456	-8.816	-8.799	355.41	2.15
00601309	fda	-8.624	0.463	-9.180	-8.711	-8.956	-9.408	-8.712	-8.943	-8.925	-9.170	-9.562	-8.305	-8.420	-8.348	-8.271	-8.781	-7.971	-8.725	-8.665	-8.503	-7.875	-9.325	-8.252	-9.084	-8.133	-7.482	-8.735	-7.846	-8.758	-8.341	-8.911	-9.046	-8.461	-8.641	-7.712	-8.626	-8.483	-8.824	-8.954	-8.630	-8.960	-9.101	-8.464	-7.834	-8.833	-8.607	428.534	4.39
00608240	fda	-8.624	0.813	-9.695	-8.402	-9.213	-8.782	-7.490	-8.089	-8.810	-9.494	-9.820	-8.135	-9.423	-6.734	-8.083	-8.235	-7.677	-8.922	-7.186	-7.285	-7.049	-9.863	-8.888	-9.168	-8.098	-8.161	-8.724	-7.826	-9.445	-8.086	-9.465	-9.794	-7.993	-8.082	-7.786	-8.534	-8.958	-8.909	-9.597	-9.330	-8.576	-9.365	-9.273	-8.663	-8.864	-9.468	427.614	4.01
00056446	fda	-8.621	0.391	-9.101	-8.659	-8.764	-9.222	-8.727	-8.807	-8.842	-8.902	-8.994	-8.658	-8.952	-8.323	-7.856	-9.039	-8.313	-8.361	-8.159	-8.488	-7.801	-9.241	-8.316	-8.891	-8.282	-8.174	-8.741	-8.053	-8.654	-8.506	-8.358	-8.958	-8.745	-8.726	-8.678	-7.933	-8.485	-8.843	-8.949	-8.994	-8.171	-9.183	-9.432	-8.303	-8.400	-8.323	338.471	3.73
01081577	fda	-8.621	0.400	-8.641	-8.365	-8.590	-8.803	-8.785	-9.027	-8.252	-8.823	-9.356	-9.254	-8.262	-8.485	-8.420	-9.156	-8.598	-8.362	-8.442	-8.165	-8.228	-8.610	-7.818	-8.278	-8.056	-8.542	-8.285	-8.394	-9.334	-8.333	-8.598	-8.732	-8.507	-8.846	-8.219	-9.184	-9.274	-9.223	-9.465	-8.983	-8.241	-8.721	-8.239	-8.188	-8.540	-8.679	340.447	1.90
01698105	dbap	-8.621	0.564	-8.835	-8.814	-8.708	-9.532	-8.089	-8.898	-8.803	-8.710	-8.854	-8.559	-8.811	-6.937	-8.294	-9.087	-8.543	-8.985	-7.832	-8.357	-7.275	-9.753	-8.462	-8.551	-8.402	-8.085	-8.517	-8.236	-8.739	-8.336	-8.794	-9.327	-8.412	-8.347	-8.105	-8.836	-8.712	-9.079	-9.238	-9.898	-8.654	-9.005	-9.152	-7.859	-8.055	-8.830	400.524	3.76
01999543	dbap	-8.619	0.732	-8.627	-9.066	-9.390	-9.280	-7.361	-8.569	-9.473	-9.320	-9.441	-8.544	-9.128	-7.441	-8.073	-8.631	-8.197	-8.816	-7.357	-7.624	-7.053	-9.681	-9.190	-9.426	-8.630	-8.816	-9.188	-8.539	-8.566	-8.665	-9.199	-9.902	-7.623	-7.271	-7.375	-8.124	-8.624	-8.110	-8.538	-8.867	-8.364	-9.742	-9.243	-8.737	-8.766	-8.648	278.504	6.21
01999543	fda	-8.619	0.738	-8.586	-9.067	-9.410	-9.215	-7.451	-8.532	-9.465	-9.390	-8.900	-8.548	-9.177	-7.440	-8.067	-8.610	-8.153	-8.868	-7.364	-7.632	-7.057	-9.731	-9.170	-9.446	-8.589	-8.790	-9.181	-8.511	-8.560	-8.787	-9.219	-9.972	-7.631	-7.247	-7.369	-8.136	-8.590	-7.992	-8.547	-9.068	-8.378	-9.799	-9.379	-8.805	-8.834	-8.573	278.504	6.21
01872015	fda	-8.615	0.462	-9.004	-8.588	-9.115	-8.488	-8.759	-8.728	-8.660	-8.905	-9.506	-8.623	-8.751	-7.601	-7.767	-8.460	-8.015	-8.773	-8.730	-7.932	-8.089	-9.618	-8.759	-8.553	-7.798	-8.367	-8.719	-8.548	-8.607	-8.068	-9.100	-9.104	-8.186	-8.184	-8.211	-8.372	-8.625	-9.076	-8.527	-9.138	-8.635	-9.005	-9.549	-8.573	-8.985	-8.255	300.721	4.53
00000070	fda	-8.615	0.469	-9.501	-8.754	-9.317	-8.642	-8.468	-9.110	-8.521	-8.535	-9.474	-8.592	-9.200	-7.609	-7.724	-8.574	-8.028	-8.589	-8.914	-8.239	-7.922	-9.479	-8.403	-8.133	-7.882	-8.459	-8.786	-8.420	-8.664	-8.388	-8.960	-9.025	-8.709	-8.067	-8.061	-8.190	-8.989	-8.848	-8.405	-9.133	-8.306	-8.835	-9.251	-8.426	-8.833	-8.692	300.721	4.53
01542929	fda	-8.614	0.482	-9.174	-8.149	-8.693	-8.493	-8.497	-9.096	-8.854	-8.501	-8.418	-7.951	-8.837	-8.566	-8.478	-8.937	-9.160	-8.556	-8.113	-8.431	-8.292	-9.121	-8.717	-8.848	-8.476	-8.574	-8.105	-8.168	-9.577	-7.836	-8.793	-8.445	-8.724	-8.450	-7.941	-8.921	-8.996	-8.381	-10.295	-8.914	-8.129	-8.880	-9.075	-8.099	-8.693	-7.679	419.976	5.99
00403566	dbap	-8.613	0.766	-9.763	-9.375	-9.446	-8.899	-6.676	-8.394	-9.373	-9.130	-9.546	-8.430	-9.119	-7.881	-8.518	-9.250	-8.654	-8.663	-7.535	-8.486	-7.399	-9.326	-7.853	-9.554	-9.247	-7.855	-9.551	-8.900	-9.766	-8.624	-8.143	-8.677	-8.209	-8.106	-8.534	-8.297	-7.001	-6.969	-8.757	-7.697	-9.364	-8.857	-9.047	-8.485	-8.586	-9.025	312.413	2.74
13818943	dbap	-8.609	0.330	-8.598	-8.525	-8.564	-8.811	-8.919	-8.596	-8.493	-8.478	-8.844	-8.736	-8.862	-8.201	-7.995	-8.859	-8.510	-8.885	-8.239	-8.421	-8.175	-9.375	-8.471	-8.544	-8.676	-8.568	-8.905	-8.172	-9.210	-8.697	-8.546	-9.080	-8.437	-8.599	-8.172	-9.045	-8.087	-9.018	-8.925	-9.014	-8.314	-8.527	-8.489	-7.921	-8.380	-8.914	390.36	-1.27
02568036	dbap	-8.609	0.456	-8.825	-8.682	-9.079	-8.539	-8.236	-9.192	-7.960	-8.403	-9.149	-8.272	-8.828	-8.200	-7.652	-8.557	-8.207	-8.745	-8.131	-8.763	-8.097	-9.393	-8.174	-8.586	-7.950	-8.372	-8.467	-8.185	-8.695	-8.351	-8.631	-9.042	-8.657	-8.556	-9.170	-8.693	-8.755	-9.827	-9.182	-8.809	-8.240	-9.068	-9.482	-8.006	-8.342	-8.663	314.257	1.75
03830395	fda	-8.609	0.481	-8.658	-8.383	-8.447	-8.489	-8.634	-8.729	-8.587	-8.959	-8.780	-8.501	-8.345	-8.493	-8.685	-8.925	-8.804	-8.667	-9.169	-8.356	-7.767	-8.583	-8.474	-8.493	-8.226	-8.022	-7.633	-7.788	-8.977	-9.073	-8.656	-9.354	-9.010	-8.731	-8.472	-9.281	-9.877	-8.818	-8.954	-9.565	-8.239	-8.890	-8.282	-7.871	-7.563	-8.607	461.505	-0.47
04213094	fda	-8.609	0.783	-8.671	-9.078	-8.787	-8.418	-6.901	-9.365	-8.357	-8.877	-8.716	-8.597	-8.832	-6.121	-7.471	-9.719	-8.791	-8.925	-7.554	-8.473	-7.421	-9.233	-8.830	-9.424	-7.927	-8.897	-8.279	-8.198	-9.870	-9.413	-8.703	-9.100	-8.757	-8.803	-8.108	-8.439	-9.323	-9.678	-9.496	-10.017	-8.230	-8.407	-8.799	-7.835	-7.657	-8.287	482.665	3.64
19632614	dbap	-8.607	0.427	-9.236	-8.365	-9.364	-8.658	-8.783	-8.801	-8.680	-9.335	-9.051	-8.244	-8.556	-8.134	-8.357	-8.898	-8.477	-8.657	-8.349	-8.242	-8.033	-9.237	-8.085	-8.833	-7.805	-8.001	-8.344	-8.612	-9.371	-8.259	-8.832	-9.226	-7.822	-8.565	-7.965	-8.389	-8.850	-9.176	-8.927	-8.508	-8.393	-8.816	-8.532	-8.168	-8.807	-8.945	446.91	4.19
03831427	fda	-8.607	0.598	-9.355	-8.036	-8.268	-8.689	-8.428	-9.031	-8.603	-8.531	-9.341	-8.417	-7.971	-7.891	-8.025	-9.469	-8.253	-8.664	-8.873	-8.306	-7.354	-9.305	-8.828	-8.412	-7.914	-8.596	-7.918	-7.907	-9.595	-8.515	-8.698	-8.897	-9.352	-8.412	-8.109	-9.029	-9.346	-9.886	-8.882	-9.221	-8.092	-8.519	-8.210	-8.009	-7.735	-9.804	454.332	-1.43
03831513	fda	-8.607	0.916	-10.473	-9.317	-9.430	-10.232	-7.516	-7.001	-9.840	-10.434	-9.997	-8.732	-8.668	-8.543	-8.167	-8.687	-8.905	-7.853	-7.598	-8.366	-7.947	-8.398	-8.827	-10.002	-8.200	-8.807	-9.725	-8.947	-8.574	-8.673	-8.889	-6.998	-7.912	-7.741	-7.579	-7.279	-7.498	-7.124	-9.071	-8.152	-9.606	-8.362	-8.134	-9.167	-8.830	-8.528	300.398	3.24
03873817	dbap	-8.606	0.541	-8.982	-8.387	-9.262	-8.777	-7.588	-8.279	-9.124	-8.954	-8.748	-8.158	-8.578	-7.580	-8.557	-9.261	-8.230	-9.041	-7.769	-8.473	-7.572	-9.599	-8.672	-8.695	-8.664	-8.617	-9.041	-8.141	-8.977	-8.435	-9.373	-8.458	-8.275	-8.910	-7.897	-8.775	-8.142	-9.864	-9.696	-8.222	-8.423	-8.751	-8.482	-8.081	-8.285	-8.850	485.402	3.86
03831211	fda	-8.606	0.676	-9.522	-9.050	-9.105	-9.149	-7.557	-8.122	-8.949	-9.425	-9.244	-9.083	-8.457	-6.996	-8.643	-8.898	-9.375	-8.417	-6.685	-7.897	-7.268	-9.261	-8.636	-8.776	-9.039	-8.047	-8.855	-8.836	-9.302	-8.351	-9.322	-8.063	-7.811	-7.794	-8.446	-8.790	-8.374	-8.650	-9.082	-7.871	-8.755	-8.875	-9.219	-9.242	-8.213	-9.205	302.458	3.95
03830192	fda	-8.605	0.579	-9.594	-9.290	-8.942	-9.368	-7.986	-8.064	-9.472	-9.202	-9.132	-8.824	-8.453	-7.809	-8.780	-8.760	-9.139	-8.583	-7.334	-7.864	-7.578	-8.534	-8.511	-8.782	-8.523	-8.474	-8.729	-8.252	-9.314	-8.292	-9.150	-8.229	-7.955	-7.826	-7.504	-8.445	-8.183	-8.637	-9.204	-8.053	-8.562	-8.752	-9.453	-9.017	-8.621	-9.439	300.486	5.56
33956089	dbap	-8.602	0.550	-9.801	-8.140	-8.575	-9.805	-8.109	-8.328	-8.655	-8.836	-8.468	-8.582	-8.486	-7.979	-8.157	-9.291	-9.494	-8.564	-7.780	-8.408	-7.570	-9.175	-8.559	-9.037	-8.087	-8.072	-8.150	-8.301	-8.565	-8.095	-8.271	-8.923	-8.732	-8.579	-8.516	-8.494	-9.798	-9.538	-8.294	-9.620	-8.167	-8.691	-8.744	-8.083	-8.361	-8.604	478.629	5.14
02510358	dbap	-8.602	0.601	-8.533	-8.643	-8.864	-9.448	-8.383	-7.946	-8.760	-9.389	-9.477	-8.810	-9.945	-7.638	-8.423	-8.398	-8.305	-8.898	-7.889	-7.764	-7.714	-9.273	-9.149	-9.271	-8.491	-8.782	-8.926	-8.591	-8.535	-8.115	-9.286	-8.512	-8.026	-8.001	-7.431	-8.345	-7.880	-7.625	-8.954	-8.715	-8.263	-9.906	-8.865	-8.666	-8.658	-8.975	252.273	2.18
05530003	fda	-8.601	0.576	-9.340	-9.080	-9.110	-9.133	-8.406	-8.532	-8.605	-8.925	-8.474	-8.406	-7.635	-7.942	-8.318	-9.330	-8.661	-7.823	-7.901	-8.979	-7.526	-9.466	-9.154	-9.223	-9.245	-9.109	-9.386	-8.003	-9.584	-9.461	-8.037	-8.733	-7.920	-8.630	-8.046	-8.332	-7.562	-7.594	-8.976	-8.380	-8.635	-8.443	-8.749	-8.351	-8.623	-8.669	274.404	3.00
00119649	fda	-8.601	0.607	-8.565	-8.642	-8.972	-9.395	-8.334	-7.947	-8.833	-9.387	-9.454	-8.756	-9.991	-7.653	-8.487	-8.417	-8.320	-8.872	-7.901	-7.764	-7.680	-9.316	-9.186	-9.367	-8.447	-8.777	-8.932	-8.663	-8.517	-8.134	-9.197	-8.422	-8.000	-7.965	-7.404	-8.349	-7.875	-7.639	-8.931	-8.799	-8.230	-9.899	-8.812	-8.589	-8.656	-8.966	252.273	2.18
01850374	dbap	-8.600	0.485	-8.888	-8.655	-9.135	-9.897	-8.828	-8.676	-9.234	-9.034	-9.569	-7.994	-8.798	-7.888	-8.106	-8.571	-8.575	-8.161	-8.068	-8.251	-7.983	-8.844	-8.785	-8.905	-8.087	-8.302	-8.258	-8.289	-9.250	-8.296	-8.749	-8.911	-8.664	-7.909	-8.100	-8.144	-8.952	-9.035	-8.595	-8.570	-7.830	-9.290	-9.225	-8.169	-8.445	-8.493	391.294	6.61
01530580	fda	-8.600	0.542	-8.450	-8.916	-8.833	-9.047	-8.323	-8.629	-8.745	-8.602	-9.103	-8.109	-9.241	-7.819	-8.069	-8.762	-8.170	-8.586	-8.512	-7.720	-7.077	-9.320	-9.059	-9.003	-7.914	-8.362	-8.865	-8.496	-9.102	-7.781	-8.843	-9.510	-7.918	-8.607	-8.029	-8.471	-8.727	-9.407	-9.608	-9.258	-8.516	-9.261	-8.512	-8.043	-8.420	-8.677	407.49	3.56
01481747	fda	-8.596	0.818	-9.106	-9.056	-9.550	-9.267	-7.530	-8.278	-8.504	-8.973	-9.540	-8.405	-9.079	-6.860	-8.181	-8.890	-8.431	-9.903	-6.931	-8.397	-6.321	-9.706	-8.744	-8.914	-8.159	-8.595	-8.819	-8.641	-9.068	-8.614	-9.135	-9.592	-7.044	-7.619	-7.918	-8.217	-7.612	-8.587	-9.090	-8.958	-8.481	-9.196	-9.801	-8.136	-8.827	-9.542	294.462	4.67
00119988	fda	-8.595	0.348	-8.771	-8.566	-8.676	-8.736	-9.078	-9.075	-8.318	-8.408	-9.113	-8.449	-8.729	-8.362	-8.007	-8.627	-8.006	-8.529	-8.874	-8.457	-8.346	-9.089	-8.632	-8.464	-8.234	-8.850	-8.427	-8.138	-8.684	-8.230	-8.867	-9.226	-8.387	-8.229	-9.138	-8.150	-8.642	-9.149	-8.816	-8.943	-7.964	-8.488	-8.767	-7.998	-8.892	-8.652	290.271	1.37
00001245	fda	-8.595	0.456	-8.855	-8.846	-9.057	-8.561	-8.335	-9.291	-8.098	-8.341	-9.187	-8.208	-8.686	-8.067	-7.678	-8.599	-8.182	-8.633	-8.207	-8.746	-8.118	-9.444	-8.254	-8.616	-7.973	-8.134	-8.438	-8.217	-8.582	-8.386	-8.620	-9.023	-8.681	-8.651	-9.102	-8.421	-8.775	-9.852	-9.093	-8.658	-8.210	-8.935	-9.485	-8.005	-8.242	-8.698	314.257	1.75
01886617	fda	-8.595	0.714	-9.317	-8.668	-8.629	-8.756	-7.888	-9.321	-8.973	-9.282	-9.571	-8.053	-8.647	-8.316	-7.902	-9.338	-8.207	-9.271	-7.334	-8.433	-7.289	-9.048	-8.031	-8.665	-8.852	-7.921	-8.451	-8.070	-9.019	-8.660	-8.953	-9.757	-7.331	-7.196	-8.567	-8.588	-8.391	-9.751	-9.331	-9.957	-7.928	-8.555	-8.491	-7.184	-9.026	-9.264	410.465	4.14
03918453	dbap	-8.594	0.416	-9.485	-8.889	-9.106	-8.947	-8.463	-8.406	-8.560	-8.991	-9.294	-8.285	-8.198	-8.000	-8.409	-8.980	-8.273	-8.271	-8.173	-8.642	-8.190	-8.893	-7.845	-8.688	-9.186	-8.390	-8.099	-7.648	-8.523	-8.365	-8.245	-8.959	-8.638	-8.648	-8.417	-8.929	-9.032	-9.408	-8.719	-9.102	-8.544	-8.265	-8.869	-8.258	-8.444	-8.462	474.515	0.93
02032615	dbap	-8.593	0.512	-8.925	-8.486	-8.768	-8.321	-8.592	-8.732	-8.812	-9.382	-9.792	-8.345	-8.634	-7.845	-7.923	-8.181	-7.838	-8.637	-8.312	-8.299	-7.519	-9.183	-8.797	-8.764	-8.294	-8.506	-8.473	-8.428	-8.883	-8.299	-9.104	-9.472	-8.037	-7.904	-8.274	-8.401	-9.136	-9.233	-8.476	-9.294	-8.152	-9.720	-8.802	-8.636	-7.967	-8.530	391.294	6.61
22059930	dbap	-8.591	0.524	-8.944	-7.997	-8.688	-9.078	-8.363	-8.728	-8.152	-8.655	-9.537	-8.287	-9.382	-7.964	-8.118	-8.539	-8.326	-8.319	-7.651	-8.863	-7.860	-9.595	-8.694	-8.867	-7.532	-8.700	-8.667	-8.523	-8.451	-8.007	-9.425	-8.886	-8.021	-7.860	-8.725	-8.911	-8.962	-9.321	-9.244	-8.843	-8.667	-9.247	-8.765	-8.027	-7.823	-8.785	389.387	-0.76
01530580	dbap	-8.591	0.536	-8.497	-8.812	-8.854	-9.049	-8.454	-8.648	-8.884	-8.517	-9.132	-8.026	-9.226	-7.685	-8.234	-8.802	-8.144	-8.487	-8.488	-7.631	-7.271	-9.303	-9.071	-9.052	-7.620	-8.105	-8.984	-8.459	-9.019	-7.963	-8.841	-9.646	-7.950	-8.374	-8.117	-8.524	-8.798	-9.183	-9.345	-9.333	-8.495	-9.239	-8.625	-8.031	-8.427	-8.648	407.49	3.56
00607849	dbap	-8.589	0.397	-8.844	-8.463	-9.030	-8.514	-9.173	-8.784	-8.449	-8.759	-8.958	-8.590	-9.305	-7.984	-8.067	-8.856	-8.248	-8.934	-8.181	-8.545	-8.743	-9.178	-8.687	-8.809	-8.047	-8.362	-8.532	-8.373	-8.850	-8.635	-8.932	-8.828	-7.921	-7.728	-7.929	-7.817	-8.899	-8.782	-9.074	-9.035	-8.067	-8.704	-8.777	-8.243	-8.594	-8.698	353.486	4.46
00119983	fda	-8.587	0.404	-8.647	-8.980	-8.764	-9.089	-8.874	-8.941	-8.638	-8.432	-9.306	-8.184	-8.577	-8.021	-7.537	-8.540	-8.161	-9.294	-8.841	-8.597	-8.031	-8.970	-8.816	-8.464	-7.982	-8.611	-8.598	-8.710	-8.479	-8.796	-8.785	-8.905	-8.361	-8.532	-8.979	-7.627	-8.481	-9.015	-8.540	-9.079	-7.952	-8.648	-8.563	-8.088	-8.961	-8.438	290.271	1.37
01850377	dbap	-8.586	0.482	-9.116	-8.940	-9.083	-8.420	-8.617	-8.334	-9.319	-9.072	-9.476	-8.295	-8.572	-8.076	-8.374	-8.475	-8.339	-8.207	-8.418	-8.280	-8.304	-8.976	-9.122	-9.246	-8.168	-8.475	-8.747	-8.280	-9.034	-8.333	-8.793	-9.291	-8.673	-7.609	-8.009	-7.999	-8.288	-9.209	-8.433	-8.888	-7.687	-9.309	-9.208	-8.462	-7.807	-8.029	391.294	6.61
08035451	fda	-8.586	0.570	-8.888	-8.130	-8.219	-8.574	-8.041	-8.862	-8.361	-8.881	-9.058	-8.681	-8.556	-8.577	-8.764	-9.220	-8.926	-8.924	-8.546	-8.311	-7.601	-8.641	-8.200	-8.472	-8.491	-8.014	-7.782	-7.506	-8.623	-8.792	-8.636	-8.556	-9.071	-9.030	-9.289	-8.991	-10.195	-8.747	-8.954	-9.980	-7.898	-8.573	-8.371	-7.877	-7.219	-8.736	461.505	-0.47
13900167	dbap	-8.585	0.533	-8.703	-8.143	-9.207	-9.727	-7.782	-8.783	-9.045	-8.798	-8.620	-8.180	-8.750	-8.166	-8.688	-8.224	-8.570	-8.177	-8.451	-8.600	-7.907	-8.867	-9.465	-8.928	-8.692	-9.393	-8.045	-7.465	-8.955	-8.386	-8.618	-9.217	-8.454	-7.899	-8.190	-9.311	-8.980	-8.929	-9.100	-9.367	-8.166	-8.951	-7.822	-7.970	-7.673	-8.365	415.525	4.53
03952881	dbap	-8.584	0.396	-8.931	-8.245	-8.332	-9.275	-9.175	-8.939	-8.329	-7.926	-8.854	-8.113	-8.613	-8.674	-8.087	-8.896	-8.216	-8.591	-8.721	-8.574	-8.507	-9.151	-8.200	-8.443	-8.045	-8.010	-8.210	-8.182	-8.854	-8.445	-8.541	-8.979	-8.591	-8.598	-9.145	-8.202	-9.296	-9.265	-9.041	-9.113	-8.136	-8.802	-8.534	-8.239	-8.107	-8.577	355.306	2.75
26573040	dbap	-8.584	0.570	-9.453	-7.972	-8.285	-9.431	-7.480	-9.756	-8.445	-9.174	-8.477	-8.727	-8.005	-9.249	-8.446	-9.504	-8.525	-8.877	-7.925	-8.282	-8.457	-8.678	-8.177	-8.199	-8.020	-8.264	-8.084	-7.803	-9.368	-8.271	-8.560	-9.671	-8.309	-8.861	-8.409	-8.436	-8.314	-8.811	-9.992	-9.011	-8.355	-8.224	-8.304	-8.066	-8.172	-8.845	478.571	6.15
03830783	fda	-8.582	0.462	-9.561	-8.756	-9.155	-8.558	-7.815	-9.261	-9.143	-9.052	-9.465	-8.302	-8.390	-7.804	-8.127	-8.650	-8.270	-8.752	-8.006	-8.267	-8.020	-9.140	-8.358	-8.346	-8.442	-8.339	-8.013	-7.977	-9.543	-8.564	-8.728	-9.070	-8.449	-8.551	-7.943	-8.421	-8.392	-8.612	-9.086	-8.508	-8.600	-8.556	-8.727	-8.049	-8.810	-9.028	356.506	5.56
03831226	fda	-8.582	0.763	-9.074	-9.697	-8.879	-9.298	-6.927	-10.206	-9.062	-9.489	-8.970	-8.397	-8.053	-6.683	-8.858	-8.876	-9.228	-7.991	-7.154	-8.155	-7.292	-8.866	-8.937	-8.887	-9.029	-9.093	-8.828	-8.688	-8.135	-8.231	-8.480	-6.778	-8.408	-7.796	-8.397	-8.605	-8.775	-8.693	-9.249	-7.645	-8.764	-9.259	-9.015	-8.766	-8.758	-9.216	298.426	3.07
11616424	fda	-8.581	0.698	-9.170	-8.924	-9.043	-9.054	-7.619	-7.572	-8.595	-9.820	-9.110	-8.829	-8.989	-7.087	-9.255	-8.990	-9.236	-8.698	-6.794	-7.937	-7.735	-9.257	-8.521	-8.535	-8.364	-8.888	-8.400	-8.843	-8.903	-8.195	-8.965	-8.826	-7.841	-7.732	-7.419	-8.907	-7.458	-7.890	-8.810	-8.783	-9.633	-9.582	-8.404	-8.768	-9.054	-9.127	312.453	3.54
21985879	dbap	-8.580	0.492	-9.320	-8.466	-9.105	-9.523	-8.429	-8.633	-9.210	-9.232	-9.301	-8.311	-8.480	-8.073	-7.701	-8.400	-8.352	-8.651	-8.192	-8.166	-8.136	-9.008	-8.985	-8.891	-7.762	-8.351	-8.989	-8.526	-8.983	-8.379	-9.208	-8.203	-7.616	-7.815	-8.234	-8.019	-8.678	-8.684	-8.813	-8.372	-8.624	-8.654	-9.738	-8.570	-8.379	-8.345	314.405	3.37
00057255	dbap	-8.578	0.356	-8.794	-8.750	-8.609	-8.673	-9.088	-8.097	-8.505	-8.610	-8.939	-8.455	-8.603	-8.261	-8.763	-8.723	-8.769	-8.881	-8.028	-9.318	-8.575	-9.579	-8.260	-8.551	-8.376	-8.221	-8.493	-8.604	-8.513	-8.172	-8.803	-8.992	-8.404	-8.450	-7.949	-7.933	-8.425	-8.556	-9.206	-8.200	-8.431	-8.922	-8.326	-8.580	-8.141	-8.882	338.772	1.22
00057255	fda	-8.577	0.354	-8.810	-8.688	-8.600	-8.652	-9.144	-8.103	-8.518	-8.611	-8.809	-8.356	-8.597	-8.289	-8.762	-8.771	-8.801	-8.960	-7.954	-9.315	-8.595	-9.560	-8.272	-8.530	-8.356	-8.252	-8.483	-8.609	-8.570	-8.182	-8.844	-8.981	-8.369	-8.399	-8.057	-7.954	-8.395	-8.619	-9.206	-8.239	-8.468	-8.858	-8.297	-8.558	-8.116	-8.892	338.772	1.22
03097990	fda	-8.575	0.579	-8.680	-8.973	-8.913	-8.158	-7.536	-8.711	-8.556	-9.067	-9.364	-8.368	-8.418	-7.882	-8.807	-8.670	-9.562	-9.189	-8.055	-8.303	-7.719	-9.859	-8.923	-8.248	-7.986	-8.705	-7.886	-7.972	-9.179	-8.607	-8.766	-8.564	-8.615	-7.596	-8.307	-9.169	-8.564	-8.796	-9.128	-9.440	-8.435	-9.534	-8.373	-8.346	-7.263	-8.105	460.492	0.99
00000431	dbap	-8.572	0.757	-8.720	-8.522	-9.845	-10.533	-7.947	-8.458	-8.743	-9.023	-10.012	-8.901	-10.064	-7.632	-7.677	-9.120	-8.458	-8.431	-7.808	-7.976	-7.780	-9.322	-7.849	-8.489	-7.913	-8.416	-9.641	-7.719	-8.953	-8.276	-8.984	-9.170	-7.711	-7.716	-6.742	-8.924	-8.760	-7.976	-8.410	-9.174	-8.536	-8.310	-9.216	-8.699	-8.291	-8.319	321.163	2.47
11592647	fda	-8.570	0.710	-9.225	-9.471	-8.428	-9.224	-7.913	-8.346	-9.466	-9.547	-9.546	-8.597	-8.356	-7.739	-7.789	-9.737	-8.464	-8.731	-6.604	-8.635	-7.757	-8.614	-8.250	-7.879	-8.335	-8.470	-8.637	-8.493	-9.502	-8.911	-8.626	-8.080	-8.610	-8.596	-6.753	-8.550	-8.018	-8.913	-9.372	-9.097	-9.126	-7.861	-8.363	-8.245	-8.255	-9.964	465.866	-0.64
01678302	fda	-8.569	0.720	-9.167	-8.748	-9.553	-9.352	-7.975	-8.158	-8.102	-8.799	-9.369	-8.497	-9.302	-7.079	-7.955	-8.520	-8.385	-9.428	-7.613	-7.995	-6.635	-9.434	-8.471	-9.002	-8.310	-8.110	-9.195	-8.619	-9.127	-8.795	-8.999	-9.435	-7.791	-7.999	-7.601	-8.129	-7.482	-8.501	-8.959	-8.805	-8.497	-9.306	-9.911	-8.154	-8.209	-9.550	294.462	4.67
01530866	fda	-8.568	0.470	-8.407	-8.410	-8.810	-9.003	-8.277	-8.465	-8.267	-8.505	-8.880	-8.611	-8.547	-8.328	-8.639	-8.536	-8.586	-9.117	-7.797	-8.797	-7.356	-9.079	-8.391	-8.501	-7.943	-8.338	-8.247	-8.495	-8.931	-8.557	-9.130	-9.359	-7.885	-7.901	-8.376	-8.683	-8.428	-9.218	-9.066	-9.975	-8.477	-9.215	-8.054	-8.328	-8.275	-8.796	501.44	8.73
03831192	fda	-8.568	0.703	-9.490	-8.836	-7.460	-8.225	-7.949	-8.855	-8.029	-9.289	-9.517	-8.275	-8.472	-8.367	-9.230	-9.197	-9.686	-8.286	-8.423	-8.638	-7.491	-8.532	-7.867	-8.584	-7.973	-7.578	-8.202	-8.889	-10.001	-7.713	-8.178	-7.565	-8.486	-8.541	-7.470	-8.096	-9.456	-7.586	-10.119	-9.044	-9.327	-8.702	-9.467	-8.624	-8.485	-8.811	406.566	5.51
00033517	fda	-8.567	0.543	-9.583	-8.614	-8.607	-8.675	-7.074	-8.794	-8.588	-8.835	-9.305	-8.776	-8.939	-7.644	-8.047	-8.884	-8.038	-8.658	-7.531	-8.408	-7.995	-9.589	-8.458	-8.831	-7.931	-8.075	-8.465	-8.429	-9.270	-8.432	-8.906	-9.387	-8.297	-8.254	-8.199	-8.341	-8.722	-8.907	-9.210	-8.907	-8.979	-8.630	-8.763	-7.754	-8.057	-9.153	340.399	2.99
00896543	fda	-8.566	0.378	-8.557	-8.258	-8.463	-8.663	-8.701	-9.190	-8.281	-8.384	-9.020	-8.419	-9.160	-8.394	-8.218	-8.698	-8.329	-8.989	-8.070	-8.515	-7.870	-9.044	-8.431	-8.549	-8.246	-8.514	-8.176	-8.727	-9.027	-8.514	-8.488	-9.332	-7.996	-8.030	-8.436	-8.068	-9.285	-8.914	-8.759	-8.928	-7.867	-8.827	-8.837	-8.374	-8.471	-8.886	415.354	4.25
12501020	fda	-8.565	0.705	-9.776	-9.536	-8.952	-9.423	-7.753	-8.536	-8.840	-9.959	-9.382	-7.922	-7.762	-8.555	-8.816	-9.442	-8.963	-8.250	-7.065	-8.705	-7.307	-8.089	-8.857	-8.195	-8.262	-8.546	-8.380	-8.234	-9.203	-8.870	-8.533	-9.383	-7.593	-8.391	-8.216	-8.450	-7.414	-7.606	-8.637	-7.896	-9.715	-8.160	-9.683	-8.092	-8.649	-8.861	288.431	3.25
03831517	fda	-8.563	0.563	-9.503	-8.741	-9.097	-9.141	-7.464	-8.917	-8.991	-8.966	-9.565	-8.867	-8.218	-7.296	-8.231	-8.704	-9.151	-8.556	-8.919	-8.659	-7.522	-8.890	-7.858	-8.696	-8.477	-7.962	-8.756	-8.380	-9.276	-8.283	-8.490	-9.473	-8.555	-8.979	-7.819	-8.927	-8.729	-8.036	-8.943	-8.108	-8.675	-8.391	-8.207	-7.891	-7.493	-8.965	445.448	-0.69
03830191	fda	-8.563	0.603	-9.363	-8.999	-9.181	-9.179	-9.246	-7.960	-8.690	-9.137	-8.798	-8.262	-8.081	-7.813	-8.775	-8.751	-8.605	-9.150	-8.312	-8.801	-7.888	-9.150	-8.086	-9.091	-8.266	-8.188	-9.564	-8.440	-9.642	-9.065	-8.515	-8.254	-7.144	-8.030	-7.591	-7.666	-7.794	-7.457	-8.876	-8.551	-9.008	-8.330	-8.755	-7.985	-9.217	-9.105	300.486	5.56
12503137	dbap	-8.563	0.847	-9.353	-8.733	-9.489	-10.576	-8.928	-7.891	-9.546	-9.502	-9.993	-8.451	-8.165	-9.005	-8.665	-9.175	-8.666	-8.152	-8.276	-8.217	-8.462	-9.380	-8.672	-9.261	-8.157	-8.256	-9.240	-7.963	-9.210	-8.593	-9.146	-6.576	-9.217	-8.809	-6.929	-8.147	-7.413	-6.526	-9.121	-7.255	-8.722	-8.041	-7.422	-8.234	-8.360	-8.894	328.476	3.50
00020235	dbap	-8.560	0.486	-8.966	-8.753	-8.608	-8.531	-8.182	-8.764	-8.410	-8.577	-9.633	-9.052	-8.822	-7.753	-8.299	-8.550	-8.578	-8.545	-7.751	-8.194	-7.649	-9.676	-8.777	-8.193	-8.178	-8.668	-8.570	-7.934	-8.558	-8.673	-8.948	-9.322	-8.017	-7.900	-8.586	-8.047	-8.402	-9.292	-8.912	-9.417	-8.424	-9.073	-8.267	-8.027	-8.303	-8.862	272.711	4.32
03951740	dbap	-8.560	0.556	-9.496	-8.252	-9.563	-8.689	-7.887	-9.265	-8.969	-8.989	-9.121	-8.346	-8.622	-8.351	-8.403	-8.632	-8.680	-8.086	-8.151	-8.719	-8.093	-9.121	-8.019	-8.372	-7.957	-7.775	-8.375	-7.561	-8.854	-8.075	-8.428	-9.693	-7.634	-8.129	-8.460	-9.012	-8.825	-9.148	-9.750	-9.202	-8.589	-8.820	-8.484	-8.087	-8.276	-7.697	628.814	5.69
11616478	fda	-8.560	0.838	-9.802	-8.296	-9.697	-9.762	-7.095	-8.585	-9.422	-10.162	-9.861	-8.642	-8.521	-7.600	-8.471	-8.620	-8.532	-8.529	-7.379	-9.340	-7.149	-9.782	-8.606	-9.393	-7.865	-8.081	-9.097	-8.782	-8.879	-7.927	-8.400	-6.241	-8.251	-8.644	-7.652	-7.914	-7.931	-7.700	-9.024	-8.396	-9.235	-8.429	-8.210	-8.880	-8.237	-9.617	401.523	2.78
13900201	dbap	-8.559	0.552	-9.102	-8.558	-8.946	-9.599	-8.794	-9.267	-9.470	-9.317	-8.664	-8.093	-8.737	-7.925	-7.728	-8.624	-7.701	-8.160	-7.693	-7.690	-7.667	-9.204	-8.165	-8.815	-8.252	-8.748	-8.467	-8.516	-9.312	-8.323	-9.059	-8.603	-7.953	-7.516	-8.232	-8.657	-8.691	-9.311	-9.076	-8.336	-8.577	-8.806	-9.243	-8.536	-7.925	-8.530	314.405	3.37
11616273	fda	-8.558	0.452	-9.435	-8.802	-8.214	-8.487	-9.077	-9.072	-8.430	-9.366	-9.530	-8.701	-8.199	-8.146	-8.072	-8.537	-8.470	-8.844	-8.699	-8.744	-8.183	-9.363	-8.175	-8.080	-8.379	-8.165	-8.179	-7.935	-9.024	-8.574	-8.854	-8.183	-8.262	-8.462	-8.217	-8.383	-8.230	-8.490	-9.489	-8.908	-8.467	-8.472	-8.626	-7.824	-7.805	-8.997	356.506	5.56
03875998	fda	-8.558	0.619	-9.254	-8.771	-8.847	-9.183	-7.732	-8.350	-8.665	-9.085	-8.825	-8.409	-8.750	-7.434	-8.606	-9.025	-8.797	-8.520	-6.967	-7.859	-6.886	-10.265	-8.761	-8.962	-8.893	-9.000	-8.762	-8.490	-8.631	-8.424	-8.994	-7.561	-8.128	-8.461	-8.256	-8.297	-8.074	-8.163	-9.323	-8.396	-9.129	-9.006	-8.658	-8.276	-8.575	-9.113	312.453	3.30
03830986	dbap	-8.557	0.352	-8.526	-8.311	-8.954	-8.817	-8.613	-9.012	-8.137	-8.575	-8.872	-8.280	-8.203	-8.032	-8.467	-8.674	-8.559	-8.771	-8.055	-8.785	-7.623	-9.166	-8.304	-8.664	-8.347	-8.194	-8.291	-8.203	-8.680	-8.431	-8.508	-9.091	-8.700	-8.842	-8.554	-8.596	-8.560	-9.215	-8.810	-9.191	-8.127	-9.105	-8.254	-8.499	-8.221	-8.672	370.376	2.88
35653009	dbap	-8.553	0.525	-8.895	-8.601	-8.812	-8.649	-8.190	-8.705	-8.769	-9.233	-9.009	-8.574	-8.786	-7.776	-8.215	-9.356	-8.476	-8.717	-7.565	-8.119	-7.251	-9.537	-8.928	-8.549	-8.712	-8.517	-8.686	-8.241	-8.759	-8.643	-8.827	-9.281	-8.451	-7.859	-8.322	-8.089	-7.326	-8.841	-8.803	-9.577	-8.191	-8.733	-8.020	-7.921	-8.956	-8.866	373.449	3.61
03881556	dbap	-8.553	0.547	-9.522	-8.962	-8.792	-9.019	-7.728	-8.233	-9.039	-8.810	-9.304	-8.232	-8.833	-7.308	-7.887	-8.444	-8.444	-8.410	-8.068	-8.404	-7.359	-9.280	-8.398	-8.370	-7.879	-8.048	-8.656	-7.940	-9.239	-8.491	-8.568	-9.503	-8.750	-8.894	-8.282	-8.474	-8.297	-9.026	-8.899	-8.508	-8.867	-8.812	-9.126	-8.106	-7.682	-9.428	356.506	5.56
00896543	dbap	-8.552	0.376	-8.520	-8.295	-8.425	-8.640	-8.661	-8.997	-8.265	-8.377	-9.030	-8.405	-9.220	-8.413	-8.201	-8.682	-8.336	-9.026	-8.026	-8.492	-7.851	-8.987	-8.418	-8.492	-8.232	-8.491	-8.092	-8.745	-8.991	-8.491	-8.539	-9.263	-8.003	-8.024	-8.394	-8.079	-9.252	-8.933	-8.770	-9.043	-7.843	-8.749	-8.794	-8.412	-8.481	-8.915	415.354	4.25
05735567	fda	-8.551	0.743	-9.409	-8.753	-9.278	-8.526	-7.175	-9.603	-8.826	-9.344	-9.477	-8.385	-7.585	-6.787	-8.563	-8.994	-8.456	-8.640	-7.049	-7.883	-6.743	-9.733	-8.182	-9.052	-8.574	-9.104	-9.115	-8.217	-9.330	-8.414	-8.602	-8.254	-7.948	-7.989	-8.158	-8.669	-7.734	-8.202	-9.027	-8.387	-9.246	-8.472	-9.527	-8.537	-8.742	-9.555	312.453	3.54
02036915	fda	-8.550	0.304	-8.848	-8.239	-8.727	-8.697	-8.621	-8.758	-8.521	-8.413	-8.790	-8.747	-8.602	-8.326	-8.161	-8.322	-8.149	-8.423	-8.805	-8.561	-8.333	-9.039	-8.255	-8.764	-8.239	-8.059	-8.459	-8.214	-8.431	-8.189	-8.536	-8.953	-8.760	-8.885	-8.560	-8.153	-8.669	-9.272	-8.855	-9.338	-8.684	-8.559	-8.419	-8.234	-8.127	-8.525	438.404	-2.21
13537284	dbap	-8.550	0.351	-8.898	-8.806	-8.486	-9.034	-8.715	-8.716	-8.362	-8.967	-9.220	-8.416	-8.499	-8.224	-8.932	-8.523	-8.687	-9.034	-8.607	-8.445	-7.873	-8.749	-8.165	-8.765	-8.025	-8.175	-8.603	-8.339	-8.407	-8.401	-8.785	-9.373	-8.085	-7.863	-8.532	-8.474	-8.226	-8.811	-8.704	-9.037	-8.360	-8.597	-8.454	-7.956	-8.187	-8.687	295.366	1.25
08214619	dbap	-8.549	0.645	-10.538	-8.795	-8.867	-9.865	-7.843	-8.870	-8.388	-8.754	-9.520	-7.797	-7.970	-7.677	-8.452	-8.397	-8.207	-8.841	-8.291	-8.352	-6.885	-8.932	-8.049	-8.499	-8.138	-7.961	-8.627	-7.516	-9.481	-8.241	-9.096	-9.064	-8.517	-8.750	-8.151	-8.232	-8.637	-8.965	-8.667	-9.296	-8.522	-8.580	-9.013	-7.629	-8.542	-8.730	428.657	7.66
04099032	dbap	-8.549	0.652	-9.394	-8.531	-8.778	-8.480	-7.490	-8.701	-8.745	-9.216	-9.629	-8.358	-8.373	-7.478	-7.918	-9.073	-8.016	-8.969	-7.028	-9.007	-7.784	-9.944	-8.538	-8.780	-7.702	-7.917	-8.523	-8.630	-9.883	-8.936	-9.148	-9.531	-7.766	-7.813	-8.301	-8.403	-7.943	-8.305	-8.703	-9.399	-8.734	-8.374	-8.507	-8.162	-8.252	-8.974	440.411	4.74
01530639	fda	-8.548	0.634	-9.259	-8.536	-9.050	-9.330	-8.024	-9.606	-9.031	-8.891	-9.402	-8.153	-8.810	-8.345	-7.722	-9.081	-7.881	-8.274	-7.684	-7.882	-7.289	-8.835	-8.127	-9.239	-8.675	-8.059	-8.013	-8.085	-9.261	-7.966	-8.675	-9.654	-7.649	-8.306	-8.264	-8.481	-8.868	-9.493	-8.688	-9.778	-7.740	-8.000	-8.460	-7.757	-8.995	-8.797	410.465	4.14
03831354	fda	-8.546	0.469	-8.917	-8.854	-8.808	-9.002	-8.726	-8.485	-8.724	-8.836	-9.307	-8.604	-8.931	-7.816	-8.148	-8.463	-8.066	-8.456	-8.366	-7.996	-7.558	-9.624	-8.743	-8.717	-7.967	-8.233	-8.672	-8.228	-8.839	-7.944	-9.036	-9.225	-7.960	-7.912	-8.170	-8.048	-8.363	-9.109	-8.507	-9.285	-8.388	-9.253	-8.838	-8.170	-8.212	-8.532	254.265	3.09
03830864	fda	-8.546	0.656	-9.338	-8.733	-8.621	-8.852	-8.202	-9.616	-9.000	-9.076	-9.359	-8.008	-8.744	-8.075	-8.018	-9.348	-8.230	-8.915	-7.644	-7.800	-7.382	-9.160	-8.487	-8.198	-8.140	-8.327	-7.888	-7.914	-8.988	-7.869	-8.573	-9.669	-7.842	-7.303	-8.274	-8.470	-8.247	-9.517	-9.271	-9.841	-7.993	-8.103	-8.828	-7.895	-8.679	-9.587	410.465	4.14
03830638	fda	-8.546	0.724	-9.465	-8.636	-9.364	-8.973	-7.168	-9.606	-9.601	-9.458	-9.676	-8.411	-8.060	-7.883	-8.394	-8.624	-8.257	-9.051	-7.197	-8.844	-7.505	-9.326	-8.527	-9.235	-8.087	-8.643	-9.098	-7.382	-9.442	-8.653	-9.328	-7.493	-8.023	-8.197	-8.095	-8.413	-8.279	-7.502	-9.536	-8.575	-8.817	-8.597	-7.929	-7.490	-7.981	-9.192	401.523	2.77
03834198	dbap	-8.545	0.381	-8.931	-8.397	-8.181	-8.322	-9.103	-8.977	-8.426	-8.666	-9.155	-8.294	-7.985	-8.499	-8.490	-8.574	-8.691	-8.527	-9.043	-8.660	-8.870	-8.811	-8.421	-8.488	-8.149	-8.245	-8.212	-7.893	-8.846	-8.622	-8.436	-9.080	-8.721	-8.596	-7.530	-8.723	-8.254	-9.385	-8.751	-9.292	-8.245	-8.413	-8.060	-8.318	-8.392	-8.328	476.37	4.98
01850376	dbap	-8.544	0.412	-9.121	-8.530	-9.072	-8.850	-9.016	-8.495	-9.224	-8.801	-9.529	-8.267	-8.646	-7.833	-8.100	-7.930	-8.469	-8.179	-8.537	-8.291	-8.322	-9.031	-8.533	-8.769	-8.240	-8.481	-8.297	-8.428	-8.967	-8.273	-8.728	-9.351	-8.508	-7.748	-8.082	-8.277	-8.404	-8.907	-8.159	-8.753	-8.214	-9.034	-8.698	-8.416	-7.907	-8.501	391.294	6.61
00086535	fda	-8.544	0.442	-8.816	-8.849	-8.815	-8.986	-9.050	-8.938	-8.752	-8.534	-9.382	-8.517	-8.931	-7.852	-7.929	-8.556	-7.894	-8.546	-8.106	-8.518	-8.212	-9.259	-8.215	-9.132	-8.538	-8.058	-8.635	-7.817	-8.643	-8.177	-8.193	-9.181	-8.292	-7.977	-8.863	-8.211	-8.357	-9.342	-8.138	-8.897	-8.487	-9.090	-8.428	-7.748	-8.834	-8.258	280.225	4.84
01542393	dbap	-8.543	0.421	-8.436	-8.532	-8.676	-9.112	-8.249	-8.249	-8.342	-8.520	-8.872	-8.463	-8.521	-8.572	-8.317	-8.759	-8.481	-8.735	-8.070	-8.467	-7.227	-9.422	-8.328	-8.840	-8.175	-8.373	-8.482	-8.550	-8.669	-8.618	-8.989	-9.322	-7.532	-8.449	-8.791	-8.315	-8.781	-9.063	-9.067	-9.277	-8.236	-8.734	-7.872	-8.281	-8.549	-8.574	501.44	8.55
01530866	dbap	-8.543	0.483	-8.543	-8.466	-8.834	-9.021	-7.935	-8.622	-8.072	-8.352	-9.005	-8.618	-8.480	-8.267	-8.800	-8.503	-8.548	-9.128	-7.816	-8.850	-7.341	-8.994	-8.359	-8.450	-7.806	-7.995	-8.305	-8.437	-8.840	-8.518	-9.099	-9.261	-7.908	-7.913	-8.402	-8.711	-8.552	-9.287	-9.009	-9.928	-8.515	-9.051	-8.029	-8.329	-8.247	-8.756	501.44	8.55
00075126	dbap	-8.542	0.472	-8.680	-8.698	-8.273	-8.962	-8.231	-9.018	-8.456	-8.737	-9.559	-8.489	-8.709	-7.421	-8.589	-8.349	-8.170	-8.740	-8.113	-8.342	-7.194	-9.225	-8.209	-8.553	-8.054	-8.188	-8.407	-8.310	-8.564	-8.705	-9.628	-9.439	-8.060	-8.141	-8.365	-8.118	-8.423	-8.707	-9.035	-8.975	-8.882	-8.695	-8.738	-8.415	-8.573	-8.705	294.378	2.37
03830433	fda	-8.541	0.413	-9.169	-7.991	-8.322	-8.342	-8.039	-8.490	-8.390	-8.521	-8.417	-8.182	-8.192	-8.556	-8.318	-8.821	-9.134	-8.742	-8.868	-9.037	-8.301	-8.260	-8.373	-8.381	-8.472	-8.301	-8.187	-7.679	-8.659	-8.132	-8.167	-8.218	-9.004	-8.856	-9.339	-9.116	-9.142	-8.268	-9.490	-9.156	-8.295	-8.780	-8.867	-7.998	-8.260	-8.594	518.557	-1.10
03786192	dbap	-8.541	0.520	-9.265	-8.519	-9.169	-9.220	-7.447	-7.803	-8.296	-8.908	-9.651	-8.372	-8.554	-7.671	-8.426	-9.017	-8.692	-8.814	-8.450	-8.402	-7.398	-9.331	-8.488	-8.039	-7.948	-8.251	-8.233	-8.826	-9.241	-8.447	-9.499	-8.641	-8.575	-8.074	-7.892	-8.430	-7.995	-8.482	-8.898	-8.846	-8.611	-8.952	-8.960	-8.443	-8.117	-8.525	355.41	2.15
03830428	fda	-8.541	0.636	-10.199	-8.386	-8.729	-8.617	-7.910	-7.983	-9.634	-9.856	-8.486	-7.781	-8.563	-8.325	-8.559	-9.102	-8.867	-7.963	-8.496	-8.228	-7.648	-9.286	-7.931	-8.235	-8.548	-8.158	-8.563	-7.439	-9.557	-9.155	-7.973	-8.382	-8.120	-8.912	-8.156	-8.900	-8.761	-8.339	-9.607	-8.197	-8.725	-8.208	-7.987	-7.762	-7.946	-9.627	540.561	-3.40
03831224	fda	-8.540	0.638	-8.949	-9.149	-8.962	-9.433	-7.623	-8.910	-8.554	-9.323	-9.160	-8.874	-8.588	-6.813	-8.935	-8.929	-9.081	-8.591	-6.761	-8.132	-7.705	-9.399	-8.180	-8.894	-8.559	-8.411	-8.497	-8.492	-8.541	-8.260	-8.995	-7.235	-7.708	-8.231	-7.906	-8.799	-8.177	-8.840	-9.205	-7.991	-8.598	-9.166	-8.802	-8.782	-8.382	-9.256	298.426	3.07
11592603	fda	-8.540	0.730	-8.864	-9.738	-8.745	-8.854	-8.678	-9.297	-9.150	-9.376	-8.725	-8.635	-7.199	-8.088	-9.295	-9.051	-9.428	-7.426	-8.377	-8.835	-7.879	-8.924	-8.922	-9.133	-9.276	-9.561	-8.893	-8.297	-8.921	-9.025	-8.289	-7.566	-8.390	-9.002	-8.029	-8.004	-6.921	-6.305	-8.498	-7.907	-8.612	-7.847	-8.371	-7.905	-9.269	-8.270	298.426	3.23
01542393	fda	-8.539	0.400	-8.470	-8.545	-8.864	-9.012	-8.205	-8.168	-8.253	-8.589	-8.837	-8.518	-8.459	-8.589	-8.425	-8.752	-8.614	-8.823	-8.018	-8.530	-7.300	-9.200	-8.287	-8.912	-8.128	-8.364	-8.425	-8.530	-8.561	-8.572	-9.050	-8.953	-7.787	-8.481	-8.778	-8.323	-8.752	-9.243	-8.917	-9.245	-8.192	-8.807	-7.690	-8.265	-8.583	-8.688	501.44	8.73
05138063	dbap	-8.539	0.589	-9.418	-8.811	-8.697	-7.719	-8.071	-9.034	-8.542	-9.124	-8.615	-8.740	-7.662	-8.757	-9.138	-8.494	-8.885	-8.371	-8.297	-8.098	-7.973	-8.804	-8.341	-8.419	-8.766	-8.507	-8.145	-7.871	-10.246	-9.073	-7.427	-8.419	-8.648	-8.640	-7.993	-8.081	-8.216	-8.259	-9.885	-7.809	-9.280	-8.332	-8.198	-8.731	-7.701	-9.488	391.555	5.13
11592623	fda	-8.538	0.693	-9.460	-9.133	-9.167	-8.922	-7.228	-7.449	-9.031	-9.139	-8.595	-8.019	-8.327	-7.432	-9.414	-9.345	-9.269	-8.822	-8.243	-9.019	-7.200	-7.806	-7.874	-8.975	-8.979	-8.464	-9.149	-7.671	-9.733	-9.382	-7.797	-7.702	-7.985	-8.913	-8.004	-8.281	-8.421	-7.518	-9.805	-8.755	-8.932	-8.725	-8.496	-8.477	-8.341	-8.273	461.447	-1.61
51133897	dbap	-8.537	0.429	-8.666	-9.140	-8.390	-8.580	-8.226	-9.108	-8.459	-8.630	-8.680	-8.275	-9.095	-7.609	-7.996	-9.156	-8.556	-8.790	-8.735	-8.071	-7.666	-8.787	-8.586	-8.189	-8.446	-8.584	-8.302	-7.888	-9.462	-8.207	-8.605	-9.084	-9.070	-8.339	-8.617	-8.439	-9.016	-8.736	-8.814	-9.052	-8.112	-8.347	-8.791	-7.667	-8.200	-8.471	330.345	2.06
00001370	dbap	-8.537	0.642	-9.521	-8.968	-8.739	-9.934	-7.501	-8.389	-8.885	-10.013	-9.016	-8.917	-8.532	-7.908	-7.908	-8.395	-8.238	-8.459	-8.408	-8.634	-7.486	-9.789	-8.050	-9.197	-8.085	-8.315	-8.671	-8.263	-8.769	-7.786	-8.882	-8.098	-8.504	-8.285	-7.533	-7.783	-7.099	-7.992	-8.800	-8.258	-9.074	-8.963	-8.954	-8.635	-8.983	-9.026	294.745	2.20
03833846	dbap	-8.536	0.581	-9.487	-8.458	-8.796	-9.343	-7.767	-8.769	-8.743	-8.895	-8.695	-8.377	-7.597	-7.033	-8.317	-8.839	-9.052	-8.991	-8.273	-8.829	-8.173	-8.871	-8.433	-8.438	-8.061	-8.098	-8.077	-8.008	-8.717	-8.976	-9.378	-7.996	-7.793	-7.908	-8.219	-9.612	-8.467	-8.446	-9.893	-9.357	-8.991	-8.085	-8.163	-8.180	-8.881	-8.101	568.804	5.47
03875998	dbap	-8.535	0.665	-9.198	-8.824	-8.734	-9.109	-7.600	-8.008	-8.890	-9.439	-8.830	-8.477	-8.659	-7.404	-8.627	-9.054	-8.843	-8.428	-6.957	-7.763	-6.823	-10.228	-8.709	-8.864	-8.850	-8.931	-8.837	-8.475	-8.901	-8.316	-8.995	-7.412	-8.096	-8.280	-8.119	-8.318	-8.063	-7.907	-9.287	-8.211	-9.479	-9.042	-8.585	-8.380	-8.505	-9.071	312.453	3.30
00608229	fda	-8.534	0.716	-9.587	-8.914	-9.096	-8.850	-7.516	-8.391	-8.654	-9.031	-9.717	-8.364	-9.327	-6.759	-8.264	-7.994	-8.445	-8.887	-7.285	-7.292	-6.869	-9.469	-8.706	-8.831	-8.365	-8.403	-8.984	-8.251	-8.998	-8.424	-8.529	-9.323	-7.600	-7.788	-7.551	-8.374	-8.963	-8.109	-9.072	-8.999	-8.641	-9.392	-9.379	-8.129	-8.974	-8.983	411.615	5.21
00000431	fda	-8.534	0.810	-8.818	-8.516	-9.874	-10.574	-7.655	-8.475	-8.767	-9.040	-10.015	-8.964	-10.151	-7.586	-7.714	-9.178	-8.461	-8.351	-7.344	-7.886	-7.762	-9.343	-7.894	-8.546	-7.894	-8.404	-9.615	-7.599	-8.937	-8.292	-9.077	-9.227	-7.675	-7.726	-6.730	-8.887	-8.731	-8.071	-8.398	-9.162	-8.535	-8.304	-9.156	-7.455	-8.282	-8.446	321.163	2.47
00000931	fda	-8.533	0.509	-8.922	-9.167	-9.529	-8.415	-8.164	-9.306	-9.021	-8.872	-8.834	-8.666	-8.260	-8.592	-8.500	-9.046	-8.965	-8.931	-7.841	-8.015	-8.061	-9.243	-8.662	-8.258	-8.206	-8.628	-8.554	-8.446	-8.766	-8.804	-8.760	-9.743	-8.167	-8.642	-7.977	-7.417	-7.582	-7.638	-8.837	-8.502	-8.475	-8.086	-7.998	-7.987	-8.640	-8.313	314.796	3.65
03830396	fda	-8.533	0.546	-9.246	-8.113	-8.358	-9.073	-7.509	-8.263	-8.958	-8.448	-8.332	-8.617	-8.313	-7.803	-8.578	-9.087	-8.911	-9.130	-8.296	-8.618	-7.772	-8.329	-8.344	-8.516	-8.133	-8.609	-7.898	-7.246	-8.790	-8.891	-8.184	-7.955	-8.797	-9.172	-8.996	-9.056	-9.486	-8.871	-9.577	-9.613	-8.291	-8.775	-8.216	-8.065	-7.636	-8.559	461.505	-0.47
03830428	dbap	-8.533	0.626	-10.332	-8.393	-8.931	-8.587	-7.973	-8.098	-9.720	-9.506	-8.538	-7.782	-8.550	-8.244	-8.603	-8.581	-8.876	-8.208	-8.194	-8.238	-7.630	-9.145	-7.969	-7.969	-8.539	-8.154	-8.529	-7.527	-9.638	-9.239	-7.936	-8.272	-8.080	-8.966	-8.124	-8.970	-8.628	-8.330	-9.713	-8.275	-8.670	-8.295	-8.263	-7.751	-7.960	-9.545	540.561	-3.40
33956087	dbap	-8.532	0.607	-8.606	-8.016	-9.111	-9.883	-8.756	-8.922	-8.372	-8.452	-8.445	-8.401	-8.522	-7.326	-8.297	-9.405	-9.033	-8.771	-7.679	-8.308	-7.447	-9.332	-8.441	-8.874	-8.378	-8.427	-7.918	-7.739	-8.259	-7.866	-9.036	-9.178	-8.549	-8.584	-8.247	-8.936	-9.700	-9.543	-8.573	-9.488	-7.396	-8.472	-8.622	-7.898	-8.220	-7.996	478.629	5.14
03873362	dbap	-8.531	0.630	-9.244	-8.968	-8.684	-8.035	-8.882	-8.242	-8.808	-8.698	-9.255	-8.310	-8.358	-8.925	-8.865	-9.477	-9.236	-8.437	-8.479	-9.382	-8.683	-9.230	-7.956	-8.086	-8.438	-8.900	-8.439	-8.957	-8.903	-9.506	-8.646	-8.267	-8.152	-8.283	-7.488	-7.887	-7.302	-6.832	-9.300	-6.934	-8.649	-8.384	-7.804	-8.384	-8.530	-9.151	328.5	4.42
03830842	dbap	-8.529	0.408	-8.822	-8.166	-8.596	-8.908	-8.439	-8.945	-8.320	-8.513	-9.067	-8.483	-9.048	-8.298	-8.126	-8.838	-8.303	-9.146	-8.053	-8.502	-7.815	-9.057	-8.375	-8.431	-8.122	-8.361	-7.972	-8.517	-9.046	-8.534	-8.623	-9.254	-7.983	-7.954	-8.127	-8.122	-8.992	-9.056	-8.805	-9.014	-7.828	-8.815	-8.700	-7.851	-8.548	-8.811	415.354	4.25
03830436	fda	-8.529	0.544	-9.341	-8.002	-8.652	-8.331	-8.113	-8.760	-8.283	-8.495	-8.914	-9.235	-8.347	-7.134	-8.550	-8.333	-8.575	-8.645	-8.318	-8.441	-7.975	-8.857	-8.286	-8.236	-8.512	-8.186	-7.736	-7.157	-8.578	-8.847	-8.392	-9.154	-9.126	-9.054	-9.591	-9.008	-8.488	-8.646	-9.477	-9.316	-8.320	-8.795	-8.557	-8.027	-7.552	-8.923	518.557	-1.10
03830398	fda	-8.529	0.548	-8.686	-8.265	-8.362	-8.191	-8.478	-8.759	-8.740	-8.881	-8.593	-8.324	-8.500	-7.629	-8.777	-8.893	-8.793	-8.703	-8.609	-8.375	-6.931	-8.410	-8.639	-8.592	-8.674	-8.192	-7.936	-7.433	-8.535	-8.149	-8.855	-9.419	-8.950	-8.899	-8.362	-8.737	-9.844	-9.064	-9.040	-9.502	-7.946	-8.921	-8.800	-7.869	-7.382	-8.642	489.515	0.09
04428529	dbap	-8.529	0.674	-9.932	-8.393	-8.629	-9.025	-7.877	-8.652	-8.924	-9.407	-9.490	-8.270	-8.617	-7.472	-8.579	-9.125	-8.453	-8.545	-7.060	-8.450	-7.129	-10.110	-7.612	-8.449	-7.930	-7.952	-8.513	-8.253	-10.076	-8.510	-8.559	-9.009	-7.741	-8.269	-8.227	-8.360	-8.176	-8.304	-8.951	-8.029	-9.058	-9.110	-8.435	-8.185	-8.310	-9.124	314.469	3.81
03830842	fda	-8.526	0.405	-8.832	-8.187	-8.198	-8.869	-8.433	-8.923	-8.373	-8.480	-9.087	-8.575	-9.037	-8.243	-8.194	-8.885	-8.190	-9.072	-7.946	-8.724	-7.824	-9.046	-8.453	-8.258	-8.111	-8.350	-8.093	-8.508	-9.024	-8.559	-8.549	-9.266	-8.052	-7.909	-8.383	-8.072	-9.039	-9.062	-8.791	-8.978	-7.879	-8.774	-8.696	-7.850	-8.527	-8.823	415.354	4.25
11616580	dbap	-8.526	0.493	-9.183	-8.546	-8.395	-9.103	-8.491	-9.232	-8.753	-8.862	-9.287	-8.259	-8.611	-8.215	-7.878	-8.462	-8.062	-8.208	-8.362	-8.186	-8.071	-9.404	-8.280	-8.560	-7.736	-8.764	-8.271	-8.129	-8.715	-8.086	-8.864	-9.366	-7.700	-7.446	-8.353	-8.545	-8.253	-8.962	-8.793	-8.703	-8.442	-8.996	-9.775	-8.382	-7.951	-8.488	314.405	3.37
03831041	dbap	-8.526	0.730	-8.672	-8.851	-9.071	-9.199	-6.321	-7.594	-8.664	-8.997	-9.586	-9.000	-9.067	-7.168	-8.449	-8.848	-8.403	-8.814	-7.601	-7.921	-7.453	-9.614	-7.869	-8.517	-7.915	-7.942	-8.989	-8.357	-8.694	-8.786	-8.963	-9.855	-7.689	-7.714	-7.518	-8.443	-8.192	-8.575	-9.512	-9.245	-8.565	-9.271	-9.422	-8.571	-8.471	-8.761	387.594	4.09
03830821	fda	-8.526	1.168	-9.610	-10.767	-10.134	-11.081	-7.887	-7.204	-11.282	-10.393	-9.622	-7.500	-6.766	-8.098	-7.872	-9.345	-8.337	-7.543	-7.603	-8.287	-7.519	-8.559	-10.169	-9.500	-8.360	-9.245	-10.027	-7.612	-8.674	-7.730	-8.600	-8.382	-7.773	-7.822	-7.251	-7.103	-7.318	-6.803	-9.108	-7.203	-9.500	-8.590	-8.264	-8.290	-8.406	-8.003	296.41	3.35
01530908	fda	-8.524	0.523	-8.924	-8.503	-8.843	-8.135	-8.064	-9.445	-8.963	-8.863	-8.927	-8.597	-8.114	-7.937	-8.875	-9.719	-8.886	-7.948	-8.000	-8.567	-7.802	-9.445	-8.482	-9.020	-8.072	-8.170	-8.633	-7.937	-9.570	-8.613	-8.913	-8.335	-7.689	-7.797	-7.879	-8.147	-8.370	-8.934	-9.194	-8.500	-8.385	-8.743	-8.728	-8.271	-7.622	-8.473	435.055	7.19
03831260	fda	-8.523	0.619	-9.486	-8.902	-8.625	-9.265	-7.369	-8.398	-8.932	-8.624	-9.559	-8.412	-8.251	-7.598	-8.493	-8.419	-8.579	-8.450	-8.909	-8.548	-7.826	-8.999	-7.761	-8.655	-8.347	-8.355	-8.586	-8.479	-8.996	-8.206	-8.738	-9.578	-8.418	-8.941	-7.895	-9.649	-8.407	-6.287	-8.863	-8.149	-8.913	-8.468	-8.368	-8.152	-7.939	-9.214	461.447	-1.61
11592789	fda	-8.523	0.743	-9.307	-8.906	-8.834	-8.189	-7.530	-8.626	-9.538	-9.889	-9.258	-9.312	-8.557	-7.493	-8.125	-9.237	-8.312	-9.018	-6.746	-8.569	-7.839	-8.845	-7.862	-8.310	-7.948	-8.030	-8.788	-8.430	-9.637	-8.190	-8.205	-8.294	-9.112	-9.010	-7.621	-8.895	-7.274	-8.182	-9.303	-9.530	-9.423	-7.689	-7.404	-8.041	-8.040	-9.660	443.432	-1.02
12504271	dbap	-8.523	0.806	-10.756	-9.523	-8.040	-9.003	-8.777	-9.925	-7.461	-7.982	-8.204	-8.220	-7.742	-9.486	-8.420	-9.096	-9.139	-8.544	-9.038	-8.361	-8.436	-9.395	-7.743	-8.846	-7.298	-7.948	-7.981	-7.991	-10.219	-9.313	-8.210	-7.237	-8.956	-8.246	-7.368	-7.557	-7.927	-7.752	-9.492	-8.607	-9.252	-8.331	-8.112	-8.302	-7.723	-9.054	365.836	4.96
00608261	fda	-8.522	0.621	-9.444	-8.615	-9.117	-9.207	-7.404	-8.237	-9.039	-9.150	-9.384	-7.764	-9.069	-7.893	-7.874	-8.111	-8.096	-7.936	-8.384	-7.470	-7.383	-9.090	-8.967	-9.037	-7.621	-7.902	-9.003	-8.067	-9.208	-8.148	-9.026	-8.786	-8.114	-8.302	-8.113	-8.403	-8.795	-9.576	-9.003	-8.571	-8.945	-9.326	-9.263	-8.192	-7.768	-8.159	374.892	3.57
03830861	fda	-8.522	0.713	-9.984	-8.431	-8.601	-8.440	-7.637	-8.006	-8.494	-8.320	-9.532	-8.297	-9.305	-6.902	-7.986	-8.982	-8.773	-9.249	-7.516	-7.891	-7.385	-9.896	-8.552	-8.439	-7.752	-7.954	-8.142	-8.181	-9.506	-8.221	-8.801	-10.044	-8.168	-8.162	-7.564	-7.797	-9.157	-9.104	-9.548	-8.699	-8.171	-9.016	-8.836	-8.528	-8.466	-8.554	551.719	7.65
03831243	fda	-8.521	0.454	-9.317	-8.450	-8.798	-8.682	-7.638	-8.712	-8.857	-8.939	-9.016	-8.568	-8.937	-7.947	-8.260	-8.573	-8.548	-8.906	-8.081	-7.830	-7.710	-8.755	-8.355	-8.781	-8.322	-8.390	-8.753	-8.227	-8.770	-8.165	-9.463	-8.652	-8.044	-7.873	-7.697	-8.853	-7.828	-8.371	-9.105	-8.656	-8.578	-8.911	-8.830	-8.435	-8.084	-9.262	400.436	2.03
11592701	fda	-8.518	0.508	-9.884	-8.737	-8.934	-8.894	-8.435	-7.608	-8.754	-9.570	-9.054	-8.483	-7.969	-7.896	-8.467	-9.183	-8.779	-8.547	-7.136	-7.919	-7.719	-8.855	-8.313	-8.228	-8.493	-8.614	-8.313	-8.099	-9.269	-8.675	-8.364	-8.099	-8.395	-8.824	-8.063	-8.375	-8.571	-8.068	-8.954	-8.425	-8.691	-9.019	-8.822	-8.231	-8.551	-8.522	300.442	3.67
11616776	fda	-8.517	0.451	-8.897	-8.446	-8.454	-8.439	-8.358	-9.064	-8.241	-8.717	-8.384	-8.129	-8.068	-8.182	-8.377	-8.616	-8.951	-8.546	-9.020	-8.178	-8.205	-8.771	-8.100	-8.203	-8.281	-8.113	-7.864	-7.759	-8.970	-8.401	-8.870	-8.971	-8.504	-9.009	-8.053	-9.238	-9.459	-8.755	-9.236	-9.653	-8.122	-8.226	-8.582	-7.729	-7.989	-8.614	462.513	-2.38
03830800	fda	-8.517	0.595	-9.285	-9.175	-8.858	-9.303	-7.842	-7.978	-9.462	-9.149	-9.004	-8.853	-8.326	-7.651	-8.853	-8.692	-9.003	-8.475	-7.346	-7.817	-7.288	-8.739	-8.422	-8.837	-8.423	-8.284	-8.710	-8.351	-8.976	-8.291	-9.045	-7.998	-7.526	-7.849	-7.341	-8.275	-8.098	-8.488	-9.161	-7.939	-8.534	-8.809	-9.376	-8.947	-8.668	-9.285	288.475	5.52
03830533	fda	-8.517	0.612	-8.544	-9.467	-9.049	-8.313	-8.612	-8.526	-8.545	-9.428	-8.584	-8.627	-8.508	-7.913	-8.595	-8.719	-9.161	-7.729	-7.847	-8.951	-8.770	-8.339	-8.858	-8.456	-8.936	-8.708	-7.968	-7.935	-8.511	-8.641	-8.773	-7.582	-8.851	-8.782	-8.001	-8.240	-6.449	-8.460	-9.127	-6.940	-9.302	-9.236	-8.651	-9.513	-8.377	-8.203	362.897	3.17
04475353	dbap	-8.516	0.518	-9.125	-8.589	-9.261	-9.095	-7.659	-7.929	-8.172	-8.831	-9.565	-8.347	-8.555	-7.620	-8.478	-8.806	-8.397	-8.837	-8.345	-8.394	-7.126	-9.268	-8.431	-8.368	-7.899	-8.184	-8.198	-8.734	-9.318	-8.457	-9.436	-8.979	-8.633	-8.213	-7.453	-8.527	-8.264	-8.615	-8.929	-8.597	-8.541	-8.587	-8.985	-8.297	-8.110	-8.567	355.41	2.15
03831230	fda	-8.515	0.703	-9.308	-8.795	-8.672	-9.207	-7.058	-9.489	-8.929	-9.502	-8.581	-8.603	-7.959	-6.951	-9.340	-9.211	-9.244	-7.959	-6.741	-7.800	-7.617	-8.617	-8.435	-9.024	-8.827	-8.774	-8.937	-8.686	-8.531	-8.503	-8.431	-7.397	-8.008	-7.577	-8.327	-8.475	-8.770	-8.102	-9.340	-7.420	-8.717	-9.142	-9.264	-8.979	-8.492	-8.936	288.431	3.45
03830742	fda	-8.514	0.495	-8.572	-9.313	-8.734	-8.504	-8.205	-8.361	-8.703	-9.342	-8.977	-7.895	-8.673	-7.549	-8.451	-8.280	-9.295	-8.039	-7.630	-8.593	-8.368	-9.096	-8.481	-8.680	-8.429	-8.426	-8.626	-8.373	-8.733	-8.537	-8.764	-8.246	-8.961	-8.794	-8.038	-7.777	-7.178	-7.945	-8.795	-7.734	-8.900	-9.114	-8.780	-9.134	-9.096	-8.497	312.453	3.30
15848271	fda	-8.513	0.515	-8.748	-8.844	-9.259	-8.831	-8.250	-8.752	-8.568	-9.078	-9.295	-8.196	-9.060	-7.331	-8.308	-8.610	-8.382	-8.909	-7.836	-7.706	-7.610	-9.579	-8.759	-8.476	-8.227	-8.564	-8.510	-8.296	-8.794	-8.507	-8.950	-8.459	-7.815	-7.812	-8.039	-8.679	-7.267	-8.956	-8.611	-9.054	-8.206	-9.205	-8.651	-8.401	-8.388	-8.806	312.864	5.08
33956088	dbap	-8.513	0.649	-9.804	-7.532	-8.207	-9.704	-8.566	-8.929	-8.652	-8.140	-8.823	-8.198	-8.231	-7.353	-7.545	-9.009	-8.851	-8.519	-8.016	-8.335	-7.624	-9.367	-8.102	-8.661	-8.332	-8.129	-7.925	-7.451	-8.243	-8.193	-9.395	-9.405	-8.584	-7.989	-8.723	-8.942	-9.594	-9.643	-9.272	-9.343	-7.697	-8.237	-8.663	-8.185	-8.464	-8.006	478.629	5.14
00599734	dbap	-8.508	0.372	-8.190	-8.434	-8.824	-8.223	-8.439	-9.059	-8.358	-8.659	-9.014	-8.014	-8.298	-8.345	-7.931	-8.478	-8.562	-8.879	-7.982	-8.767	-7.640	-8.952	-8.181	-8.872	-8.295	-8.222	-8.234	-7.802	-8.530	-8.281	-8.598	-9.097	-9.029	-8.766	-8.277	-8.202	-8.673	-8.919	-9.024	-9.051	-8.494	-8.717	-8.586	-8.493	-8.058	-8.881	370.376	2.88
00896595	dbap	-8.507	0.715	-9.114	-8.759	-8.842	-9.301	-7.628	-8.026	-8.945	-8.979	-10.227	-8.307	-10.584	-7.677	-8.216	-8.581	-8.730	-8.455	-8.079	-8.155	-7.379	-9.763	-8.144	-9.023	-8.128	-8.232	-8.945	-8.160	-9.230	-8.558	-8.314	-9.648	-7.921	-7.749	-6.971	-7.686	-7.637	-8.565	-8.412	-8.289	-8.230	-8.680	-8.691	-8.102	-8.293	-8.935	321.163	2.47
00000440	dbap	-8.505	0.633	-8.252	-8.783	-8.282	-9.430	-7.757	-8.700	-8.399	-9.304	-9.435	-9.122	-8.246	-7.935	-9.254	-8.591	-8.476	-9.109	-7.624	-7.716	-7.782	-9.904	-8.294	-8.772	-8.598	-8.921	-8.390	-7.841	-8.631	-8.526	-9.561	-8.549	-7.726	-7.826	-7.452	-8.945	-7.873	-7.003	-8.720	-9.006	-8.531	-8.362	-7.948	-8.313	-9.263	-9.061	285.754	2.52
00000440	fda	-8.505	0.649	-8.397	-8.777	-8.280	-9.401	-7.706	-8.700	-8.405	-9.280	-9.456	-9.084	-8.066	-7.934	-9.266	-8.570	-8.455	-9.160	-7.590	-7.688	-7.801	-9.938	-8.326	-8.817	-8.550	-8.946	-8.433	-7.802	-8.688	-8.566	-9.538	-8.579	-7.736	-7.747	-7.431	-8.985	-7.800	-6.923	-8.872	-8.985	-8.561	-8.361	-7.968	-8.308	-9.197	-9.137	285.754	2.52
00075126	fda	-8.503	0.463	-8.720	-8.637	-8.253	-8.926	-8.098	-9.348	-8.293	-8.859	-9.112	-8.311	-8.682	-7.728	-7.886	-8.225	-8.267	-8.715	-8.081	-8.123	-7.009	-8.992	-8.313	-8.513	-8.011	-8.096	-8.645	-8.152	-8.826	-8.539	-9.440	-9.261	-7.965	-8.553	-8.195	-8.281	-8.517	-8.714	-9.048	-8.912	-8.712	-8.986	-8.614	-8.284	-8.737	-8.553	293.37	2.37
03830321	fda	-8.502	0.451	-9.102	-8.781	-8.727	-8.229	-7.736	-9.235	-8.482	-8.617	-9.026	-8.700	-8.961	-7.508	-8.359	-8.977	-8.408	-8.787	-8.035	-8.707	-7.864	-9.117	-8.363	-8.241	-8.022	-8.393	-8.680	-8.158	-8.947	-8.951	-8.806	-8.739	-7.962	-8.165	-8.221	-8.199	-7.785	-8.617	-9.031	-9.269	-7.872	-8.649	-7.826	-8.349	-8.514	-8.991	361.397	3.03
03830323	fda	-8.501	0.508	-9.678	-8.427	-9.169	-8.619	-8.198	-8.923	-8.591	-8.808	-9.304	-8.438	-8.569	-7.940	-8.140	-8.343	-8.431	-8.446	-7.821	-8.685	-7.415	-8.676	-8.046	-8.863	-7.526	-7.905	-8.361	-8.239	-8.429	-8.487	-8.900	-9.031	-8.635	-8.218	-8.403	-8.323	-9.467	-8.963	-9.109	-8.832	-8.333	-9.173	-7.569	-8.049	-7.808	-8.775	462.566	6.26
00001427	fda	-8.499	0.334	-8.445	-8.386	-8.729	-8.604	-8.579	-8.742	-8.511	-8.395	-9.043	-8.591	-8.919	-7.949	-8.164	-8.221	-8.051	-8.533	-8.132	-8.063	-7.848	-9.199	-8.860	-8.495	-8.147	-8.439	-8.579	-8.430	-8.193	-8.541	-8.981	-8.867	-8.476	-7.775	-8.429	-8.227	-8.844	-8.876	-8.537	-8.820	-8.152	-8.894	-8.805	-8.176	-8.573	-8.723	253.277	3.04
05651665	fda	-8.499	0.503	-9.369	-8.946	-8.854	-9.064	-8.815	-8.540	-8.659	-9.188	-8.654	-8.231	-8.052	-7.404	-8.879	-8.649	-8.484	-8.722	-7.724	-8.662	-8.443	-9.077	-8.022	-8.417	-8.210	-8.510	-8.133	-7.874	-8.276	-8.242	-9.307	-8.530	-8.685	-8.793	-8.081	-8.908	-7.187	-7.525	-8.943	-7.960	-8.856	-9.374	-8.323	-8.369	-8.556	-8.442	308.421	3.20
08101051	fda	-8.497	0.786	-9.297	-8.912	-8.656	-7.068	-7.817	-7.685	-8.064	-9.552	-8.956	-9.268	-8.271	-7.818	-7.947	-9.329	-9.012	-8.837	-8.447	-8.994	-7.760	-7.803	-7.999	-8.996	-9.387	-8.376	-9.295	-7.047	-9.289	-9.316	-8.259	-6.194	-8.015	-8.233	-7.650	-8.350	-7.907	-7.848	-9.961	-8.571	-9.284	-9.394	-9.602	-8.561	-8.458	-8.381	806.987	2.74
11616280	fda	-8.496	0.577	-9.569	-8.617	-8.949	-8.666	-8.609	-7.911	-8.660	-9.692	-8.485	-8.942	-8.568	-7.570	-8.735	-8.290	-8.926	-8.504	-7.980	-8.458	-7.285	-9.076	-8.783	-8.933	-8.384	-8.870	-8.784	-8.686	-8.666	-9.014	-8.572	-7.536	-8.325	-8.444	-7.271	-7.794	-7.883	-7.372	-8.856	-7.534	-9.246	-8.858	-9.108	-8.692	-8.208	-8.492	288.475	5.52
03831004	fda	-8.495	0.499	-9.350	-8.306	-9.214	-8.907	-8.057	-8.454	-8.627	-8.920	-9.529	-8.349	-8.495	-8.027	-8.084	-8.211	-8.162	-8.715	-7.937	-7.517	-7.725	-9.235	-8.618	-8.405	-8.500	-8.043	-8.685	-7.857	-8.579	-8.454	-8.522	-9.356	-8.164	-7.979	-8.190	-8.276	-9.035	-9.500	-8.920	-8.413	-8.101	-9.151	-8.601	-7.809	-8.068	-8.733	338.471	3.73
11616777	fda	-8.493	0.562	-8.895	-8.099	-8.016	-8.365	-8.726	-9.097	-8.573	-8.620	-8.451	-8.576	-7.980	-7.975	-8.536	-9.119	-9.063	-8.680	-8.133	-8.003	-7.175	-8.718	-8.291	-8.135	-8.521	-8.318	-7.925	-7.599	-8.623	-8.465	-8.863	-8.446	-8.627	-8.511	-9.125	-8.932	-9.796	-8.570	-9.279	-10.232	-7.767	-8.301	-8.278	-8.068	-7.569	-8.654	462.513	-2.38
33956090	dbap	-8.493	0.579	-8.642	-7.953	-8.338	-9.802	-8.399	-8.762	-8.532	-8.560	-8.197	-8.721	-8.370	-7.282	-8.011	-9.336	-9.409	-8.610	-7.611	-8.206	-7.451	-9.492	-8.405	-7.842	-8.176	-8.188	-8.228	-7.860	-7.849	-8.099	-8.693	-9.167	-8.644	-8.366	-8.584	-8.706	-9.213	-9.357	-9.373	-9.254	-7.676	-8.689	-8.290	-8.110	-8.376	-8.847	478.629	5.14
00001067	fda	-8.490	0.372	-8.511	-8.599	-8.715	-8.990	-8.756	-8.521	-8.343	-8.458	-9.166	-8.527	-8.787	-7.906	-8.233	-8.402	-8.228	-8.431	-8.202	-7.791	-7.891	-9.151	-8.647	-8.140	-8.058	-8.414	-8.185	-8.415	-8.169	-8.241	-9.117	-9.006	-8.441	-7.877	-8.475	-8.195	-9.114	-8.892	-8.847	-9.046	-8.392	-8.787	-8.257	-8.115	-8.305	-8.821	293.77	3.74
00608185	fda	-8.490	0.791	-11.004	-9.423	-7.929	-8.848	-8.292	-9.548	-7.622	-8.418	-8.325	-8.291	-7.807	-9.202	-8.550	-8.957	-8.807	-8.348	-8.613	-8.399	-8.252	-9.402	-7.717	-8.456	-7.396	-7.797	-7.953	-8.848	-10.006	-9.396	-8.374	-7.318	-9.231	-8.919	-7.179	-7.374	-7.699	-7.925	-9.652	-8.406	-9.047	-8.154	-8.022	-8.500	-7.428	-8.739	366.844	4.96
19632834	dbap	-8.489	0.563	-9.589	-8.757	-8.986	-8.885	-7.597	-8.928	-8.286	-8.510	-8.385	-8.123	-8.981	-7.764	-7.393	-8.684	-7.755	-9.345	-8.726	-7.908	-8.104	-9.331	-8.186	-8.488	-7.645	-8.074	-8.666	-8.787	-8.666	-8.504	-8.919	-9.362	-8.667	-8.200	-7.883	-7.953	-7.723	-9.141	-8.810	-9.445	-8.110	-9.098	-8.688	-7.602	-8.469	-8.376	388.815	1.37
11592852	fda	-8.487	0.980	-9.303	-10.189	-9.416	-9.050	-8.372	-7.834	-9.415	-9.561	-8.018	-7.174	-6.821	-8.470	-8.473	-9.099	-9.065	-6.807	-7.238	-8.652	-7.525	-8.465	-9.438	-9.332	-9.016	-9.812	-9.257	-8.130	-9.377	-8.064	-7.738	-6.745	-7.632	-8.550	-6.545	-7.630	-7.233	-9.047	-9.165	-6.937	-9.463	-9.660	-8.467	-8.460	-9.844	-8.936	296.41	3.35
00896452	fda	-8.485	0.558	-9.339	-8.756	-9.214	-8.922	-8.198	-8.747	-8.810	-8.725	-9.580	-8.578	-8.513	-8.014	-7.954	-8.270	-8.281	-8.357	-7.986	-7.499	-6.737	-8.842	-8.380	-8.364	-8.124	-7.943	-8.042	-8.413	-8.287	-7.996	-8.976	-9.023	-8.284	-8.271	-7.944	-8.184	-9.239	-8.596	-8.964	-9.469	-8.040	-9.294	-8.797	-8.032	-8.231	-9.114	462.566	6.26
03830579	fda	-8.484	0.618	-8.502	-8.659	-9.232	-8.831	-8.171	-9.091	-8.943	-8.936	-8.776	-8.993	-8.618	-8.201	-8.646	-8.451	-8.436	-7.657	-7.741	-8.007	-7.824	-9.356	-8.542	-9.184	-8.490	-8.765	-9.085	-9.077	-8.681	-8.243	-8.763	-7.506	-7.783	-7.783	-6.480	-7.978	-7.446	-8.731	-9.139	-7.840	-8.433	-9.067	-8.895	-8.647	-8.028	-9.627	352.454	-1.16
00000480	dbap	-8.484	0.622	-8.181	-8.221	-8.975	-9.002	-7.369	-8.986	-8.804	-8.464	-9.113	-8.308	-9.047	-7.375	-8.868	-8.756	-8.737	-8.889	-7.297	-7.365	-6.970	-9.427	-8.694	-8.995	-8.535	-8.441	-9.032	-8.469	-8.584	-8.768	-8.733	-9.385	-7.733	-7.555	-7.725	-8.752	-7.872	-7.826	-8.949	-8.829	-8.389	-9.105	-9.372	-8.175	-8.603	-8.636	297.447	4.61
00001863	dbap	-8.483	0.569	-8.867	-8.790	-9.241	-8.688	-7.850	-8.383	-8.501	-8.988	-9.200	-8.556	-9.153	-7.773	-8.006	-8.768	-8.501	-8.466	-7.456	-7.755	-7.499	-9.798	-9.268	-8.838	-7.899	-8.638	-8.754	-8.361	-8.646	-8.061	-8.555	-9.216	-8.048	-7.877	-7.480	-7.883	-7.974	-8.243	-8.515	-8.835	-8.087	-9.180	-8.553	-7.802	-9.264	-9.038	292.314	3.75
04198848	fda	-8.483	0.870	-9.703	-8.760	-9.203	-9.750	-8.012	-7.932	-10.247	-10.060	-9.354	-8.048	-7.792	-8.485	-8.541	-8.660	-8.767	-8.069	-7.281	-8.061	-7.491	-9.324	-7.869	-9.088	-8.703	-8.145	-9.702	-7.641	-9.336	-8.486	-8.563	-6.737	-7.595	-8.292	-7.208	-7.867	-7.215	-6.986	-9.755	-7.775	-9.236	-7.957	-9.019	-8.286	-9.124	-9.149	329.44	2.56
01530991	fda	-8.478	0.391	-8.438	-7.951	-8.152	-8.450	-9.117	-9.007	-8.404	-8.684	-8.683	-8.356	-8.773	-8.380	-7.825	-8.410	-8.097	-8.482	-8.657	-8.331	-7.995	-8.560	-8.644	-8.651	-8.474	-8.080	-7.814	-7.911	-8.725	-8.368	-8.479	-8.731	-8.448	-8.369	-9.054	-8.933	-9.050	-9.282	-9.329	-8.985	-8.242	-8.457	-8.267	-7.939	-8.027	-8.011	349.774	-1.67
03830747	fda	-8.478	0.664	-8.789	-9.013	-8.882	-8.268	-6.465	-8.605	-8.601	-9.016	-9.271	-8.702	-8.764	-6.891	-8.250	-9.467	-8.291	-8.759	-7.027	-8.258	-7.378	-8.346	-8.400	-8.937	-8.302	-7.975	-8.464	-8.745	-9.138	-9.096	-8.547	-9.176	-7.806	-8.932	-8.101	-8.417	-8.959	-8.844	-9.159	-9.733	-8.256	-8.452	-8.751	-7.732	-8.174	-7.894	482.665	3.64
03830792	fda	-8.475	0.631	-9.327	-8.519	-9.356	-7.643	-8.524	-8.249	-8.325	-8.815	-8.666	-9.212	-9.147	-8.179	-8.410	-9.063	-8.652	-8.908	-8.411	-9.291	-8.592	-9.146	-7.544	-7.784	-7.952	-7.940	-8.630	-9.249	-9.523	-9.842	-8.305	-7.793	-7.770	-8.314	-7.266	-7.257	-7.560	-7.506	-8.956	-8.415	-8.410	-8.125	-8.826	-8.166	-8.630	-8.709	296.41	3.66
03830550	fda	-8.475	0.695	-9.574	-8.672	-9.116	-8.881	-7.136	-8.709	-9.121	-9.282	-8.808	-8.221	-8.397	-7.953	-8.491	-8.962	-8.429	-9.657	-8.792	-8.573	-7.881	-9.409	-7.528	-8.440	-7.929	-7.301	-8.743	-8.519	-9.259	-8.387	-8.812	-7.986	-8.023	-9.263	-7.860	-9.181	-8.148	-6.627	-9.833	-8.486	-8.646	-8.518	-7.772	-7.952	-7.461	-8.159	479.893	-0.06
08101078	fda	-8.474	0.720	-9.344	-8.688	-9.135	-7.791	-8.092	-7.651	-8.693	-9.049	-8.975	-9.448	-8.577	-7.712	-8.586	-8.283	-8.656	-8.673	-8.757	-8.841	-7.703	-7.680	-7.806	-8.593	-8.241	-8.370	-8.356	-7.850	-9.900	-9.560	-8.670	-6.750	-8.020	-8.475	-8.837	-8.558	-7.901	-6.809	-9.581	-8.613	-8.906	-9.002	-9.614	-8.983	-7.069	-8.038	764.95	2.03
00057522	dbap	-8.472	0.398	-9.260	-8.385	-9.066	-8.600	-8.679	-9.053	-8.253	-8.821	-8.714	-8.189	-8.712	-7.709	-7.944	-8.537	-8.057	-8.724	-8.358	-8.024	-7.957	-9.354	-8.084	-8.280	-7.973	-8.264	-8.575	-7.978	-8.534	-8.157	-9.064	-9.225	-8.422	-7.885	-8.262	-8.008	-8.637	-8.839	-8.468	-8.597	-8.594	-8.601	-8.567	-8.146	-8.644	-8.552	307.418	5.74
03995807	dbap	-8.469	0.525	-8.810	-8.513	-8.562	-8.675	-7.358	-8.843	-8.923	-8.469	-9.272	-8.427	-8.563	-6.762	-8.582	-8.633	-8.484	-7.860	-7.854	-8.751	-7.836	-8.851	-8.583	-8.623	-8.637	-9.076	-9.314	-8.249	-8.847	-7.906	-8.010	-7.893	-8.182	-8.474	-8.248	-7.914	-8.768	-9.227	-9.256	-8.406	-8.550	-8.821	-9.171	-8.362	-7.720	-8.374	606.782	7.96
11616175	fda	-8.469	0.691	-8.839	-8.682	-9.069	-8.176	-9.046	-8.154	-8.772	-9.099	-7.592	-8.724	-7.085	-7.964	-8.357	-9.249	-9.353	-8.494	-7.622	-8.393	-8.647	-8.483	-8.318	-8.437	-8.417	-9.549	-8.444	-7.307	-9.184	-8.244	-7.787	-8.669	-8.900	-9.730	-8.977	-9.087	-8.489	-7.422	-9.828	-8.272	-8.247	-8.865	-7.490	-8.599	-6.647	-7.926	459.515	1.57
03977816	fda	-8.467	0.423	-9.202	-8.348	-8.537	-8.342	-7.850	-8.927	-8.165	-8.380	-8.415	-8.674	-8.361	-8.058	-8.371	-9.427	-8.482	-8.792	-8.443	-8.666	-8.018	-8.694	-7.995	-8.080	-8.140	-8.060	-8.268	-7.478	-8.482	-8.785	-8.387	-8.238	-8.258	-8.423	-9.066	-9.270	-9.244	-8.668	-8.806	-8.601	-8.150	-8.580	-8.655	-7.655	-8.100	-9.013	461.505	-0.47
19364226	dbap	-8.466	0.545	-8.881	-8.492	-8.851	-7.767	-7.661	-9.274	-8.900	-8.948	-8.957	-8.628	-8.117	-7.760	-8.932	-9.849	-8.874	-7.982	-7.716	-8.510	-7.714	-8.931	-8.480	-8.972	-8.179	-8.167	-8.829	-7.896	-9.501	-8.592	-8.579	-8.301	-7.540	-7.717	-7.876	-8.198	-8.383	-8.645	-9.284	-8.466	-8.361	-8.798	-8.699	-8.198	-7.656	-8.422	434.047	7.19
31261349	dbap	-8.466	0.651	-8.606	-8.654	-9.136	-8.997	-7.100	-8.182	-8.836	-8.660	-9.484	-8.472	-9.148	-7.122	-8.215	-8.701	-8.194	-9.002	-7.589	-8.210	-6.842	-8.964	-8.984	-8.859	-8.321	-8.411	-8.720	-8.670	-8.437	-8.443	-8.581	-9.107	-7.247	-7.500	-7.642	-8.113	-8.144	-8.502	-8.805	-9.353	-8.170	-9.395	-9.644	-8.115	-8.368	-8.863	316.877	5.43
03873936	dbap	-8.465	0.443	-9.319	-8.758	-8.892	-9.237	-8.130	-8.873	-8.409	-8.676	-9.005	-8.662	-8.867	-7.901	-7.898	-8.158	-8.211	-8.147	-8.207	-8.174	-7.932	-9.421	-8.600	-8.654	-8.465	-8.447	-8.400	-7.806	-8.542	-8.520	-8.567	-8.902	-8.004	-7.981	-7.836	-8.895	-7.738	-8.238	-9.079	-9.225	-8.043	-8.540	-8.566	-8.124	-8.011	-8.415	533.48	4.55
03977945	dbap	-8.465	0.589	-9.314	-8.622	-8.739	-9.434	-8.057	-9.102	-8.885	-9.371	-8.815	-8.405	-8.763	-7.295	-9.084	-8.852	-8.276	-8.387	-6.874	-8.242	-7.306	-8.457	-7.809	-8.532	-7.930	-7.884	-8.732	-8.139	-9.683	-8.039	-8.304	-8.101	-7.796	-8.666	-8.560	-8.374	-8.278	-8.019	-9.049	-8.064	-8.809	-9.253	-8.916	-8.285	-8.125	-8.820	344.495	3.37
00896683	fda	-8.464	0.600	-8.450	-8.451	-8.740	-8.279	-7.405	-9.114	-7.968	-8.579	-8.936	-8.350	-9.202	-7.151	-9.082	-9.076	-8.889	-8.985	-7.695	-8.385	-7.215	-9.127	-8.530	-8.661	-8.167	-7.626	-8.760	-8.632	-8.207	-9.035	-8.918	-9.733	-7.663	-7.694	-7.746	-8.404	-7.743	-8.182	-8.642	-8.991	-7.927	-9.205	-9.170	-8.567	-8.766	-8.381	297.447	4.61
00896595	fda	-8.464	0.748	-9.047	-8.763	-8.821	-9.365	-7.608	-7.936	-8.886	-8.980	-10.274	-8.239	-10.595	-7.696	-8.319	-8.597	-8.739	-8.517	-8.026	-8.106	-7.344	-9.655	-8.118	-8.942	-8.156	-8.237	-8.971	-8.177	-9.032	-8.698	-8.300	-9.679	-7.876	-7.756	-6.967	-7.688	-7.630	-7.187	-8.401	-7.929	-8.219	-8.706	-8.915	-8.108	-8.301	-8.899	321.163	2.47
03830435	fda	-8.463	0.369	-8.530	-8.603	-8.528	-8.540	-8.731	-8.485	-8.267	-8.479	-8.545	-7.806	-8.532	-8.712	-8.697	-8.834	-8.026	-8.737	-8.538	-8.738	-8.155	-8.578	-8.016	-7.951	-7.969	-8.181	-8.347	-7.780	-9.154	-8.423	-8.912	-8.310	-9.193	-8.719	-8.794	-8.418	-9.209	-8.576	-9.196	-8.161	-8.258	-8.454	-7.988	-7.980	-8.154	-8.169	518.557	-1.10
03830402	fda	-8.463	0.503	-9.012	-8.050	-8.797	-9.006	-8.317	-8.676	-8.633	-8.603	-8.217	-7.995	-8.306	-8.117	-8.441	-9.070	-8.738	-8.895	-8.143	-8.313	-7.916	-8.534	-8.048	-8.209	-7.745	-8.381	-8.022	-7.292	-8.538	-8.329	-8.738	-8.633	-8.711	-8.430	-8.724	-8.724	-9.757	-9.005	-9.435	-9.458	-7.746	-8.746	-8.307	-7.913	-7.531	-8.190	462.513	-2.38
00896683	dbap	-8.463	0.596	-8.456	-8.522	-8.739	-8.297	-7.447	-9.077	-7.952	-8.580	-8.930	-8.301	-9.184	-7.172	-9.092	-9.114	-8.877	-8.873	-7.647	-8.408	-7.221	-9.118	-8.519	-8.722	-8.187	-7.660	-8.641	-8.662	-8.228	-8.946	-8.985	-9.734	-7.669	-7.687	-7.735	-8.405	-7.681	-8.173	-8.660	-8.990	-7.970	-9.166	-9.222	-8.585	-8.761	-8.357	297.447	4.61
03830194	fda	-8.462	0.697	-9.490	-9.137	-8.712	-9.032	-7.282	-8.533	-9.244	-9.104	-8.491	-8.614	-8.191	-7.311	-9.144	-8.895	-9.363	-7.838	-6.629	-7.875	-7.205	-8.834	-8.659	-8.889	-8.531	-9.237	-8.791	-8.437	-9.428	-8.117	-8.752	-7.608	-7.835	-7.873	-7.585	-7.924	-8.371	-8.139	-9.126	-7.262	-8.506	-8.796	-9.446	-8.754	-8.621	-8.724	300.486	5.56
00000480	fda	-8.461	0.534	-8.194	-8.574	-8.909	-8.946	-7.950	-8.831	-8.652	-8.858	-9.156	-8.406	-9.251	-7.360	-8.823	-9.034	-8.711	-8.714	-7.293	-8.121	-7.195	-8.178	-8.585	-8.861	-8.416	-8.243	-8.832	-8.367	-8.712	-8.845	-8.506	-9.145	-7.688	-7.822	-7.626	-8.646	-7.834	-7.856	-8.664	-8.792	-8.316	-9.174	-9.287	-8.099	-8.506	-8.292	297.447	4.61
03978001	fda	-8.460	0.623	-9.768	-8.544	-8.881	-8.971	-7.458	-9.163	-8.803	-9.368	-9.018	-9.296	-8.983	-8.260	-8.601	-8.514	-8.782	-8.410	-7.967	-8.698	-7.833	-9.621	-7.815	-8.224	-7.878	-7.864	-7.883	-8.238	-9.138	-8.604	-9.145	-6.819	-8.057	-8.364	-7.999	-8.207	-8.790	-7.065	-8.541	-8.626	-8.525	-8.622	-8.606	-8.599	-7.997	-7.700	396.571	5.94
03830429	fda	-8.460	0.730	-9.170	-8.348	-9.085	-8.808	-6.150	-8.431	-8.929	-9.618	-9.233	-9.126	-7.841	-7.523	-8.427	-8.360	-8.581	-8.507	-7.640	-9.153	-8.020	-8.880	-8.339	-8.569	-8.117	-8.170	-8.645	-7.632	-8.666	-8.375	-9.464	-7.933	-7.029	-7.971	-7.618	-8.404	-8.472	-8.107	-9.663	-9.859	-9.403	-8.456	-8.874	-8.140	-7.503	-8.983	644.672	-1.04
15848236	fda	-8.460	0.834	-8.960	-8.486	-9.274	-9.014	-6.603	-8.096	-8.953	-9.890	-8.747	-8.417	-6.946	-7.288	-9.010	-8.447	-9.286	-8.547	-7.027	-8.941	-7.508	-8.814	-8.280	-8.796	-8.543	-8.880	-8.976	-8.951	-8.677	-8.738	-8.618	-6.620	-8.090	-7.892	-7.417	-8.772	-7.024	-8.993	-10.086	-7.223	-9.232	-8.599	-8.666	-8.676	-8.543	-9.688	374.908	3.74
00538065	fda	-8.459	0.400	-8.821	-8.601	-8.581	-8.426	-7.937	-8.581	-8.238	-8.551	-8.770	-8.325	-9.068	-8.191	-7.915	-9.163	-8.011	-8.576	-8.250	-8.163	-7.758	-8.703	-8.409	-8.074	-8.101	-8.085	-8.134	-8.129	-9.209	-8.586	-8.436	-8.767	-8.036	-8.295	-8.625	-7.977	-8.391	-9.296	-9.328	-8.887	-7.989	-8.960	-8.629	-8.055	-8.545	-8.642	471.025	4.06
03831228	fda	-8.459	0.631	-9.163	-8.583	-8.728	-8.872	-7.675	-8.442	-8.691	-9.746	-9.215	-8.658	-8.127	-7.373	-8.922	-8.588	-8.882	-8.034	-6.687	-8.275	-7.219	-8.923	-8.081	-9.031	-8.553	-8.075	-8.841	-8.503	-8.916	-8.383	-9.040	-7.899	-7.580	-7.735	-7.527	-8.588	-8.084	-8.458	-9.238	-7.681	-8.588	-8.381	-9.062	-8.979	-9.002	-9.169	288.431	3.45
03830986	fda	-8.458	0.348	-8.383	-8.218	-8.947	-8.458	-8.117	-8.682	-8.116	-8.578	-8.881	-8.275	-8.245	-8.142	-8.428	-8.398	-8.579	-8.669	-8.161	-8.598	-7.613	-9.025	-8.190	-8.454	-8.067	-8.123	-8.322	-8.236	-8.775	-8.493	-8.546	-9.282	-8.754	-8.396	-8.300	-8.449	-8.441	-9.088	-8.995	-8.942	-8.109	-8.844	-8.079	-7.965	-8.126	-8.654	369.368	2.88
00538658	dbap	-8.457	0.797	-9.705	-8.614	-9.080	-9.388	-7.859	-8.865	-9.251	-8.959	-9.230	-9.414	-8.649	-9.214	-8.229	-7.803	-8.830	-7.289	-7.107	-8.239	-7.287	-8.870	-8.390	-9.202	-8.398	-8.616	-8.298	-8.303	-7.869	-7.794	-7.808	-5.798	-8.747	-8.403	-7.348	-8.463	-8.423	-7.356	-9.098	-9.186	-8.734	-9.703	-9.339	-8.840	-8.405	-7.695	448.95	4.94
11679938	fda	-8.456	0.433	-9.104	-8.476	-8.406	-9.296	-9.071	-9.163	-8.910	-8.916	-8.883	-7.870	-8.443	-7.861	-8.048	-8.438	-8.039	-8.890	-8.126	-7.976	-8.417	-9.305	-8.255	-8.161	-7.996	-8.087	-8.020	-7.986	-8.713	-8.432	-9.058	-8.330	-8.120	-8.368	-8.418	-8.325	-8.243	-8.527	-9.140	-8.880	-8.101	-8.276	-8.707	-8.187	-7.617	-8.478	384.56	6.57
02021839	fda	-8.456	0.519	-8.941	-7.972	-8.733	-9.069	-8.382	-8.822	-8.569	-8.592	-8.708	-8.180	-8.680	-7.870	-8.286	-8.490	-8.614	-7.944	-8.895	-8.014	-7.921	-9.288	-7.535	-8.629	-7.321	-7.986	-8.232	-7.932	-8.882	-8.136	-8.372	-8.787	-8.743	-8.765	-8.426	-8.883	-8.850	-9.439	-9.967	-8.725	-8.233	-8.003	-8.556	-8.142	-7.626	-7.942	438.524	1.49
03921872	dbap	-8.453	0.463	-8.972	-8.350	-8.914	-8.155	-8.171	-8.865	-8.635	-8.777	-9.253	-8.219	-8.232	-7.790	-8.707	-8.182	-8.297	-8.020	-8.514	-8.216	-8.020	-9.387	-8.268	-8.258	-8.377	-8.451	-8.481	-8.643	-9.395	-8.804	-8.575	-7.885	-8.117	-7.785	-8.004	-8.268	-7.894	-8.222	-9.692	-7.422	-8.276	-8.838	-8.503	-8.809	-8.588	-8.688	412.614	4.59
19228902	dbap	-8.452	0.732	-9.053	-8.656	-8.767	-8.675	-8.358	-8.606	-8.314	-8.780	-9.072	-8.193	-8.962	-7.409	-8.001	-9.472	-8.287	-9.280	-7.824	-7.961	-7.481	-9.708	-8.202	-8.380	-7.781	-7.791	-7.799	-7.429	-9.387	-8.666	-9.000	-9.704	-7.266	-7.140	-7.110	-7.961	-8.217	-9.124	-9.349	-9.691	-7.916	-9.219	-8.706	-7.699	-8.245	-9.232	404.987	4.29
08551463	fda	-8.451	0.602	-8.735	-8.067	-9.104	-8.353	-8.458	-8.420	-8.527	-9.214	-9.215	-8.301	-7.817	-9.251	-8.526	-8.839	-8.795	-8.078	-8.041	-8.885	-8.895	-8.852	-7.542	-7.933	-7.726	-7.601	-7.887	-8.108	-9.162	-8.144	-8.283	-7.885	-9.131	-8.786	-7.311	-7.889	-7.526	-9.530	-10.182	-8.154	-8.625	-8.173	-8.346	-8.575	-8.059	-8.924	349.428	0.84
00001261	dbap	-8.449	0.900	-10.346	-9.261	-8.941	-10.461	-7.432	-7.420	-9.573	-9.922	-8.992	-7.819	-7.897	-8.389	-7.816	-8.834	-8.468	-9.264	-8.114	-8.517	-7.782	-9.691	-8.048	-8.512	-7.392	-7.782	-8.418	-7.652	-9.726	-8.541	-8.420	-8.162	-9.028	-8.690	-6.657	-7.419	-7.422	-6.470	-8.908	-8.029	-9.511	-8.977	-7.536	-8.460	-8.325	-8.710	311.836	3.53
00896650	fda	-8.448	0.746	-9.381	-8.268	-9.231	-9.100	-8.282	-8.338	-8.189	-9.401	-9.363	-8.527	-9.071	-7.341	-8.024	-9.193	-8.430	-8.870	-7.449	-8.280	-7.063	-9.900	-8.018	-8.650	-7.457	-7.478	-8.645	-8.299	-8.603	-8.644	-9.127	-9.404	-8.151	-8.040	-6.516	-7.604	-8.220	-9.190	-8.711	-9.114	-7.798	-9.077	-9.073	-7.830	-7.353	-9.020	387.594	4.09
03926298	dbap	-8.447	0.476	-8.734	-8.433	-8.481	-9.376	-7.742	-8.025	-8.660	-9.144	-8.617	-7.800	-8.470	-7.337	-8.162	-8.781	-8.872	-8.615	-8.620	-8.256	-7.667	-9.272	-8.050	-8.686	-8.007	-8.445	-7.980	-8.075	-8.998	-9.042	-8.217	-9.219	-7.496	-8.098	-8.097	-8.056	-8.588	-8.530	-8.633	-8.899	-8.500	-9.102	-8.640	-8.278	-8.441	-8.538	606.782	7.96
03830776	fda	-8.446	0.484	-9.119	-8.379	-9.124	-8.813	-7.463	-8.970	-8.893	-8.505	-9.499	-8.405	-8.125	-7.660	-8.352	-8.947	-8.403	-8.282	-8.120	-8.619	-7.661	-9.675	-7.875	-8.014	-7.887	-7.799	-8.413	-8.320	-9.293	-8.154	-8.515	-8.168	-8.724	-8.652	-8.194	-8.202	-8.635	-8.315	-8.737	-8.817	-8.298	-8.209	-8.225	-8.187	-8.079	-8.911	384.516	5.19
11616274	fda	-8.445	0.489	-9.310	-8.587	-8.138	-8.680	-8.277	-8.916	-8.838	-9.115	-9.456	-8.341	-8.272	-7.216	-8.262	-8.903	-8.145	-8.238	-8.303	-8.131	-7.660	-9.161	-8.169	-8.261	-8.373	-8.254	-8.179	-7.950	-9.619	-8.583	-8.518	-8.596	-8.052	-8.228	-7.788	-8.120	-8.554	-7.985	-9.299	-8.679	-8.536	-8.294	-8.666	-7.836	-8.209	-8.874	356.506	5.56
01530747	fda	-8.444	0.620	-9.251	-8.016	-8.965	-9.060	-9.078	-8.545	-8.957	-9.785	-8.301	-8.663	-7.759	-7.680	-8.165	-8.096	-8.872	-7.824	-7.881	-8.921	-7.523	-10.130	-8.484	-8.746	-8.514	-9.021	-8.200	-8.390	-7.996	-8.172	-8.463	-7.960	-8.071	-7.736	-7.639	-7.657	-7.664	-9.190	-9.303	-7.906	-8.499	-8.035	-9.231	-8.269	-7.953	-8.956	400.436	2.03
04113802	fda	-8.444	0.669	-8.902	-8.374	-10.667	-9.356	-8.591	-8.845	-8.815	-8.715	-9.200	-8.469	-7.907	-8.226	-8.295	-8.221	-8.631	-7.826	-7.905	-7.621	-7.161	-9.413	-8.206	-8.520	-8.678	-8.289	-9.284	-7.677	-8.908	-9.088	-8.620	-9.312	-8.401	-7.918	-8.209	-8.241	-7.764	-7.204	-9.073	-7.638	-8.785	-7.860	-8.643	-7.723	-7.685	-8.662	330.468	3.95
11565587	fda	-8.442	0.450	-8.251	-8.785	-8.346	-8.623	-8.307	-8.988	-8.612	-8.034	-8.747	-8.096	-8.274	-8.296	-7.897	-8.845	-8.270	-8.521	-7.992	-8.112	-7.565	-8.649	-8.878	-8.714	-8.378	-8.330	-8.346	-7.909	-8.529	-8.561	-8.739	-9.396	-8.413	-7.549	-7.785	-8.502	-8.856	-9.334	-8.605	-9.352	-8.268	-8.429	-8.041	-7.653	-8.397	-9.261	376.369	-0.76
03830394	dbap	-8.442	0.632	-10.319	-7.977	-9.050	-8.371	-8.206	-8.480	-9.639	-9.803	-8.194	-7.925	-7.954	-7.771	-8.124	-8.974	-8.548	-7.931	-9.024	-8.135	-8.160	-8.407	-8.017	-8.468	-8.233	-8.409	-7.945	-7.952	-9.465	-8.696	-8.557	-8.395	-7.892	-8.454	-8.057	-8.512	-9.073	-7.708	-8.927	-8.860	-8.470	-8.099	-7.222	-8.209	-7.361	-9.463	461.505	-0.47
00002279	dbap	-8.438	0.429	-8.780	-8.445	-9.160	-8.803	-8.620	-8.358	-8.691	-8.672	-8.563	-8.276	-9.677	-7.845	-7.935	-8.441	-8.011	-8.340	-8.280	-8.066	-7.815	-9.241	-8.868	-8.357	-8.196	-8.288	-8.565	-8.564	-8.323	-8.401	-8.408	-8.887	-8.459	-8.377	-7.568	-7.596	-7.900	-8.252	-8.141	-9.038	-8.179	-9.187	-8.570	-8.377	-8.394	-8.380	254.265	2.20
05138064	dbap	-8.436	0.678	-9.377	-8.958	-8.444	-8.552	-6.828	-9.366	-8.404	-9.142	-9.348	-7.973	-7.844	-8.508	-8.752	-8.514	-9.056	-8.305	-7.501	-7.807	-7.028	-9.478	-8.092	-7.986	-7.881	-8.149	-7.702	-8.292	-7.817	-8.955	-8.098	-8.263	-8.573	-8.990	-7.868	-7.989	-7.701	-8.926	-10.328	-8.090	-8.630	-8.940	-8.281	-8.445	-8.966	-9.058	391.555	5.13
03831110	fda	-8.434	0.553	-8.922	-8.746	-8.341	-8.557	-8.562	-8.300	-7.822	-8.642	-9.166	-8.294	-8.560	-7.800	-8.659	-8.867	-7.935	-8.481	-8.372	-8.158	-7.820	-9.096	-7.671	-7.744	-7.611	-7.348	-8.061	-7.794	-8.686	-8.003	-8.876	-8.857	-7.856	-8.270	-8.752	-8.370	-9.457	-9.454	-9.174	-9.540	-8.424	-7.962	-8.938	-7.587	-8.555	-9.016	354.474	1.97
03830822	fda	-8.434	0.619	-9.910	-9.104	-8.879	-9.073	-7.235	-8.447	-8.879	-10.089	-8.892	-8.539	-7.869	-8.104	-8.245	-8.780	-8.619	-8.432	-7.188	-8.056	-7.571	-8.515	-8.277	-8.699	-8.029	-8.230	-8.609	-8.012	-8.889	-8.538	-8.468	-8.309	-7.403	-8.071	-7.462	-8.059	-7.642	-8.392	-8.944	-8.289	-9.557	-8.314	-8.976	-8.533	-8.692	-8.287	296.41	3.35
01851194	fda	-8.433	0.405	-8.571	-8.066	-8.168	-8.270	-8.535	-8.986	-8.380	-8.507	-8.516	-8.136	-8.315	-8.309	-8.207	-8.320	-8.295	-8.861	-8.485	-8.335	-7.774	-8.898	-8.110	-8.418	-8.665	-8.079	-8.033	-7.995	-8.699	-8.211	-8.180	-8.948	-8.762	-8.561	-8.650	-8.717	-9.332	-9.461	-8.901	-9.209	-7.769	-8.347	-8.464	-7.879	-7.862	-7.870	349.774	-1.67
01530571	fda	-8.432	0.356	-8.745	-8.279	-8.544	-8.329	-8.155	-8.638	-8.355	-8.861	-8.738	-7.929	-8.361	-8.215	-8.000	-8.844	-8.467	-8.245	-7.562	-8.153	-8.287	-8.625	-8.310	-8.455	-8.527	-8.000	-8.002	-7.935	-8.660	-8.252	-8.641	-8.504	-8.601	-8.904	-8.035	-8.507	-8.552	-8.892	-9.572	-8.715	-8.603	-8.679	-8.699	-8.115	-7.958	-8.570	386.52	1.74
01997127	dbap	-8.432	0.391	-8.319	-8.476	-8.201	-9.133	-8.865	-8.556	-8.579	-8.412	-9.193	-8.605	-8.341	-7.939	-7.900	-8.181	-7.753	-8.727	-8.438	-8.261	-7.924	-8.846	-8.722	-8.139	-8.146	-8.038	-8.539	-7.757	-8.474	-8.066	-8.981	-9.466	-8.541	-7.748	-8.530	-8.336	-8.896	-8.478	-8.426	-8.888	-8.220	-8.481	-8.468	-8.010	-8.412	-8.610	259.265	-0.78
00538065	dbap	-8.432	0.419	-9.266	-8.507	-8.762	-8.503	-8.021	-8.307	-8.744	-8.738	-8.777	-8.449	-9.066	-7.947	-8.155	-8.726	-8.307	-8.008	-8.180	-8.073	-7.851	-8.623	-8.173	-8.495	-7.833	-8.005	-8.021	-8.363	-9.116	-8.386	-8.294	-7.983	-8.302	-8.233	-7.983	-8.219	-8.306	-9.492	-9.295	-8.695	-7.970	-9.048	-8.895	-8.323	-8.081	-8.494	471.025	4.06
00018635	dbap	-8.432	0.471	-8.462	-8.167	-8.643	-8.944	-8.351	-8.765	-8.517	-8.464	-9.158	-8.245	-8.776	-7.734	-8.263	-8.600	-8.015	-9.102	-7.819	-7.693	-7.465	-9.014	-8.253	-8.617	-8.202	-8.029	-8.719	-7.888	-8.493	-8.416	-8.652	-9.461	-7.458	-7.418	-8.792	-8.321	-8.597	-8.820	-8.616	-8.729	-8.139	-8.553	-8.925	-8.088	-8.626	-8.984	244.318	1.38
03830579	dbap	-8.432	0.619	-8.520	-8.362	-9.237	-8.892	-8.196	-9.025	-8.859	-8.915	-8.429	-8.900	-7.984	-8.033	-8.648	-8.426	-8.369	-7.738	-7.765	-7.919	-7.765	-9.330	-8.456	-9.254	-8.519	-8.773	-9.031	-9.135	-8.645	-8.265	-8.791	-7.556	-7.565	-7.814	-6.555	-7.950	-7.371	-8.672	-9.067	-7.844	-8.230	-9.020	-8.826	-8.722	-8.009	-9.631	352.454	-1.16
03830399	fda	-8.430	0.517	-9.146	-7.971	-8.293	-8.654	-7.925	-8.067	-9.053	-8.541	-8.113	-8.621	-8.285	-8.073	-8.791	-8.883	-8.893	-8.446	-8.574	-8.414	-7.827	-8.560	-8.543	-8.186	-8.121	-8.681	-7.921	-7.467	-7.865	-8.657	-8.310	-7.842	-8.701	-8.437	-8.829	-8.816	-9.983	-8.077	-8.936	-9.576	-8.270	-9.028	-8.161	-7.910	-7.320	-8.134	489.515	0.09
00018635	fda	-8.429	0.468	-8.460	-8.126	-8.664	-8.938	-8.336	-8.767	-8.512	-8.485	-9.127	-8.256	-8.810	-7.737	-8.248	-8.602	-8.030	-9.085	-7.783	-7.700	-7.447	-9.035	-8.232	-8.596	-8.218	-8.080	-8.702	-7.896	-8.496	-8.435	-8.632	-9.468	-7.494	-7.425	-8.801	-8.308	-8.575	-8.819	-8.599	-8.719	-8.133	-8.509	-8.916	-8.096	-8.610	-8.975	244.318	1.38
00001925	fda	-8.428	0.414	-8.577	-8.174	-8.884	-8.629	-8.873	-8.713	-8.063	-8.505	-8.866	-8.515	-8.653	-7.367	-8.575	-8.295	-8.726	-8.450	-8.050	-7.628	-7.706	-9.579	-8.443	-8.099	-7.928	-8.000	-8.527	-8.619	-8.454	-8.529	-8.704	-8.993	-8.143	-7.959	-8.356	-7.918	-8.216	-8.734	-8.490	-8.574	-8.010	-8.925	-9.007	-8.491	-8.461	-8.413	222.243	3.54
03995809	dbap	-8.428	0.472	-8.685	-8.308	-8.494	-9.126	-7.866	-8.081	-8.637	-9.186	-8.608	-7.842	-8.630	-7.571	-8.016	-8.640	-8.864	-8.330	-8.309	-8.538	-7.413	-9.221	-8.173	-8.526	-8.544	-7.716	-8.457	-8.304	-9.159	-8.988	-7.999	-9.125	-7.839	-8.416	-8.152	-7.906	-8.684	-8.797	-8.706	-9.062	-8.449	-9.047	-8.466	-7.652	-8.279	-8.016	606.782	7.96
00054567	dbap	-8.428	0.488	-8.753	-8.464	-9.196	-8.272	-8.345	-8.710	-8.079	-8.142	-8.923	-8.411	-8.854	-7.593	-8.012	-7.841	-8.249	-8.326	-7.725	-7.917	-7.575	-9.020	-8.389	-8.220	-7.706	-8.047	-8.710	-8.918	-8.386	-8.556	-8.830	-9.254	-7.898	-8.012	-8.002	-8.002	-8.317	-9.266	-8.593	-9.384	-8.052	-9.061	-9.049	-8.105	-8.893	-8.761	251.261	3.60
03830401	fda	-8.428	0.512	-9.184	-8.301	-8.471	-8.308	-8.033	-9.512	-8.427	-8.102	-8.569	-8.095	-8.116	-8.256	-8.242	-9.002	-8.349	-8.419	-8.623	-8.689	-7.912	-8.563	-7.821	-8.212	-8.480	-8.329	-7.956	-7.487	-9.275	-8.444	-8.243	-8.348	-8.052	-8.472	-8.874	-8.987	-9.923	-9.092	-8.814	-9.045	-7.658	-7.938	-8.208	-7.363	-8.220	-8.439	462.513	-2.38
00001995	fda	-8.428	0.529	-8.645	-8.805	-9.515	-8.664	-8.281	-8.445	-8.479	-8.849	-8.820	-8.898	-8.793	-7.633	-7.994	-8.211	-8.255	-8.524	-7.753	-8.634	-7.423	-9.542	-8.645	-8.582	-7.934	-8.445	-8.430	-8.158	-8.087	-8.451	-9.125	-9.161	-7.771	-7.610	-7.654	-7.827	-7.350	-8.967	-8.197	-8.523	-8.516	-8.796	-9.242	-8.011	-8.833	-8.347	278.355	4.08
00000549	fda	-8.428	0.734	-8.332	-8.528	-8.646	-9.054	-7.773	-9.181	-8.618	-9.012	-9.236	-7.752	-9.593	-7.355	-7.919	-8.301	-7.874	-8.988	-7.707	-7.649	-7.323	-9.751	-9.012	-8.792	-7.658	-8.520	-8.527	-8.457	-8.932	-8.804	-9.201	-9.930	-7.602	-7.431	-7.555	-7.857	-7.025	-8.114	-8.010	-9.098	-8.118	-9.621	-9.161	-7.569	-8.473	-8.755	239.342	2.55
00000323	dbap	-8.427	0.386	-8.584	-8.419	-8.687	-8.239	-8.502	-8.518	-8.247	-8.484	-8.984	-8.613	-8.686	-7.923	-8.431	-8.199	-8.368	-8.473	-7.902	-7.857	-7.685	-9.629	-8.408	-8.454	-8.158	-8.402	-8.401	-8.567	-8.021	-8.576	-9.165	-8.726	-8.102	-7.734	-7.921	-7.949	-8.438	-8.527	-8.788	-8.645	-8.145	-8.932	-8.559	-8.214	-8.536	-8.985	243.257	4.05
03830777	fda	-8.425	0.396	-9.112	-8.626	-8.475	-8.277	-8.157	-9.355	-8.617	-9.153	-9.040	-8.625	-8.162	-7.546	-8.130	-8.544	-8.038	-8.141	-8.276	-8.706	-8.056	-8.992	-7.813	-8.270	-8.301	-7.830	-8.221	-8.002	-8.593	-8.642	-8.297	-8.527	-8.451	-8.350	-8.452	-8.041	-8.390	-8.115	-8.898	-8.615	-8.097	-8.507	-8.164	-8.132	-8.864	-9.114	384.516	5.19
03995811	dbap	-8.425	0.529	-8.932	-8.311	-8.420	-8.193	-8.022	-9.090	-8.253	-8.583	-9.553	-8.579	-8.829	-6.753	-8.403	-8.723	-8.319	-8.063	-7.455	-8.786	-8.114	-8.858	-8.700	-8.094	-8.316	-8.908	-9.123	-8.173	-8.849	-7.996	-8.061	-8.215	-8.227	-8.343	-7.919	-7.978	-8.779	-9.207	-9.367	-8.651	-8.242	-8.697	-8.918	-7.579	-7.780	-8.333	606.782	7.96
03830779	fda	-8.424	0.472	-9.296	-8.045	-8.581	-8.775	-8.113	-8.849	-8.748	-9.239	-9.460	-8.545	-7.927	-7.782	-7.834	-8.733	-8.205	-8.700	-7.925	-7.761	-7.610	-8.973	-8.318	-8.322	-8.043	-8.000	-8.167	-7.753	-9.292	-8.625	-8.115	-8.518	-8.085	-8.513	-8.295	-8.453	-8.194	-8.899	-8.692	-8.547	-8.803	-8.215	-8.826	-7.592	-8.398	-8.873	384.56	6.57
01731588	fda	-8.424	0.479	-8.970	-8.292	-8.761	-8.610	-8.461	-8.406	-8.130	-8.332	-9.161	-8.495	-8.810	-7.878	-8.481	-8.681	-8.019	-8.395	-8.343	-8.221	-8.015	-8.976	-7.838	-8.068	-7.792	-7.665	-8.040	-7.699	-8.811	-8.282	-8.759	-8.912	-7.961	-8.117	-8.007	-8.565	-8.807	-9.680	-8.941	-9.514	-8.145	-8.039	-8.757	-7.556	-8.477	-8.795	354.474	1.97
03831002	fda	-8.422	0.531	-8.247	-8.103	-8.118	-8.727	-8.457	-8.179	-8.661	-8.701	-9.410	-8.572	-8.606	-7.428	-8.182	-9.119	-8.543	-8.923	-8.346	-8.080	-7.513	-8.615	-7.766	-8.637	-8.012	-8.342	-8.520	-8.286	-8.588	-8.880	-8.050	-9.239	-7.600	-7.468	-8.940	-8.420	-7.606	-9.295	-9.255	-9.474	-7.971	-8.172	-8.662	-7.659	-8.745	-8.444	339.463	3.16
13831151	dbap	-8.422	0.625	-8.511	-8.624	-8.987	-7.638	-7.207	-8.625	-8.747	-8.687	-8.855	-8.589	-8.049	-6.692	-7.940	-8.939	-8.696	-9.242	-8.027	-9.046	-7.004	-8.497	-8.529	-8.729	-8.830	-8.658	-8.403	-8.079	-9.260	-8.448	-8.786	-8.752	-7.494	-8.010	-8.265	-8.610	-8.666	-8.568	-8.849	-9.573	-8.146	-9.324	-7.688	-8.153	-7.317	-8.837	529.959	8.93
05275869	fda	-8.421	0.807	-10.409	-8.871	-8.696	-9.063	-7.333	-8.073	-8.589	-9.465	-9.143	-8.080	-8.579	-8.257	-8.436	-10.006	-9.396	-8.106	-7.816	-7.614	-7.265	-9.278	-8.234	-8.411	-8.321	-8.230	-8.490	-8.118	-10.327	-8.543	-7.595	-8.441	-8.230	-6.915	-7.617	-7.853	-7.311	-9.014	-8.927	-7.107	-8.732	-9.307	-7.735	-7.726	-7.967	-8.906	396.571	5.94
00601272	fda	-8.420	0.569	-8.639	-8.540	-8.478	-8.479	-6.986	-8.116	-8.698	-9.129	-9.271	-8.071	-8.606	-7.787	-8.560	-8.531	-8.716	-8.478	-7.339	-8.225	-7.447	-9.396	-8.534	-8.624	-7.907	-8.288	-8.290	-8.902	-8.969	-8.656	-9.038	-9.759	-8.215	-8.341	-7.815	-8.156	-8.282	-7.061	-8.523	-8.176	-9.019	-8.965	-7.910	-8.274	-8.556	-8.746	414.821	3.85
19364229	dbap	-8.420	0.713	-9.568	-7.877	-8.665	-8.577	-7.208	-9.564	-8.502	-8.238	-8.169	-8.340	-8.868	-7.489	-8.520	-9.290	-8.284	-9.094	-6.722	-8.145	-7.294	-8.886	-8.753	-8.151	-8.295	-8.795	-8.276	-7.580	-9.307	-8.879	-7.852	-9.543	-7.934	-7.759	-7.221	-7.878	-8.141	-8.625	-9.424	-9.511	-7.706	-9.328	-7.849	-8.583	-8.865	-8.942	388.895	3.32
03831170	fda	-8.419	0.532	-9.301	-8.213	-9.162	-8.802	-7.639	-8.284	-8.653	-8.601	-8.817	-8.292	-8.665	-7.663	-8.444	-8.675	-8.221	-9.265	-7.772	-7.670	-7.219	-8.378	-7.892	-9.203	-7.711	-8.860	-8.241	-8.284	-8.989	-8.403	-8.515	-8.611	-7.997	-8.071	-7.618	-8.755	-9.019	-8.477	-8.840	-8.556	-8.218	-8.816	-8.293	-8.112	-7.629	-9.575	413.475	3.27
00005560	dbap	-8.418	0.422	-8.857	-8.490	-8.589	-9.105	-8.752	-8.048	-8.761	-8.975	-9.104	-8.501	-8.774	-7.685	-8.383	-8.253	-8.124	-8.199	-8.278	-7.988	-7.860	-9.493	-8.234	-8.727	-8.395	-8.202	-8.449	-7.779	-8.000	-8.255	-8.669	-9.192	-8.021	-7.957	-7.923	-8.295	-8.128	-9.014	-8.954	-8.327	-8.358	-8.659	-8.290	-8.005	-7.936	-8.387	253.277	3.59
01081316	fda	-8.415	0.429	-9.655	-8.347	-9.111	-8.562	-7.906	-8.655	-8.563	-8.319	-8.765	-8.416	-8.409	-7.960	-8.197	-8.146	-8.356	-8.259	-8.155	-7.688	-7.974	-9.220	-8.077	-8.439	-8.233	-8.135	-8.526	-7.872	-8.746	-8.380	-8.362	-9.242	-8.001	-8.043	-8.359	-8.145	-8.765	-8.303	-9.326	-8.795	-7.892	-8.897	-8.363	-7.916	-8.419	-8.371	338.471	3.73
03831212	fda	-8.414	0.614	-9.210	-8.555	-8.551	-8.673	-7.771	-8.111	-8.561	-9.589	-8.967	-8.833	-8.392	-7.421	-8.784	-8.644	-9.010	-8.096	-6.759	-8.034	-7.286	-8.983	-7.965	-8.750	-8.535	-7.889	-8.556	-8.425	-8.935	-8.223	-9.296	-7.646	-7.715	-7.702	-7.316	-8.450	-8.067	-8.557	-9.218	-7.824	-8.461	-8.554	-8.998	-9.008	-8.779	-9.116	302.458	3.95
03831259	fda	-8.414	0.615	-9.333	-8.381	-8.825	-8.853	-6.755	-8.796	-8.496	-8.914	-8.938	-8.267	-8.458	-7.791	-8.295	-8.872	-8.905	-9.067	-8.875	-8.638	-7.772	-9.492	-7.781	-7.852	-8.760	-7.692	-8.747	-8.215	-9.051	-8.197	-8.670	-8.845	-8.343	-8.847	-7.685	-8.443	-8.344	-6.456	-9.220	-7.895	-8.599	-8.475	-7.884	-7.898	-8.006	-8.606	461.447	-1.61
03831227	fda	-8.414	0.719	-9.325	-8.680	-8.632	-8.814	-8.714	-7.388	-9.121	-9.487	-9.042	-8.688	-7.307	-7.277	-8.940	-8.595	-9.140	-8.786	-7.253	-8.937	-7.502	-9.111	-7.536	-8.996	-7.985	-7.666	-9.078	-8.375	-9.307	-9.171	-8.337	-7.741	-7.260	-7.471	-7.478	-7.484	-7.844	-7.461	-8.930	-8.316	-9.170	-8.361	-9.045	-8.517	-8.647	-9.302	288.431	3.45
01530571	dbap	-8.412	0.369	-8.850	-8.831	-8.287	-8.290	-8.447	-8.825	-8.661	-9.217	-8.580	-8.270	-8.182	-7.812	-8.166	-8.975	-8.325	-8.053	-8.080	-7.896	-8.124	-8.901	-8.527	-8.633	-8.011	-8.072	-8.104	-7.999	-8.694	-8.084	-8.475	-8.557	-8.565	-8.604	-8.281	-8.363	-8.158	-8.193	-9.493	-8.640	-8.630	-8.531	-8.662	-7.993	-7.822	-8.257	386.52	1.75
11592928	fda	-8.412	0.678	-9.260	-9.119	-8.734	-8.439	-7.112	-7.343	-8.369	-9.534	-8.596	-8.455	-8.372	-7.195	-8.825	-8.922	-9.174	-9.099	-7.062	-8.567	-7.853	-7.780	-7.647	-8.051	-8.041	-7.688	-8.476	-8.554	-8.845	-8.526	-8.824	-8.261	-7.737	-8.242	-7.630	-9.422	-8.162	-8.984	-10.225	-8.900	-9.175	-8.257	-8.146	-8.406	-8.135	-7.978	528.534	0.90
01530601	dbap	-8.412	0.691	-8.929	-8.928	-9.136	-8.086	-7.602	-7.788	-8.222	-9.114	-8.850	-8.648	-8.569	-7.214	-8.104	-8.841	-8.962	-9.305	-7.019	-7.275	-7.416	-9.714	-8.980	-8.518	-8.163	-8.776	-8.473	-7.757	-8.505	-8.633	-8.530	-9.378	-7.160	-7.458	-7.601	-8.595	-8.053	-9.292	-9.410	-9.158	-7.652	-7.893	-8.790	-8.308	-8.538	-8.804	406.977	6.53
00606383	dbap	-8.409	0.548	-9.097	-8.694	-8.009	-7.962	-7.685	-9.219	-8.516	-8.362	-9.061	-8.032	-8.723	-7.734	-8.101	-8.555	-8.164	-8.723	-7.908	-8.283	-7.506	-9.329	-8.076	-8.461	-7.807	-7.882	-8.259	-7.780	-8.937	-8.404	-8.603	-9.661	-8.174	-7.762	-8.059	-8.348	-9.035	-9.456	-9.261	-8.955	-8.269	-8.613	-8.597	-7.387	-8.014	-8.514	438.787	5.97
02555404	fda	-8.408	0.601	-9.903	-8.396	-8.480	-8.944	-8.057	-8.453	-9.071	-8.921	-8.567	-8.737	-9.022	-8.817	-8.949	-8.666	-9.359	-7.882	-8.215	-8.592	-7.266	-8.781	-8.702	-8.347	-7.727	-9.588	-8.327	-7.171	-8.770	-7.647	-7.759	-7.975	-8.400	-8.819	-7.503	-7.800	-7.731	-8.682	-8.799	-8.314	-8.369	-7.868	-8.273	-8.493	-7.287	-8.506	531.548	-5.52
03919580	dbap	-8.408	0.711	-9.498	-8.660	-9.836	-9.809	-7.388	-8.765	-8.613	-9.139	-9.146	-8.001	-8.179	-7.769	-8.341	-9.316	-8.193	-8.394	-6.869	-8.019	-7.570	-9.060	-8.039	-8.380	-8.390	-8.236	-8.947	-8.095	-9.028	-8.619	-8.052	-9.403	-8.230	-8.620	-7.669	-8.592	-6.553	-7.481	-9.115	-7.568	-8.759	-7.933	-8.738	-8.445	-7.882	-8.599	302.414	2.73
03831360	fda	-8.406	0.360	-9.269	-8.582	-8.556	-8.476	-8.080	-8.348	-8.589	-9.071	-8.592	-8.343	-8.542	-7.944	-8.352	-8.190	-8.782	-8.126	-8.728	-8.685	-8.258	-8.638	-7.960	-8.432	-8.107	-8.495	-8.287	-8.835	-8.554	-8.619	-7.864	-7.734	-8.226	-8.200	-7.917	-8.717	-8.386	-7.815	-9.079	-8.788	-8.554	-8.250	-8.824	-7.907	-8.256	-7.920	646.652	5.69
03954487	fda	-8.406	0.665	-9.001	-8.300	-9.395	-8.843	-7.696	-7.898	-8.001	-9.431	-9.212	-8.424	-8.916	-6.699	-7.957	-8.924	-8.410	-8.359	-7.314	-8.105	-7.031	-9.659	-7.857	-8.681	-8.180	-8.279	-8.557	-8.550	-8.660	-8.158	-9.337	-9.256	-8.083	-8.070	-7.368	-8.199	-8.222	-9.020	-8.517	-9.140	-8.168	-9.016	-8.678	-7.780	-7.552	-8.971	387.594	4.09
11616738	fda	-8.406	0.677	-9.231	-8.345	-8.428	-9.070	-7.846	-8.418	-8.676	-9.156	-9.018	-8.315	-8.571	-8.254	-9.019	-8.595	-9.401	-8.011	-7.330	-7.526	-7.108	-9.473	-8.543	-8.632	-8.375	-8.596	-8.621	-8.840	-9.286	-8.560	-8.754	-7.668	-7.749	-7.666	-7.036	-8.209	-7.342	-7.065	-8.907	-7.752	-8.585	-9.617	-7.830	-8.891	-8.428	-9.109	284.423	4.04
03874496	dbap	-8.405	0.410	-8.554	-7.941	-8.216	-8.380	-8.979	-9.200	-7.915	-8.277	-8.945	-8.010	-8.304	-8.171	-7.845	-9.007	-8.047	-8.734	-8.461	-8.433	-8.802	-8.645	-7.847	-8.036	-8.256	-7.728	-8.214	-7.747	-8.974	-8.484	-8.695	-8.776	-8.534	-8.446	-8.542	-8.378	-8.854	-9.277	-8.489	-8.925	-8.166	-8.191	-8.104	-7.605	-8.480	-8.220	327.123	4.54
03873156	dbap	-8.404	0.424	-8.594	-8.617	-8.431	-8.249	-8.373	-8.835	-8.068	-8.640	-8.805	-7.942	-8.848	-7.867	-7.974	-8.473	-8.077	-8.952	-7.721	-8.395	-8.428	-9.347	-8.177	-8.665	-7.533	-7.901	-8.569	-8.198	-8.549	-8.032	-9.255	-8.863	-8.240	-8.052	-8.838	-8.295	-7.882	-8.615	-8.693	-8.758	-8.622	-9.130	-8.414	-8.130	-7.708	-8.013	351.353	0.08
03831402	fda	-8.404	0.438	-8.773	-7.954	-8.820	-8.560	-8.550	-9.050	-8.438	-8.836	-8.662	-8.487	-8.290	-8.062	-8.040	-8.304	-8.463	-8.178	-8.604	-8.054	-8.194	-8.936	-7.801	-8.534	-7.514	-8.198	-8.473	-7.746	-8.840	-8.191	-8.154	-8.297	-7.866	-8.208	-8.345	-8.806	-9.304	-9.668	-8.873	-8.220	-8.073	-8.502	-8.988	-7.957	-7.823	-8.119	438.524	1.49
03876000	dbap	-8.404	0.455	-9.079	-8.593	-8.024	-7.926	-8.497	-9.434	-8.452	-8.387	-8.601	-8.190	-8.765	-8.773	-8.488	-8.743	-8.449	-9.018	-8.251	-8.167	-8.620	-8.768	-8.064	-7.855	-7.602	-8.673	-7.807	-8.040	-8.549	-8.602	-7.801	-8.433	-8.742	-8.416	-6.950	-8.141	-8.978	-8.446	-9.007	-8.743	-7.814	-7.984	-8.626	-8.283	-8.277	-8.707	352.322	2.99
03831109	fda	-8.400	0.510	-8.389	-8.329	-8.172	-8.518	-8.730	-9.044	-8.153	-8.833	-8.692	-8.032	-8.432	-7.743	-7.946	-9.102	-8.087	-8.556	-8.147	-8.246	-7.953	-8.542	-7.790	-8.064	-7.818	-7.675	-7.836	-8.462	-9.320	-8.274	-8.780	-8.170	-7.556	-7.612	-7.845	-9.117	-9.335	-9.342	-9.238	-9.257	-8.387	-8.829	-8.353	-8.133	-8.062	-8.684	354.474	1.97
03830595	fda	-8.398	0.415	-8.578	-8.252	-8.780	-8.222	-8.026	-8.596	-8.423	-8.735	-9.027	-8.399	-8.851	-8.260	-8.499	-8.877	-8.764	-8.615	-8.257	-8.109	-7.859	-9.010	-7.807	-8.428	-7.991	-7.986	-8.830	-7.764	-8.688	-8.131	-8.889	-8.741	-8.148	-7.990	-7.348	-8.275	-7.735	-8.909	-8.992	-8.875	-8.147	-8.481	-8.463	-8.509	-7.661	-8.584	434.881	2.66
03830394	fda	-8.398	0.647	-10.196	-7.879	-8.428	-8.461	-7.933	-8.548	-9.674	-9.465	-8.156	-7.641	-8.050	-7.846	-8.062	-8.751	-8.530	-8.084	-9.149	-8.057	-7.706	-8.538	-7.742	-7.956	-8.341	-7.817	-8.137	-7.067	-9.546	-8.925	-8.442	-8.558	-8.189	-8.641	-8.115	-8.595	-8.795	-7.929	-8.992	-9.253	-8.299	-8.055	-7.371	-8.241	-7.819	-9.517	461.505	-0.47
19796158	dbap	-8.397	0.561	-9.569	-8.311	-8.935	-7.949	-8.131	-7.914	-8.180	-9.668	-8.918	-8.592	-8.447	-8.185	-8.410	-9.157	-8.752	-7.884	-7.769	-8.111	-8.187	-9.093	-8.783	-8.498	-7.934	-8.598	-8.457	-7.989	-8.971	-8.207	-8.915	-8.799	-8.169	-8.424	-6.473	-7.673	-7.828	-7.903	-8.986	-8.805	-8.085	-8.470	-8.074	-7.962	-8.860	-8.448	327.815	4.25
03830434	fda	-8.395	0.479	-9.792	-8.570	-8.528	-8.403	-8.328	-8.515	-8.261	-8.202	-8.114	-8.421	-8.628	-7.771	-8.231	-9.018	-8.597	-8.572	-8.052	-8.653	-7.590	-8.738	-7.763	-8.145	-8.321	-7.970	-8.010	-7.468	-9.601	-8.333	-8.070	-8.324	-8.974	-9.050	-7.950	-8.654	-8.819	-8.427	-9.026	-8.551	-8.092	-8.209	-8.304	-8.006	-7.620	-8.690	518.557	-1.10
01769096	fda	-8.393	0.408	-8.610	-8.368	-8.771	-8.867	-8.450	-8.374	-8.427	-8.302	-8.848	-8.058	-7.847	-7.670	-7.778	-8.997	-8.103	-8.678	-7.925	-8.285	-7.596	-8.781	-8.963	-8.622	-8.188	-8.097	-8.008	-8.050	-8.263	-8.572	-8.870	-8.845	-8.588	-7.598	-8.463	-8.514	-8.479	-9.216	-8.482	-9.001	-8.141	-8.627	-7.993	-7.957	-8.226	-8.782	376.369	-0.76
03830434	dbap	-8.393	0.506	-9.797	-8.466	-8.459	-8.375	-8.117	-8.864	-8.352	-8.925	-8.151	-8.428	-8.801	-7.711	-8.289	-8.961	-8.555	-8.209	-7.991	-8.573	-7.555	-8.724	-7.812	-8.113	-8.287	-7.983	-8.109	-7.451	-9.610	-8.361	-8.163	-8.407	-9.245	-9.006	-7.981	-8.745	-8.819	-8.439	-8.975	-8.460	-8.159	-8.178	-7.786	-7.834	-7.665	-8.422	518.557	-1.10
05651345	fda	-8.393	0.564	-9.774	-8.660	-8.391	-8.224	-7.567	-8.729	-8.189	-10.013	-8.606	-8.467	-7.670	-8.021	-8.573	-8.613	-8.700	-8.749	-8.152	-8.397	-7.439	-8.449	-7.544	-8.741	-8.869	-8.438	-7.971	-7.839	-8.642	-9.118	-8.602	-7.854	-8.629	-8.366	-7.475	-8.773	-7.334	-7.705	-8.684	-7.809	-8.589	-8.659	-8.445	-8.482	-8.236	-9.117	308.421	3.20
11592805	fda	-8.393	0.616	-8.875	-7.968	-8.295	-8.172	-7.307	-8.953	-8.524	-8.796	-8.489	-8.176	-8.299	-7.218	-8.663	-9.040	-9.163	-8.675	-7.605	-8.308	-6.995	-8.478	-8.210	-8.409	-8.635	-8.477	-7.865	-7.349	-8.540	-8.131	-8.748	-8.262	-8.885	-8.788	-8.823	-8.847	-10.027	-8.376	-8.762	-9.777	-7.879	-8.697	-8.402	-7.737	-7.418	-8.232	489.515	0.09
00008667	dbap	-8.391	0.415	-8.646	-8.430	-8.482	-8.671	-8.419	-8.429	-8.511	-8.320	-9.350	-8.801	-8.726	-7.897	-8.062	-8.147	-8.068	-8.516	-8.045	-8.313	-7.763	-9.261	-8.611	-8.680	-7.555	-7.949	-8.166	-8.269	-8.096	-8.103	-9.239	-9.138	-8.280	-7.650	-8.049	-7.776	-8.525	-8.649	-8.953	-8.602	-8.050	-8.517	-8.305	-8.496	-8.485	-8.200	243.257	4.05
03830431	dbap	-8.391	0.627	-10.377	-8.503	-7.938	-7.889	-8.216	-9.548	-8.695	-9.529	-8.603	-7.751	-8.351	-7.937	-7.597	-8.709	-8.250	-8.459	-7.781	-8.935	-8.162	-7.699	-8.439	-8.397	-8.781	-8.047	-7.846	-7.166	-9.265	-8.072	-8.288	-8.461	-7.983	-7.952	-7.807	-8.759	-7.605	-8.148	-9.312	-8.773	-9.035	-8.860	-7.591	-8.562	-8.165	-8.943	644.672	-1.04
12402836	fda	-8.390	0.719	-8.987	-8.122	-8.040	-8.939	-7.446	-7.837	-8.468	-8.828	-9.134	-8.835	-9.221	-7.166	-8.550	-8.750	-8.517	-9.048	-6.936	-7.846	-7.155	-9.565	-8.668	-8.742	-8.284	-8.801	-8.650	-8.411	-8.115	-8.542	-8.644	-9.615	-6.598	-7.460	-7.219	-8.284	-7.082	-8.789	-8.442	-9.079	-8.311	-9.049	-8.689	-8.437	-8.751	-9.121	406.977	6.53
03830774	fda	-8.389	0.532	-8.659	-9.078	-8.365	-8.123	-7.310	-8.673	-8.905	-9.031	-9.213	-8.548	-8.881	-6.961	-8.115	-8.489	-8.179	-8.939	-7.474	-8.469	-7.384	-9.377	-8.312	-8.615	-8.231	-8.473	-8.447	-8.505	-8.649	-8.552	-8.461	-7.791	-8.062	-8.134	-7.615	-8.591	-8.334	-8.593	-8.916	-9.078	-8.441	-8.086	-8.204	-7.947	-7.788	-9.098	384.516	5.19
03875999	dbap	-8.388	0.525	-8.446	-8.098	-8.633	-8.236	-8.436	-8.852	-8.396	-8.366	-8.218	-8.181	-7.933	-8.546	-8.479	-8.709	-8.443	-9.692	-8.140	-9.003	-7.962	-9.585	-7.899	-7.915	-7.602	-8.592	-8.053	-8.170	-8.706	-8.876	-7.963	-9.229	-8.065	-8.301	-7.428	-7.981	-7.990	-8.240	-8.671	-9.566	-8.132	-8.024	-7.468	-8.043	-8.548	-9.241	352.322	2.99
00968360	dbap	-8.387	0.922	-8.872	-8.880	-8.700	-10.091	-7.642	-9.231	-8.663	-9.215	-9.151	-8.454	-9.467	-7.554	-7.897	-8.734	-8.059	-9.356	-7.254	-7.541	-7.070	-10.385	-9.003	-8.795	-8.422	-8.956	-9.097	-8.623	-9.247	-8.343	-7.743	-8.515	-6.951	-7.818	-6.440	-7.334	-7.316	-7.037	-8.251	-6.614	-8.299	-9.047	-10.052	-8.417	-8.526	-7.950	308.445	4.27
00599734	fda	-8.386	0.392	-8.315	-8.230	-8.685	-8.073	-8.415	-8.951	-8.044	-8.614	-8.868	-8.310	-8.348	-8.264	-7.366	-8.372	-8.431	-8.348	-8.224	-8.490	-7.635	-8.918	-7.929	-8.752	-7.711	-7.962	-7.984	-7.804	-8.463	-8.033	-8.380	-8.780	-8.976	-8.660	-8.423	-8.284	-8.361	-8.834	-8.869	-9.073	-8.476	-8.679	-8.668	-8.272	-7.891	-8.822	369.368	2.88
00008496	fda	-8.386	0.405	-8.367	-8.095	-8.566	-8.825	-8.399	-8.291	-8.483	-8.467	-8.931	-8.156	-8.813	-7.643	-8.126	-8.554	-8.097	-8.810	-7.962	-7.840	-7.591	-8.929	-8.072	-8.481	-8.569	-8.173	-8.555	-7.944	-8.412	-8.389	-8.866	-9.296	-7.532	-7.520	-8.750	-8.265	-8.617	-8.828	-8.576	-8.629	-8.390	-8.574	-8.805	-8.093	-8.099	-8.620	244.318	1.38
35653007	dbap	-8.386	0.502	-9.051	-8.414	-8.378	-9.055	-8.260	-8.683	-8.978	-8.188	-8.542	-7.890	-7.639	-8.562	-8.127	-8.873	-8.062	-8.574	-7.437	-7.982	-7.476	-8.672	-8.721	-8.858	-8.192	-8.838	-9.003	-7.419	-8.593	-8.689	-8.387	-8.509	-8.229	-7.599	-7.107	-7.861	-8.302	-8.958	-8.853	-8.606	-7.942	-8.680	-8.949	-8.228	-8.795	-8.826	373.449	3.61
01531027	fda	-8.386	0.538	-8.507	-8.481	-8.178	-8.608	-7.246	-8.389	-8.370	-8.552	-8.854	-7.727	-9.085	-6.640	-7.727	-8.754	-8.240	-9.073	-7.964	-8.174	-7.718	-8.520	-8.247	-8.163	-8.228	-8.093	-8.050	-8.532	-8.530	-8.442	-8.918	-9.392	-8.301	-8.381	-9.002	-8.937	-8.629	-8.766	-9.237	-9.270	-8.108	-8.696	-8.630	-7.736	-7.886	-8.010	453.631	3.44
03812865	fda	-8.384	0.427	-9.291	-8.261	-8.426	-9.207	-9.096	-8.911	-8.211	-8.165	-9.172	-7.732	-8.444	-8.202	-7.724	-8.690	-7.960	-8.313	-8.796	-8.153	-8.375	-8.466	-7.855	-8.291	-8.337	-7.770	-8.189	-8.035	-8.311	-8.143	-8.106	-8.911	-8.535	-8.500	-8.781	-7.858	-8.795	-9.046	-8.058	-8.924	-7.899	-7.988	-8.314	-7.911	-8.607	-8.151	300.226	3.95
05316843	dbap	-8.384	0.612	-9.156	-8.287	-8.968	-8.913	-7.345	-8.037	-8.890	-8.912	-9.298	-7.880	-8.661	-7.421	-8.055	-8.209	-8.229	-8.183	-7.216	-7.860	-7.611	-9.175	-8.134	-8.999	-7.661	-7.434	-8.814	-7.786	-7.805	-8.039	-8.460	-8.557	-8.034	-7.942	-8.484	-8.664	-9.097	-9.875	-9.314	-8.645	-8.499	-9.035	-8.876	-8.071	-7.904	-8.464	403.503	3.63
00592419	dbap	-8.383	0.316	-8.495	-8.600	-8.408	-8.384	-8.074	-8.875	-8.626	-8.450	-8.660	-8.222	-8.555	-8.029	-8.153	-8.749	-8.475	-9.108	-8.271	-8.288	-7.976	-8.568	-8.221	-8.505	-8.408	-8.265	-8.087	-7.655	-8.680	-8.297	-8.197	-8.824	-7.670	-8.264	-8.445	-8.665	-8.673	-8.820	-8.442	-8.693	-8.327	-8.470	-8.445	-7.832	-7.861	-8.128	403.212	4.26
00968326	dbap	-8.381	0.440	-8.913	-8.089	-8.076	-10.127	-8.505	-9.010	-8.351	-8.088	-8.645	-7.623	-8.489	-7.967	-7.815	-8.212	-7.962	-8.674	-8.331	-8.405	-7.904	-8.826	-8.362	-8.330	-7.564	-7.871	-8.174	-8.105	-8.653	-8.231	-8.248	-8.588	-8.583	-8.453	-8.223	-8.348	-8.589	-8.945	-8.692	-8.954	-8.059	-8.420	-8.488	-7.897	-8.391	-8.576	356.447	3.07
30691727	dbap	-8.380	0.503	-9.287	-9.075	-8.942	-8.735	-7.587	-8.511	-8.699	-8.868	-8.541	-8.580	-8.507	-8.039	-8.392	-8.820	-8.497	-7.591	-7.509	-7.566	-7.446	-8.470	-8.280	-8.828	-8.210	-7.798	-8.206	-8.904	-9.108	-8.470	-8.499	-8.486	-7.451	-8.053	-7.313	-8.180	-8.538	-8.315	-9.312	-7.948	-8.592	-8.462	-8.483	-8.556	-8.570	-8.516	484.663	0.59
03831297	fda	-8.379	0.426	-8.455	-8.409	-8.204	-8.854	-8.532	-8.735	-8.649	-8.528	-9.070	-8.578	-9.193	-8.028	-7.981	-8.409	-8.225	-8.737	-7.707	-8.111	-7.236	-8.736	-8.068	-8.618	-7.811	-8.146	-8.292	-8.406	-8.504	-8.409	-8.660	-9.065	-7.795	-7.926	-8.017	-8.383	-7.735	-8.745	-8.622	-9.246	-8.070	-8.362	-8.647	-7.844	-8.237	-8.681	315.506	3.97
03831362	fda	-8.378	0.390	-9.454	-8.615	-8.922	-8.489	-8.273	-8.641	-8.772	-9.010	-8.185	-8.249	-7.968	-8.042	-8.580	-8.314	-8.837	-8.271	-8.329	-8.467	-8.092	-8.417	-7.753	-8.909	-8.152	-7.871	-8.642	-8.189	-8.963	-8.506	-7.839	-7.984	-7.965	-8.490	-7.932	-8.529	-8.051	-7.766	-9.000	-8.616	-8.404	-8.174	-8.709	-7.999	-8.248	-7.995	646.652	5.69
19796155	dbap	-8.378	0.449	-8.485	-8.756	-8.159	-8.620	-8.376	-9.554	-8.140	-9.276	-8.591	-8.410	-8.248	-8.453	-8.240	-8.337	-8.423	-8.381	-7.840	-8.138	-8.462	-9.051	-8.628	-8.469	-7.893	-8.617	-8.409	-7.844	-8.565	-8.370	-9.045	-8.297	-8.314	-8.145	-6.814	-7.971	-7.881	-7.632	-8.851	-8.027	-8.152	-8.791	-8.492	-8.316	-8.596	-8.562	326.831	4.14
00403010	fda	-8.377	0.424	-8.048	-8.359	-8.350	-9.005	-8.549	-8.708	-8.429	-8.194	-8.661	-8.107	-8.629	-7.838	-8.190	-8.740	-8.489	-8.296	-7.892	-8.088	-7.745	-8.784	-7.960	-8.620	-7.995	-8.081	-7.815	-7.905	-8.878	-8.151	-8.414	-9.293	-8.054	-7.867	-7.869	-8.366	-9.122	-9.539	-8.266	-9.006	-8.031	-8.575	-8.644	-8.271	-8.086	-8.659	329.42	2.85
03830320	fda	-8.377	0.580	-8.435	-8.556	-8.542	-8.819	-7.792	-7.909	-8.853	-8.731	-8.157	-8.568	-9.066	-7.266	-7.801	-8.666	-8.260	-8.531	-7.501	-7.911	-7.359	-9.690	-8.882	-8.783	-8.225	-8.854	-8.253	-8.367	-8.776	-7.899	-8.056	-8.472	-8.033	-7.720	-7.325	-7.563	-8.817	-7.880	-8.769	-9.199	-8.432	-9.256	-9.449	-7.788	-8.531	-8.844	312.477	4.04
00001639	fda	-8.375	0.528	-9.003	-8.293	-9.195	-8.095	-8.376	-7.903	-8.202	-8.913	-8.343	-8.662	-8.407	-8.348	-8.415	-9.185	-8.900	-7.907	-7.807	-8.143	-8.187	-9.081	-8.785	-8.466	-7.935	-7.576	-8.440	-7.976	-8.521	-8.230	-8.939	-9.275	-8.140	-8.786	-6.515	-7.724	-7.864	-7.847	-8.948	-8.826	-8.538	-8.491	-8.022	-7.928	-8.861	-8.495	328.823	4.25
00002272	dbap	-8.374	0.419	-8.668	-8.355	-8.729	-8.792	-8.599	-8.345	-8.568	-8.851	-9.026	-8.607	-9.043	-8.178	-8.181	-7.872	-8.037	-8.255	-8.000	-8.138	-7.963	-9.706	-8.546	-8.381	-8.163	-8.113	-8.108	-8.015	-8.426	-7.864	-9.039	-9.249	-7.827	-7.978	-7.962	-7.813	-8.022	-8.324	-8.437	-8.280	-8.264	-8.876	-8.423	-8.263	-8.031	-8.153	253.277	3.59
03812865	dbap	-8.374	0.426	-9.325	-8.262	-8.397	-9.167	-9.071	-8.905	-8.210	-8.203	-9.156	-7.713	-8.356	-8.096	-7.724	-8.671	-7.900	-8.309	-8.697	-8.129	-8.393	-8.444	-7.877	-8.330	-8.345	-7.695	-8.247	-8.018	-8.298	-8.129	-8.081	-8.925	-8.517	-8.499	-8.766	-7.818	-8.752	-9.029	-8.188	-8.919	-7.905	-8.156	-8.336	-7.780	-8.541	-8.163	300.226	3.95
03977814	fda	-8.374	0.446	-9.207	-8.227	-8.166	-8.471	-8.120	-8.175	-8.285	-8.387	-8.417	-8.183	-7.843	-7.694	-8.925	-8.808	-8.636	-8.215	-8.724	-8.564	-7.596	-8.609	-7.939	-8.055	-8.399	-8.401	-7.940	-7.401	-8.438	-8.015	-8.200	-8.041	-8.226	-8.507	-8.983	-8.699	-9.361	-8.865	-8.574	-9.374	-8.367	-8.727	-8.879	-7.800	-7.874	-8.144	489.515	0.09
08101127	fda	-8.373	0.642	-9.951	-8.607	-9.261	-6.775	-7.226	-8.420	-8.805	-8.777	-8.979	-7.967	-7.944	-7.192	-8.468	-8.646	-8.405	-8.577	-8.004	-8.287	-8.211	-7.832	-8.684	-8.416	-8.335	-8.840	-8.515	-8.071	-9.063	-8.398	-8.709	-7.974	-6.853	-8.102	-8.136	-8.207	-7.639	-7.953	-8.769	-9.809	-8.560	-8.758	-8.765	-8.449	-8.062	-9.030	751.991	1.38
03830617	fda	-8.372	0.831	-9.073	-9.297	-9.087	-8.054	-7.979	-8.568	-8.846	-9.504	-8.450	-7.471	-6.639	-8.574	-8.077	-8.423	-9.102	-6.748	-7.496	-8.570	-8.384	-7.863	-9.063	-8.993	-8.602	-9.150	-8.629	-9.008	-8.131	-8.284	-8.463	-6.184	-8.362	-8.455	-7.347	-8.300	-6.675	-9.267	-10.021	-6.883	-8.813	-8.856	-8.403	-9.305	-8.439	-8.545	374.908	3.73
03830906	fda	-8.371	0.385	-8.518	-8.523	-7.953	-8.298	-8.832	-8.815	-8.213	-8.425	-8.626	-8.087	-8.721	-8.214	-7.557	-8.921	-7.988	-8.519	-7.830	-8.456	-7.841	-8.799	-8.259	-7.847	-8.284	-7.933	-8.112	-8.333	-8.593	-8.216	-8.650	-8.914	-8.083	-7.789	-8.684	-8.353	-9.236	-8.616	-8.817	-8.979	-8.508	-8.258	-7.971	-7.764	-8.374	-8.607	415.795	4.16
00012342	dbap	-8.368	0.379	-8.525	-8.747	-9.240	-9.156	-8.542	-8.943	-8.334	-8.764	-8.904	-8.234	-8.518	-8.165	-8.088	-8.134	-7.710	-7.937	-8.277	-8.166	-7.773	-8.656	-8.510	-8.349	-8.195	-8.144	-8.426	-8.703	-8.777	-8.371	-8.258	-8.600	-8.122	-8.011	-7.953	-7.997	-8.818	-8.836	-8.186	-8.129	-7.886	-8.284	-8.815	-8.347	-7.747	-7.905	302.37	3.48
03830271	fda	-8.368	0.562	-8.407	-8.649	-9.258	-8.944	-7.876	-8.586	-8.347	-9.096	-8.308	-8.700	-9.229	-7.409	-8.523	-8.963	-8.200	-9.005	-7.156	-8.500	-8.120	-8.048	-7.954	-8.661	-8.225	-8.153	-8.452	-8.214	-7.984	-8.481	-7.872	-7.702	-8.719	-7.587	-7.141	-7.896	-8.918	-8.087	-9.622	-8.855	-8.354	-9.384	-8.560	-7.953	-8.090	-7.990	506.579	5.34
03830431	fda	-8.368	0.665	-10.377	-8.507	-7.876	-7.814	-8.316	-9.408	-8.591	-9.514	-8.801	-7.893	-8.313	-7.965	-7.537	-8.663	-8.287	-8.465	-7.942	-8.934	-8.090	-7.729	-8.889	-8.415	-8.751	-8.039	-7.775	-7.204	-9.315	-8.123	-8.166	-8.437	-8.032	-7.806	-6.862	-8.340	-7.618	-8.217	-9.315	-8.790	-9.230	-8.772	-7.451	-8.449	-8.295	-8.878	644.672	-1.04
08101076	fda	-8.368	0.780	-9.689	-7.211	-9.183	-7.828	-7.842	-7.085	-8.392	-9.098	-9.261	-9.252	-7.765	-8.506	-8.551	-8.098	-8.735	-8.619	-8.505	-8.935	-9.389	-8.080	-7.767	-8.785	-9.008	-8.568	-8.467	-7.567	-9.709	-8.760	-8.776	-6.691	-8.016	-7.650	-8.031	-8.198	-7.752	-6.716	-9.422	-7.611	-8.394	-8.721	-9.400	-9.028	-6.915	-8.212	764.95	2.03
02598638	fda	-8.367	0.491	-8.771	-8.388	-8.742	-8.424	-8.655	-8.446	-8.597	-8.976	-8.515	-8.354	-8.714	-7.961	-7.578	-7.853	-8.090	-8.244	-9.021	-8.127	-7.093	-8.907	-8.346	-8.292	-7.944	-8.234	-8.587	-7.504	-8.205	-8.301	-8.203	-9.559	-7.944	-8.670	-8.259	-8.165	-9.391	-9.172	-8.855	-8.146	-7.760	-8.435	-8.706	-7.677	-8.051	-8.287	438.524	1.49
00601312	fda	-8.365	0.415	-8.470	-8.934	-7.756	-8.135	-8.392	-8.590	-8.659	-7.923	-7.923	-8.449	-8.812	-8.177	-8.237	-8.887	-8.055	-8.097	-8.532	-8.019	-7.836	-8.142	-8.644	-7.597	-8.388	-7.787	-8.056	-8.442	-9.250	-8.625	-8.297	-7.294	-8.796	-8.520	-8.662	-8.648	-9.118	-8.545	-8.479	-8.631	-8.006	-8.358	-8.103	-8.094	-8.714	-8.980	379.891	1.98
00004076	dbap	-8.365	0.470	-8.930	-8.264	-8.507	-8.745	-8.410	-8.742	-8.268	-8.437	-8.916	-8.388	-8.692	-7.298	-8.083	-8.510	-8.193	-8.743	-7.665	-8.266	-7.323	-9.016	-8.264	-8.433	-7.877	-7.774	-8.481	-8.343	-8.693	-8.054	-8.658	-9.072	-7.470	-7.546	-8.134	-7.805	-8.973	-8.952	-8.581	-9.046	-8.030	-8.589	-8.786	-8.063	-8.332	-8.712	336.481	1.81
12501014	fda	-8.364	0.717	-9.232	-9.065	-9.012	-10.064	-7.754	-7.933	-9.333	-9.261	-9.389	-8.073	-9.177	-7.335	-8.147	-9.227	-8.536	-7.881	-7.531	-7.692	-7.018	-8.313	-8.213	-9.114	-8.193	-8.188	-9.043	-8.232	-9.207	-8.429	-7.748	-7.583	-8.036	-8.352	-7.078	-7.657	-7.638	-7.702	-8.239	-7.855	-8.961	-8.036	-9.520	-8.580	-8.499	-7.929	288.431	3.25
01530975	dbap	-8.363	0.588	-8.762	-8.853	-8.338	-9.284	-7.823	-8.066	-8.618	-9.264	-9.444	-7.569	-8.706	-7.017	-7.781	-8.039	-7.932	-8.360	-8.072	-7.786	-7.477	-9.394	-8.723	-8.456	-7.741	-8.213	-8.446	-8.230	-8.007	-7.964	-8.630	-8.491	-8.245	-7.766	-8.843	-7.442	-8.907	-9.589	-8.465	-8.506	-8.327	-9.386	-8.507	-7.966	-7.922	-8.631	318.484	6.01
02036848	dbap	-8.361	0.432	-8.447	-8.460	-8.601	-8.427	-8.728	-8.357	-8.751	-8.208	-9.055	-8.117	-8.139	-7.768	-7.868	-8.993	-7.920	-8.299	-7.739	-8.147	-7.045	-8.837	-8.778	-8.679	-8.524	-8.193	-8.774	-7.948	-8.326	-8.464	-8.586	-9.177	-8.214	-7.935	-8.567	-8.276	-8.342	-9.060	-8.325	-9.074	-8.004	-8.097	-7.819	-8.185	-7.953	-8.692	376.369	-0.76
01530732	fda	-8.361	0.435	-8.778	-8.151	-8.829	-8.264	-8.608	-8.520	-8.366	-8.588	-8.265	-8.338	-7.952	-7.940	-8.420	-8.342	-8.581	-8.039	-7.495	-9.424	-7.755	-8.460	-7.785	-8.025	-7.778	-8.456	-7.897	-8.251	-8.153	-8.519	-8.420	-8.353	-7.781	-7.800	-8.362	-8.340	-7.934	-9.399	-9.364	-8.352	-8.354	-8.590	-8.701	-8.971	-8.343	-8.830	413.475	3.27
03831247	fda	-8.361	1.012	-9.220	-9.128	-9.924	-10.026	-6.824	-8.529	-10.165	-9.555	-9.049	-8.004	-7.331	-7.463	-8.396	-9.097	-8.632	-7.825	-6.731	-7.724	-6.861	-8.712	-9.344	-9.794	-8.331	-8.677	-9.971	-7.871	-8.681	-8.028	-8.514	-6.733	-6.823	-7.237	-7.904	-8.654	-7.439	-6.027	-8.930	-7.986	-9.545	-8.802	-8.395	-7.757	-8.727	-8.516	306.446	3.72
02036738	fda	-8.360	0.633	-8.959	-8.480	-8.486	-9.036	-8.259	-8.990	-9.045	-9.529	-9.188	-8.414	-7.012	-8.350	-8.568	-9.005	-8.177	-8.193	-7.862	-8.394	-7.939	-9.152	-7.941	-8.300	-8.053	-8.305	-8.114	-7.908	-9.342	-8.512	-8.217	-7.522	-7.900	-8.763	-6.669	-7.751	-7.223	-8.851	-9.455	-7.414	-8.349	-8.148	-8.696	-7.952	-8.668	-8.740	272.388	3.43
02016037	dbap	-8.359	0.360	-9.169	-8.672	-8.607	-8.659	-8.152	-8.496	-8.435	-8.870	-8.837	-8.519	-8.363	-7.620	-8.410	-8.691	-8.226	-8.183	-8.096	-8.022	-7.826	-8.707	-8.236	-7.991	-7.957	-8.086	-8.113	-8.115	-8.574	-8.133	-8.396	-8.690	-7.895	-7.883	-8.101	-8.211	-8.642	-8.712	-8.743	-9.107	-8.330	-8.657	-8.205	-7.848	-7.949	-8.649	438.787	5.97
02036848	fda	-8.359	0.452	-8.469	-8.491	-8.612	-8.449	-8.659	-8.364	-8.706	-8.136	-9.063	-7.966	-8.064	-7.762	-7.809	-8.790	-7.898	-8.211	-7.641	-8.159	-7.067	-8.873	-8.749	-8.810	-8.468	-8.189	-8.789	-7.935	-8.572	-8.394	-8.601	-9.281	-8.203	-7.959	-8.621	-8.340	-8.388	-9.246	-8.352	-9.057	-8.003	-8.089	-7.756	-8.163	-7.968	-8.696	376.369	-0.76
00601316	fda	-8.359	0.618	-8.715	-8.339	-9.089	-8.735	-7.381	-9.293	-8.579	-9.325	-8.668	-8.678	-7.066	-7.466	-8.690	-8.239	-8.293	-8.162	-7.582	-7.626	-7.667	-8.814	-8.198	-9.306	-8.519	-8.613	-8.515	-8.215	-8.391	-8.325	-8.664	-7.763	-7.988	-7.452	-7.101	-7.950	-8.036	-8.413	-9.128	-8.413	-7.908	-9.551	-8.861	-8.553	-8.078	-9.468	352.454	-1.16
11592581	fda	-8.359	0.819	-10.049	-9.785	-8.392	-8.806	-7.238	-7.570	-9.099	-11.044	-9.128	-8.930	-7.772	-8.934	-7.891	-8.568	-8.859	-7.212	-7.321	-8.307	-8.098	-8.682	-7.703	-8.650	-8.562	-7.946	-7.726	-7.611	-8.615	-7.666	-8.633	-8.516	-8.556	-8.589	-7.058	-7.995	-7.196	-8.169	-8.552	-6.779	-9.169	-8.281	-8.364	-8.461	-9.099	-8.212	300.398	3.24
00002279	fda	-8.357	0.480	-8.600	-7.994	-9.026	-8.683	-8.813	-8.556	-8.748	-8.805	-9.412	-8.469	-9.380	-8.092	-7.989	-7.987	-7.959	-8.114	-8.015	-8.216	-7.709	-9.396	-8.380	-8.270	-7.854	-8.081	-8.357	-8.496	-8.155	-8.352	-9.028	-8.955	-7.818	-8.043	-7.847	-7.526	-7.769	-8.140	-8.036	-8.687	-8.383	-9.163	-8.291	-7.819	-8.082	-8.213	254.265	2.20
00968327	dbap	-8.357	0.495	-9.163	-8.012	-8.178	-10.229	-8.193	-9.029	-8.270	-8.047	-8.320	-8.266	-8.575	-7.960	-7.880	-8.299	-8.061	-8.491	-7.870	-8.030	-7.941	-8.929	-8.055	-8.324	-7.822	-7.892	-8.079	-7.967	-8.616	-8.283	-8.138	-8.655	-8.742	-8.452	-7.643	-8.524	-8.714	-8.730	-9.038	-8.837	-8.020	-8.548	-8.602	-7.214	-8.509	-8.550	356.447	3.07
00968274	fda	-8.355	0.529	-8.093	-8.546	-8.863	-8.085	-7.826	-8.452	-8.625	-8.824	-8.420	-8.394	-9.244	-7.230	-7.869	-8.618	-8.252	-8.550	-7.665	-7.783	-7.466	-9.331	-8.832	-8.761	-8.185	-8.352	-8.608	-8.017	-8.363	-8.404	-8.645	-9.421	-7.757	-7.420	-7.753	-8.074	-7.905	-8.339	-8.663	-9.063	-7.836	-9.132	-8.954	-7.906	-8.186	-8.912	302.482	4.83
01540228	dbap	-8.355	0.799	-9.113	-8.561	-8.726	-8.484	-6.417	-7.179	-8.323	-8.720	-8.156	-8.588	-7.288	-7.579	-8.062	-9.172	-8.478	-7.802	-6.816	-7.727	-7.394	-9.333	-8.144	-8.398	-8.165	-7.833	-7.969	-8.824	-9.252	-8.419	-10.054	-9.838	-8.908	-7.998	-8.109	-7.975	-7.802	-9.793	-9.470	-8.189	-8.978	-8.794	-7.730	-8.342	-7.350	-9.350	463.796	5.22
00403011	dbap	-8.352	0.398	-8.180	-8.670	-8.325	-8.914	-8.727	-8.800	-8.129	-7.866	-8.828	-8.344	-8.346	-7.926	-7.617	-8.868	-8.047	-8.330	-7.931	-8.074	-7.827	-8.526	-8.345	-7.917	-8.084	-8.020	-8.128	-8.274	-8.791	-8.309	-8.613	-8.975	-8.180	-7.833	-8.303	-7.899	-8.970	-9.451	-8.335	-8.842	-7.914	-8.730	-8.558	-8.218	-8.146	-8.374	329.42	2.85
00968274	dbap	-8.352	0.514	-8.128	-8.512	-8.871	-8.038	-7.857	-8.376	-8.618	-8.862	-8.378	-8.250	-9.304	-7.257	-7.996	-8.565	-8.324	-8.659	-7.669	-7.770	-7.478	-9.440	-8.823	-8.629	-8.195	-8.310	-8.637	-8.051	-8.303	-8.336	-8.589	-9.410	-7.759	-7.456	-7.742	-8.172	-7.935	-8.577	-8.595	-9.138	-7.842	-8.714	-8.781	-8.009	-8.187	-8.924	302.482	4.83
00004076	fda	-8.351	0.464	-8.907	-8.232	-8.610	-8.777	-8.428	-8.744	-8.280	-8.427	-8.894	-8.386	-8.594	-7.289	-8.150	-8.489	-8.190	-8.470	-7.614	-8.266	-7.304	-9.024	-8.338	-8.429	-7.869	-7.766	-8.345	-8.291	-8.650	-8.066	-8.705	-9.039	-7.493	-7.544	-8.159	-7.780	-8.932	-8.918	-8.579	-9.020	-8.033	-8.599	-8.770	-8.018	-8.330	-8.706	336.481	1.80
11616177	fda	-8.350	0.650	-9.098	-9.092	-8.675	-8.053	-7.405	-7.565	-8.225	-9.129	-8.749	-8.882	-7.759	-7.448	-8.430	-9.097	-9.595	-8.039	-7.548	-8.506	-7.915	-8.840	-8.076	-8.120	-8.367	-8.935	-7.953	-7.330	-8.787	-8.129	-8.188	-7.169	-9.198	-9.310	-8.475	-7.573	-8.301	-7.766	-10.091	-8.097	-8.368	-8.510	-8.113	-8.770	-7.679	-8.053	459.515	1.57
03873157	dbap	-8.349	0.431	-8.283	-8.536	-8.111	-8.669	-8.593	-7.827	-8.200	-8.613	-8.764	-8.025	-9.246	-7.666	-8.191	-8.232	-8.349	-9.131	-8.378	-8.249	-8.290	-8.891	-8.426	-8.245	-7.984	-7.849	-8.362	-7.862	-7.968	-7.804	-9.155	-8.956	-8.532	-7.955	-9.039	-8.116	-7.683	-8.998	-8.666	-8.345	-7.897	-9.024	-8.101	-8.214	-7.809	-8.132	351.353	0.08
00004319	dbap	-8.347	0.447	-8.757	-8.367	-8.190	-9.153	-8.676	-8.680	-8.257	-8.251	-8.717	-8.040	-8.719	-7.865	-7.892	-8.436	-7.817	-8.336	-8.101	-8.058	-7.485	-8.955	-8.090	-8.172	-7.987	-8.088	-8.141	-8.167	-8.721	-8.160	-8.383	-9.149	-7.900	-7.628	-8.030	-7.977	-9.076	-9.502	-8.232	-8.922	-7.727	-8.627	-8.874	-8.248	-8.162	-8.549	329.42	2.85
11592733	fda	-8.347	0.640	-9.231	-7.963	-8.853	-7.187	-7.594	-8.310	-8.521	-9.142	-9.425	-8.607	-8.113	-7.556	-7.723	-9.131	-8.648	-9.529	-7.710	-8.569	-7.383	-9.093	-8.805	-8.233	-8.888	-8.677	-7.358	-8.202	-9.247	-7.795	-8.875	-8.265	-7.708	-7.884	-7.323	-8.599	-7.968	-8.058	-8.839	-9.127	-8.780	-8.777	-8.318	-7.913	-7.342	-7.995	516.556	0.74
03830802	fda	-8.347	0.650	-9.887	-8.517	-8.664	-8.744	-8.912	-8.010	-8.879	-9.759	-8.696	-7.983	-7.202	-8.146	-7.780	-8.724	-8.616	-7.874	-7.610	-8.091	-7.833	-9.596	-8.393	-8.832	-8.614	-8.892	-8.873	-8.064	-8.652	-8.007	-8.233	-7.574	-8.089	-8.357	-7.418	-7.801	-6.925	-8.351	-9.005	-7.102	-8.757	-8.032	-8.341	-7.835	-8.612	-8.979	288.475	5.52
00968360	fda	-8.347	0.913	-8.951	-8.849	-8.688	-9.970	-7.743	-9.329	-8.722	-9.204	-9.130	-8.414	-9.446	-7.588	-7.863	-8.688	-8.080	-7.550	-7.273	-7.406	-7.041	-10.405	-9.083	-8.789	-8.429	-9.011	-9.271	-8.530	-9.228	-8.361	-7.858	-8.258	-6.983	-7.772	-6.431	-7.451	-7.391	-7.002	-8.301	-6.646	-8.249	-9.072	-9.983	-8.514	-8.387	-7.927	308.445	4.27
03831042	fda	-8.346	0.731	-8.651	-8.267	-9.311	-8.922	-8.178	-8.388	-8.449	-9.296	-9.374	-8.456	-9.283	-7.113	-7.697	-8.991	-8.133	-8.804	-7.651	-7.963	-7.206	-9.586	-7.965	-8.619	-7.571	-7.455	-8.768	-8.233	-8.780	-8.314	-8.695	-9.601	-7.818	-7.647	-6.461	-7.655	-8.491	-8.990	-8.104	-9.035	-7.628	-9.079	-9.044	-7.605	-7.342	-8.619	387.594	4.09
03831042	dbap	-8.346	0.740	-8.678	-8.297	-9.264	-8.896	-8.123	-7.862	-8.516	-9.327	-9.391	-8.537	-9.213	-7.085	-7.674	-8.982	-8.213	-8.750	-7.680	-8.059	-7.165	-9.577	-7.991	-8.707	-7.531	-7.472	-8.695	-8.259	-8.809	-8.285	-8.705	-9.645	-7.872	-7.638	-6.493	-7.609	-8.548	-8.994	-8.639	-8.976	-7.478	-9.051	-9.051	-7.603	-7.254	-8.611	387.594	4.09
08101079	fda	-8.346	0.759	-9.659	-8.861	-8.679	-7.630	-7.696	-7.563	-8.601	-8.732	-8.893	-9.143	-8.051	-7.896	-8.238	-8.021	-9.302	-8.592	-8.221	-8.683	-8.148	-7.665	-8.257	-8.421	-8.031	-8.733	-7.701	-7.734	-9.147	-9.205	-8.951	-5.719	-7.291	-7.754	-8.513	-8.596	-7.760	-6.859	-9.227	-8.042	-8.878	-9.054	-9.488	-9.346	-7.871	-8.387	764.95	2.03
03831423	fda	-8.345	0.416	-8.668	-8.213	-8.341	-8.856	-8.191	-8.524	-8.790	-8.195	-8.851	-8.175	-8.208	-8.168	-8.000	-8.709	-8.065	-8.333	-7.598	-8.224	-7.400	-8.917	-8.959	-8.327	-8.123	-7.963	-8.209	-7.672	-9.095	-8.394	-8.496	-8.895	-8.639	-7.920	-7.897	-8.009	-8.331	-9.216	-8.633	-8.960	-8.222	-8.161	-8.000	-7.993	-7.932	-8.688	376.369	-0.76
00537891	dbap	-8.345	0.460	-8.902	-8.992	-7.992	-8.554	-7.903	-7.459	-8.703	-8.760	-8.999	-8.303	-9.219	-8.038	-8.023	-8.669	-8.459	-8.059	-7.839	-8.113	-8.165	-8.815	-8.276	-8.371	-8.165	-8.547	-8.314	-7.958	-8.629	-8.249	-8.949	-7.889	-8.497	-8.100	-7.399	-7.470	-8.445	-8.670	-9.002	-7.639	-8.698	-9.038	-8.454	-7.701	-8.220	-8.520	361.373	-0.26
03786466	dbap	-8.343	0.436	-8.707	-8.495	-8.547	-8.773	-8.165	-8.243	-8.409	-8.780	-8.850	-8.473	-8.723	-7.904	-7.792	-8.795	-8.121	-8.816	-7.885	-7.825	-7.301	-9.258	-7.880	-8.047	-7.952	-7.762	-8.319	-8.143	-8.862	-8.417	-8.461	-9.143	-8.036	-8.088	-8.312	-7.955	-7.921	-8.573	-8.539	-8.833	-8.055	-8.425	-8.935	-7.543	-8.423	-8.618	315.506	3.97
03830536	fda	-8.343	0.761	-9.047	-9.208	-8.661	-7.770	-8.496	-8.300	-8.961	-9.096	-8.090	-7.359	-6.398	-8.390	-7.870	-8.383	-8.832	-7.067	-7.693	-8.599	-8.437	-7.884	-8.972	-8.636	-8.883	-9.334	-8.737	-8.613	-8.590	-8.591	-8.285	-6.359	-8.812	-8.995	-7.595	-7.991	-7.092	-9.197	-10.037	-7.114	-8.868	-8.471	-8.134	-8.673	-8.543	-8.041	362.897	3.17
11615996	fda	-8.342	0.520	-9.108	-8.362	-8.358	-8.635	-7.972	-9.091	-8.298	-8.498	-8.849	-8.395	-8.692	-8.215	-7.863	-8.650	-8.493	-8.839	-8.198	-8.017	-7.750	-8.939	-8.148	-8.248	-8.182	-8.043	-7.917	-7.060	-8.447	-8.063	-8.152	-9.276	-7.419	-7.522	-8.559	-8.146	-8.985	-9.324	-8.839	-9.349	-7.887	-8.150	-8.334	-7.409	-8.205	-8.144	478.585	4.55
03873364	dbap	-8.342	0.832	-8.893	-8.814	-8.439	-8.585	-6.348	-8.072	-8.646	-9.105	-9.430	-8.614	-7.813	-7.544	-7.894	-8.984	-9.039	-8.391	-6.562	-8.387	-6.961	-9.409	-7.867	-8.514	-8.758	-8.844	-8.713	-8.655	-9.328	-9.389	-8.265	-8.157	-7.643	-7.727	-8.007	-7.550	-7.135	-6.246	-9.744	-7.986	-8.612	-8.375	-8.221	-8.653	-9.581	-9.160	328.5	4.42
03830359	fda	-8.341	0.427	-8.812	-8.379	-8.779	-8.771	-8.900	-8.805	-8.501	-8.455	-8.931	-7.641	-8.442	-8.009	-7.745	-8.709	-8.077	-8.115	-8.227	-8.504	-8.375	-9.207	-8.497	-8.251	-8.373	-8.399	-8.332	-8.342	-9.058	-7.893	-8.740	-7.885	-7.573	-7.933	-8.424	-7.588	-7.619	-7.794	-9.114	-7.835	-8.228	-8.656	-8.334	-8.084	-8.341	-8.341	416.646	5.56
01532585	fda	-8.340	0.454	-8.470	-8.080	-8.432	-8.987	-8.476	-8.667	-8.169	-8.333	-8.900	-8.050	-7.891	-8.263	-7.875	-8.637	-7.992	-8.635	-7.869	-8.222	-7.385	-8.931	-8.768	-8.633	-8.016	-8.556	-8.455	-7.985	-8.643	-8.205	-8.875	-9.045	-8.463	-7.640	-7.627	-8.312	-8.545	-9.276	-8.748	-8.846	-8.005	-8.229	-7.888	-7.304	-7.870	-8.750	376.369	-0.76
01855421	dbap	-8.339	0.650	-8.486	-8.635	-8.893	-9.109	-7.665	-7.973	-8.505	-8.931	-9.338	-8.233	-9.194	-8.107	-8.211	-7.903	-7.737	-8.560	-7.638	-7.689	-6.610	-9.327	-8.563	-8.854	-8.146	-8.338	-8.907	-8.621	-8.933	-8.102	-8.699	-8.594	-7.065	-7.563	-7.534	-8.077	-7.666	-7.565	-8.817	-8.257	-8.061	-9.975	-8.728	-8.002	-8.228	-8.869	309.433	3.24
00490791	dbap	-8.339	0.663	-9.608	-7.761	-8.816	-8.640	-7.223	-8.548	-8.641	-8.730	-9.448	-8.142	-7.248	-7.105	-8.204	-9.539	-8.128	-8.470	-7.416	-7.938	-7.269	-9.150	-7.528	-8.064	-8.027	-8.135	-8.441	-8.232	-10.013	-8.586	-8.677	-8.708	-8.290	-8.484	-7.780	-8.184	-7.649	-8.789	-8.954	-8.060	-8.405	-8.054	-9.059	-7.758	-8.133	-8.901	344.495	4.31
00403010	dbap	-8.338	0.455	-7.787	-8.390	-8.159	-9.001	-8.619	-8.687	-8.403	-8.225	-8.511	-8.186	-8.432	-7.840	-8.253	-8.742	-8.512	-8.248	-7.797	-8.057	-7.781	-8.788	-7.956	-8.458	-8.066	-7.483	-7.824	-7.861	-8.792	-7.814	-8.518	-9.306	-8.002	-7.955	-7.865	-8.351	-9.178	-9.603	-8.257	-8.939	-7.922	-8.653	-8.633	-8.285	-8.156	-8.572	329.42	2.85
00004319	fda	-8.338	0.455	-8.156	-8.405	-8.132	-9.138	-8.695	-8.726	-8.349	-8.207	-8.642	-8.025	-8.683	-7.827	-7.909	-8.412	-7.776	-8.155	-8.085	-8.082	-7.442	-8.990	-8.138	-8.282	-8.051	-8.047	-7.886	-8.151	-8.819	-8.194	-8.682	-9.146	-7.854	-7.597	-8.003	-7.981	-9.134	-9.496	-8.285	-8.922	-7.878	-8.544	-8.858	-8.255	-8.209	-8.614	329.42	2.85
03830360	fda	-8.338	0.515	-8.926	-8.314	-8.557	-8.106	-7.907	-8.367	-8.375	-8.094	-8.969	-8.016	-8.035	-7.433	-7.815	-9.592	-8.344	-8.599	-7.755	-8.428	-7.980	-8.396	-8.426	-8.227	-8.329	-8.288	-8.417	-8.145	-9.376	-8.387	-7.982	-8.526	-7.856	-8.184	-8.496	-8.311	-8.280	-7.073	-9.451	-8.388	-8.151	-8.176	-9.852	-8.108	-8.093	-8.341	416.646	5.56
03831218	fda	-8.338	0.895	-8.985	-9.386	-8.729	-9.249	-7.385	-9.014	-8.787	-9.680	-7.978	-8.105	-7.608	-6.935	-9.188	-9.214	-9.490	-7.586	-6.848	-7.836	-7.006	-8.271	-8.744	-8.868	-9.176	-9.180	-9.142	-8.038	-8.441	-8.703	-8.420	-5.455	-7.390	-7.400	-8.116	-8.490	-8.111	-7.786	-9.132	-6.609	-8.879	-8.976	-9.072	-8.621	-8.522	-8.301	298.426	3.23
02522669	fda	-8.337	0.377	-8.602	-8.329	-8.169	-8.823	-8.809	-8.425	-8.310	-8.857	-8.908	-8.626	-8.460	-7.883	-8.369	-8.623	-8.565	-8.056	-8.173	-8.061	-7.809	-8.950	-8.077	-8.680	-7.931	-8.041	-8.123	-8.157	-8.446	-8.369	-8.245	-8.964	-7.281	-7.945	-7.928	-8.213	-8.467	-8.862	-8.882	-8.271	-8.157	-8.642	-8.199	-8.507	-7.815	-7.828	337.487	3.79
03831214	fda	-8.336	0.643	-10.066	-8.774	-8.808	-8.977	-8.347	-8.149	-8.562	-9.876	-8.757	-8.133	-7.349	-7.957	-7.861	-8.850	-8.722	-7.887	-7.394	-8.046	-7.762	-9.682	-8.026	-8.951	-8.701	-8.447	-8.734	-8.218	-8.762	-7.971	-8.246	-7.733	-8.077	-8.220	-7.678	-7.654	-6.896	-8.504	-8.823	-7.276	-8.673	-8.452	-8.110	-7.984	-8.350	-8.352	302.458	3.95
03831223	fda	-8.334	0.608	-9.070	-8.492	-8.731	-8.143	-6.959	-8.262	-8.467	-8.932	-8.778	-8.774	-8.443	-7.575	-8.465	-8.663	-8.532	-8.411	-7.414	-9.524	-7.590	-9.450	-7.621	-7.985	-8.188	-8.036	-8.558	-8.757	-8.969	-9.256	-8.492	-8.249	-7.513	-7.747	-7.708	-7.451	-7.554	-7.609	-8.974	-7.876	-8.340	-8.326	-8.869	-7.910	-9.181	-8.838	298.426	3.07
00601316	dbap	-8.334	0.634	-8.663	-8.412	-9.284	-8.738	-7.484	-9.317	-8.614	-9.339	-8.728	-8.742	-7.076	-7.510	-8.635	-8.267	-8.339	-7.764	-7.299	-7.559	-7.602	-8.766	-8.293	-9.186	-8.489	-8.548	-8.419	-8.192	-7.993	-8.250	-8.633	-7.645	-8.004	-7.539	-7.102	-7.656	-8.175	-8.640	-9.109	-8.351	-7.933	-9.339	-8.923	-8.534	-8.087	-9.503	352.454	-1.16
03831516	fda	-8.333	0.608	-9.242	-8.392	-8.771	-8.439	-6.815	-8.829	-8.601	-8.811	-8.692	-8.259	-8.209	-7.603	-8.321	-8.939	-8.823	-9.305	-8.922	-8.351	-7.649	-9.566	-7.606	-8.110	-8.607	-7.578	-8.229	-8.121	-9.001	-8.278	-8.433	-7.874	-8.120	-9.017	-7.688	-8.472	-8.254	-7.214	-9.445	-8.370	-8.393	-8.179	-7.641	-8.005	-7.141	-8.330	445.448	-0.69
03920266	dbap	-8.332	0.793	-10.430	-8.464	-7.923	-8.488	-7.213	-7.137	-7.804	-9.751	-9.070	-9.046	-7.843	-6.608	-7.687	-9.370	-8.381	-8.585	-6.625	-8.219	-8.282	-9.059	-7.808	-7.474	-7.826	-7.922	-8.173	-7.662	-8.829	-8.246	-8.682	-7.837	-9.100	-8.846	-8.601	-8.226	-8.119	-7.983	-9.593	-8.818	-9.662	-7.993	-7.911	-8.788	-7.811	-8.729	498.508	0.89
03830743	fda	-8.332	0.813	-9.211	-8.894	-9.103	-9.204	-7.148	-7.905	-8.750	-9.977	-9.334	-8.329	-8.012	-7.401	-8.524	-8.763	-8.966	-8.215	-6.720	-7.543	-6.708	-9.011	-8.004	-9.014	-8.421	-8.382	-8.539	-8.643	-8.314	-8.415	-9.396	-7.657	-7.027	-7.490	-7.219	-8.097	-6.884	-7.558	-9.450	-7.481	-9.065	-8.547	-9.008	-9.135	-8.371	-8.775	312.453	3.30
18153101	dbap	-8.331	0.470	-8.608	-8.761	-8.358	-8.837	-8.548	-9.043	-8.427	-7.885	-8.353	-8.350	-8.906	-7.900	-8.143	-8.807	-7.848	-8.851	-7.911	-8.243	-7.691	-9.064	-8.557	-8.537	-8.163	-8.050	-8.280	-7.783	-8.706	-8.489	-7.865	-9.037	-8.029	-7.894	-8.214	-7.647	-8.079	-7.777	-8.637	-9.431	-7.301	-8.577	-8.406	-7.467	-8.510	-8.592	335.786	2.88
03830427	fda	-8.331	0.471	-9.769	-8.463	-8.351	-8.175	-8.202	-8.432	-8.696	-8.492	-7.960	-8.317	-8.612	-8.279	-8.261	-8.504	-8.049	-8.257	-8.082	-7.924	-7.866	-8.804	-7.949	-8.408	-8.772	-8.222	-7.817	-7.114	-9.414	-8.706	-7.678	-8.156	-8.118	-8.871	-8.396	-8.576	-8.703	-8.158	-9.145	-8.423	-8.447	-8.449	-7.890	-7.960	-7.476	-8.216	540.561	-3.40
12959181	fda	-8.331	0.879	-8.855	-8.836	-8.696	-9.969	-7.786	-9.125	-8.660	-9.162	-9.117	-8.441	-9.447	-7.555	-7.848	-8.648	-8.057	-9.383	-7.314	-7.402	-7.053	-10.362	-9.138	-8.718	-8.391	-9.013	-9.188	-8.672	-9.282	-8.378	-7.999	-8.388	-6.951	-7.676	-6.464	-7.387	-7.314	-7.070	-8.241	-6.602	-8.116	-9.128	-7.966	-8.367	-8.506	-7.903	308.445	4.27
00020260	dbap	-8.328	0.571	-7.740	-8.639	-8.690	-8.342	-7.704	-7.918	-8.703	-8.849	-9.111	-8.272	-9.085	-7.857	-8.115	-8.572	-8.130	-8.730	-7.352	-7.286	-7.267	-9.053	-8.537	-8.789	-7.947	-8.442	-8.219	-8.421	-8.805	-8.284	-8.741	-9.291	-7.760	-7.403	-7.842	-8.390	-7.819	-8.665	-8.531	-8.921	-7.162	-9.494	-8.464	-8.272	-7.986	-8.826	345.463	3.57
01530910	fda	-8.328	0.757	-9.468	-7.770	-8.780	-8.632	-7.185	-9.489	-8.667	-8.209	-8.227	-8.404	-8.803	-7.478	-8.422	-9.169	-8.187	-8.955	-6.736	-7.473	-7.280	-8.963	-8.913	-8.189	-8.229	-8.895	-8.291	-7.478	-9.255	-8.869	-7.780	-9.667	-7.895	-7.790	-7.389	-7.588	-8.026	-8.881	-9.110	-9.362	-7.135	-9.392	-7.714	-7.388	-7.904	-8.994	389.903	3.32
15848244	fda	-8.327	0.788	-8.601	-9.724	-8.803	-8.744	-9.055	-8.868	-8.948	-8.735	-8.757	-8.440	-7.053	-7.609	-8.962	-8.769	-9.053	-7.424	-8.663	-8.800	-7.503	-8.971	-8.344	-9.032	-9.428	-8.970	-8.832	-8.375	-8.852	-8.781	-7.606	-7.090	-7.944	-8.612	-7.648	-7.994	-6.696	-5.695	-8.202	-7.832	-8.385	-7.459	-8.272	-7.656	-8.982	-8.218	300.442	3.42
04198852	fda	-8.327	1.779	-10.502	-8.247	-9.249	-8.513	-4.905	-7.070	-9.731	-11.426	-10.019	-9.135	-7.586	-5.485	-9.373	-9.448	-9.636	-9.306	-5.977	-9.421	-6.917	-3.876	-8.329	-8.914	-8.993	-8.490	-9.553	-9.205	-10.397	-10.806	-7.772	-6.700	-7.660	-8.150	-4.609	-9.363	-6.371	-5.660	-10.405	-8.864	-10.919	-8.997	-7.161	-9.098	-7.409	-6.743	610.751	1.99
13916432	dbap	-8.326	0.381	-7.840	-8.206	-8.629	-8.337	-8.255	-8.972	-8.302	-8.172	-8.534	-8.520	-8.769	-8.439	-8.144	-8.337	-8.299	-8.847	-8.127	-8.678	-7.915	-9.483	-7.794	-8.419	-7.771	-7.805	-8.183	-8.307	-8.465	-8.313	-8.060	-9.163	-8.094	-8.052	-8.073	-7.807	-7.964	-8.186	-8.767	-8.982	-8.519	-8.143	-8.174	-8.194	-8.339	-7.951	517.676	3.57
00000416	fda	-8.326	0.449	-7.598	-8.245	-8.241	-8.981	-8.686	-8.756	-7.867	-8.191	-8.504	-8.182	-8.402	-7.891	-8.297	-8.715	-7.460	-8.651	-8.070	-8.011	-7.505	-8.905	-8.188	-8.129	-8.064	-7.876	-7.902	-8.325	-8.721	-8.176	-8.755	-9.177	-8.134	-7.679	-8.067	-8.001	-9.079	-9.439	-8.201	-8.722	-8.050	-8.631	-8.866	-8.376	-8.170	-8.479	329.42	2.85
03815424	dbap	-8.326	0.696	-9.143	-8.851	-8.780	-8.138	-6.673	-8.094	-8.428	-9.339	-9.203	-8.188	-8.531	-6.965	-8.271	-8.709	-8.669	-8.570	-6.930	-7.846	-6.658	-9.748	-7.877	-8.231	-8.322	-8.195	-7.907	-8.528	-8.153	-8.205	-9.150	-8.782	-7.497	-7.548	-8.338	-8.628	-7.365	-8.125	-8.598	-8.823	-8.992	-9.328	-8.120	-8.542	-8.713	-8.659	310.437	4.20
11679942	fda	-8.324	0.455	-9.336	-8.400	-8.067	-8.612	-8.346	-8.704	-8.776	-8.746	-9.177	-8.184	-8.372	-6.989	-8.385	-8.831	-7.846	-8.351	-8.559	-7.783	-7.554	-8.843	-8.074	-8.324	-8.042	-7.978	-8.121	-8.096	-9.116	-8.312	-8.648	-8.238	-7.817	-8.114	-7.761	-7.877	-8.630	-8.154	-8.539	-8.733	-8.402	-8.231	-8.761	-7.644	-8.293	-8.506	384.56	6.57
03784384	dbap	-8.324	0.566	-9.014	-8.010	-8.748	-8.750	-7.404	-7.833	-8.806	-8.753	-9.018	-7.797	-8.498	-7.530	-8.098	-8.237	-8.213	-8.160	-7.197	-7.918	-7.647	-9.279	-8.043	-8.853	-7.828	-7.418	-8.636	-7.450	-8.118	-8.403	-8.390	-8.109	-8.128	-7.922	-8.395	-8.762	-9.042	-9.632	-9.213	-8.656	-8.343	-8.877	-8.976	-7.863	-7.918	-8.387	403.503	3.63
00403011	fda	-8.323	0.410	-8.084	-8.528	-8.328	-8.819	-8.679	-8.856	-8.121	-7.840	-8.835	-8.250	-8.332	-7.930	-7.691	-8.865	-7.544	-8.548	-7.918	-8.052	-7.836	-8.544	-8.245	-8.263	-7.921	-8.014	-7.972	-7.671	-8.719	-8.296	-8.563	-8.970	-8.147	-8.041	-8.317	-8.355	-8.893	-9.513	-8.329	-8.751	-7.813	-8.664	-8.388	-8.204	-8.207	-8.349	329.42	2.85
01482039	dbap	-8.323	0.932	-7.722	-8.854	-9.674	-8.277	-7.014	-9.391	-9.435	-9.778	-8.971	-8.552	-8.871	-6.864	-8.151	-8.000	-8.319	-8.592	-7.367	-8.107	-6.799	-8.795	-9.375	-9.810	-8.783	-9.445	-9.555	-7.203	-7.876	-8.893	-8.555	-8.569	-7.270	-6.635	-7.000	-7.977	-6.392	-7.304	-8.091	-9.662	-7.891	-8.916	-8.485	-7.631	-8.430	-8.950	278.419	0.16
00538349	fda	-8.321	0.480	-8.962	-9.080	-9.099	-8.378	-7.553	-8.603	-8.530	-7.745	-8.500	-8.529	-8.229	-7.850	-7.890	-8.087	-8.043	-8.737	-7.727	-8.759	-7.894	-9.318	-7.994	-8.154	-8.355	-8.304	-8.427	-8.233	-8.423	-8.355	-7.840	-9.277	-8.028	-8.088	-8.070	-7.838	-8.299	-8.135	-9.104	-9.164	-8.211	-8.419	-8.330	-7.217	-7.755	-8.593	475.595	2.51
03815424	fda	-8.320	0.684	-9.071	-8.831	-8.732	-8.175	-6.565	-8.111	-8.396	-9.365	-9.180	-8.158	-8.541	-7.050	-8.305	-8.675	-8.642	-8.598	-6.927	-7.840	-6.654	-9.631	-7.851	-8.231	-8.310	-8.170	-7.894	-8.500	-8.142	-8.174	-9.117	-8.743	-7.569	-7.550	-8.367	-8.652	-7.479	-8.164	-8.561	-8.733	-8.991	-9.356	-8.126	-8.584	-8.698	-8.674	310.437	4.20
03831401	fda	-8.318	0.593	-8.853	-8.196	-8.321	-8.442	-6.910	-8.993	-8.370	-8.489	-9.175	-8.617	-8.739	-7.433	-8.122	-8.460	-8.679	-8.225	-6.780	-8.145	-7.208	-9.735	-7.851	-7.970	-7.851	-8.050	-8.005	-8.133	-8.249	-8.141	-9.336	-8.421	-8.045	-7.769	-7.947	-8.907	-8.287	-8.138	-8.788	-9.390	-8.441	-8.530	-8.978	-8.017	-8.365	-8.491	382.531	1.94
04097293	fda	-8.317	0.484	-9.282	-7.933	-7.914	-8.158	-7.685	-8.901	-8.635	-8.259	-8.163	-7.805	-7.986	-7.916	-8.220	-8.381	-8.672	-9.032	-9.067	-7.967	-7.454	-8.519	-7.846	-8.173	-8.430	-8.032	-7.991	-7.935	-9.257	-8.063	-8.389	-8.630	-8.587	-8.733	-8.277	-8.432	-8.718	-8.073	-9.086	-9.305	-8.006	-8.205	-7.762	-8.395	-7.237	-8.454	461.505	-0.47
01081579	fda	-8.317	0.563	-9.529	-8.612	-8.589	-9.123	-8.253	-8.736	-8.585	-8.907	-8.456	-8.008	-7.858	-7.816	-8.764	-8.648	-8.468	-8.299	-7.676	-8.551	-7.527	-8.571	-8.482	-8.676	-8.627	-8.319	-8.726	-8.495	-8.545	-8.791	-7.759	-8.706	-7.862	-8.662	-7.483	-8.187	-6.547	-6.888	-8.478	-8.419	-8.422	-8.748	-7.440	-7.855	-8.244	-8.611	351.47	4.12
00020260	fda	-8.316	0.579	-7.910	-8.693	-8.584	-8.104	-7.688	-7.936	-8.734	-8.868	-9.130	-8.321	-9.012	-7.825	-8.081	-8.534	-8.100	-8.838	-7.310	-7.210	-7.244	-9.079	-8.536	-8.565	-7.948	-8.433	-8.214	-8.364	-8.738	-8.202	-8.630	-9.239	-7.712	-7.388	-7.870	-8.439	-7.737	-8.673	-8.490	-9.067	-7.190	-9.560	-8.547	-8.240	-8.021	-8.886	345.463	3.57
02106113	fda	-8.316	0.678	-9.051	-8.850	-8.228	-8.217	-7.700	-8.949	-8.586	-9.118	-9.465	-8.293	-8.437	-7.887	-8.299	-9.417	-8.595	-7.335	-7.046	-8.218	-7.142	-9.446	-8.300	-8.260	-8.500	-8.196	-8.469	-8.201	-8.641	-7.982	-8.818	-7.240	-7.894	-9.046	-7.068	-8.020	-6.524	-9.161	-9.064	-7.637	-8.863	-8.312	-8.564	-8.362	-8.262	-8.225	298.426	3.07
00602128	dbap	-8.315	0.431	-8.156	-7.964	-8.282	-8.362	-7.805	-9.276	-8.418	-8.358	-8.385	-8.069	-8.776	-8.054	-8.122	-8.399	-8.282	-8.682	-8.112	-8.103	-7.627	-8.790	-8.366	-8.421	-8.285	-8.492	-7.885	-8.044	-8.767	-8.186	-8.246	-8.925	-7.581	-8.064	-7.485	-8.592	-8.410	-8.733	-9.342	-9.152	-7.518	-8.749	-8.125	-8.231	-7.830	-8.403	388.895	2.46
01530625	dbap	-8.315	0.555	-9.226	-8.424	-8.139	-8.967	-8.109	-8.254	-8.344	-8.967	-9.307	-7.791	-9.117	-7.451	-7.980	-8.396	-8.014	-8.442	-7.579	-7.775	-6.963	-8.975	-8.389	-8.622	-7.968	-8.301	-8.240	-8.445	-8.938	-8.512	-8.612	-8.857	-7.356	-7.379	-7.826	-7.926	-7.499	-8.382	-8.716	-8.730	-8.877	-9.136	-8.154	-7.874	-8.332	-8.571	314.469	6.69
03650334	fda	-8.314	0.419	-8.476	-8.279	-8.096	-8.408	-8.092	-8.408	-8.653	-8.257	-8.710	-7.654	-8.552	-8.280	-7.896	-8.932	-8.012	-8.132	-8.077	-8.340	-7.166	-8.629	-8.910	-8.633	-8.311	-8.370	-8.224	-8.037	-8.632	-8.483	-8.360	-9.154	-8.537	-8.006	-7.591	-7.901	-8.366	-9.188	-8.684	-9.129	-7.907	-8.136	-8.010	-7.847	-7.894	-8.441	376.369	-0.76
03830355	fda	-8.313	0.427	-8.629	-8.634	-8.799	-8.828	-8.947	-8.496	-8.471	-8.506	-9.021	-7.703	-8.547	-7.908	-7.783	-8.579	-7.686	-7.773	-8.182	-8.398	-8.247	-9.334	-8.516	-8.168	-8.295	-8.369	-8.323	-8.362	-9.102	-8.049	-8.609	-8.035	-7.591	-7.825	-8.046	-7.603	-7.670	-8.054	-8.893	-7.917	-8.265	-8.682	-8.200	-8.128	-8.338	-8.273	400.647	6.47
14414241	fda	-8.313	0.539	-7.907	-7.768	-8.022	-8.292	-9.249	-8.040	-8.195	-7.737	-8.095	-7.756	-8.058	-8.380	-7.920	-9.127	-8.295	-9.170	-8.477	-8.223	-8.217	-9.117	-8.136	-8.031	-7.742	-7.869	-7.596	-7.479	-8.328	-7.779	-8.081	-8.446	-9.184	-9.038	-8.912	-9.281	-8.563	-8.721	-8.974	-9.252	-7.633	-7.507	-8.343	-7.877	-8.101	-8.850	503.15	-3.53
08101104	fda	-8.312	0.591	-9.851	-8.612	-8.891	-9.344	-9.414	-8.268	-8.375	-8.692	-8.513	-7.788	-7.819	-7.881	-7.902	-8.171	-8.608	-8.332	-8.372	-7.950	-6.765	-9.307	-8.566	-8.155	-8.107	-7.713	-7.926	-7.558	-9.104	-8.107	-7.793	-8.065	-8.943	-8.854	-7.952	-8.039	-8.133	-8.269	-8.761	-8.839	-8.247	-7.907	-8.419	-7.153	-8.290	-7.968	440.668	8.59
03830639	fda	-8.311	0.699	-9.702	-8.380	-8.954	-8.971	-6.488	-8.653	-9.388	-9.104	-9.063	-8.695	-8.380	-6.935	-8.218	-8.351	-8.396	-8.742	-7.111	-8.636	-7.225	-8.330	-8.186	-8.944	-7.833	-8.206	-9.007	-7.567	-8.793	-8.360	-7.597	-7.348	-8.106	-8.328	-7.833	-8.285	-8.220	-7.397	-9.159	-8.373	-8.826	-8.807	-8.101	-7.748	-7.651	-9.280	401.523	2.77
00896485	dbap	-8.310	0.867	-9.704	-9.060	-9.030	-9.168	-6.131	-7.960	-8.694	-9.319	-8.531	-8.345	-8.717	-7.396	-8.112	-9.558	-8.426	-8.037	-7.389	-7.841	-7.280	-9.360	-8.952	-8.836	-8.610	-8.472	-9.025	-8.300	-9.480	-8.620	-7.420	-7.255	-7.413	-8.252	-6.279	-7.583	-7.068	-7.645	-8.530	-7.306	-8.046	-9.958	-8.887	-8.675	-8.264	-8.694	313.72	0.27
02009222	fda	-8.309	0.437	-8.562	-8.430	-8.167	-8.398	-8.591	-9.152	-7.968	-8.342	-8.497	-7.731	-8.263	-8.238	-7.932	-8.179	-8.238	-8.386	-8.661	-7.979	-7.593	-8.840	-7.620	-8.213	-7.630	-7.745	-7.601	-8.158	-8.474	-8.033	-8.613	-8.939	-8.368	-8.406	-8.333	-8.906	-9.259	-8.451	-8.843	-9.269	-7.993	-8.642	-8.239	-7.905	-8.018	-7.778	389.433	-1.68
35379666	dbap	-8.309	0.480	-8.796	-8.508	-9.053	-8.065	-8.678	-8.926	-8.240	-8.850	-8.857	-8.124	-8.529	-8.550	-7.375	-8.054	-7.879	-8.499	-8.269	-8.223	-7.635	-9.151	-8.702	-8.854	-7.633	-7.974	-8.781	-7.606	-8.734	-8.288	-9.016	-8.428	-8.270	-8.452	-7.972	-8.104	-8.103	-7.562	-8.973	-8.019	-7.949	-7.677	-8.423	-7.441	-7.757	-8.620	423.489	2.52
03831424	fda	-8.308	0.453	-8.181	-8.435	-8.309	-9.007	-7.982	-8.458	-8.446	-8.358	-8.772	-7.908	-7.824	-8.178	-7.286	-8.494	-8.225	-8.529	-7.890	-8.127	-7.493	-9.057	-8.838	-8.842	-8.139	-8.373	-8.632	-7.703	-8.231	-8.543	-8.624	-9.105	-8.231	-7.481	-7.726	-7.939	-8.637	-8.900	-8.349	-9.091	-8.226	-8.083	-8.123	-7.674	-8.208	-8.909	376.369	-0.76
00538538	fda	-8.308	0.528	-9.075	-8.119	-8.796	-8.368	-8.132	-8.607	-8.225	-8.273	-8.649	-8.175	-8.945	-7.230	-7.695	-8.613	-7.905	-8.715	-8.684	-8.237	-6.738	-8.519	-7.964	-8.420	-7.722	-7.806	-8.495	-7.669	-9.213	-7.908	-8.486	-9.014	-7.904	-8.028	-8.892	-8.214	-9.135	-8.767	-8.374	-8.734	-7.690	-8.569	-8.286	-7.715	-7.844	-8.992	354.815	2.46
00188746	fda	-8.307	0.432	-8.295	-8.253	-8.171	-8.080	-7.602	-9.051	-8.367	-8.919	-9.090	-7.950	-8.846	-7.540	-8.201	-8.335	-8.216	-8.292	-7.710	-7.649	-7.774	-8.586	-8.505	-8.644	-8.090	-8.311	-7.949	-8.108	-8.167	-8.263	-8.559	-9.019	-7.880	-7.537	-7.949	-8.184	-8.594	-8.568	-8.893	-9.068	-8.203	-9.145	-8.403	-8.082	-8.291	-8.166	340.443	3.10
18324776	dbap	-8.307	0.505	-8.895	-8.970	-8.884	-8.004	-7.100	-8.530	-8.212	-8.156	-8.649	-8.381	-8.461	-7.625	-8.042	-8.400	-7.996	-8.725	-7.826	-8.789	-7.383	-9.085	-8.211	-7.911	-8.350	-8.236	-8.369	-7.959	-8.377	-8.313	-8.096	-9.322	-7.961	-8.090	-8.138	-7.776	-8.379	-9.049	-9.094	-9.386	-8.128	-8.451	-8.326	-7.437	-7.733	-8.293	488.614	2.56
03831046	fda	-8.307	0.506	-8.860	-8.940	-8.152	-9.212	-7.030	-8.051	-8.211	-8.876	-8.845	-8.808	-8.237	-7.496	-8.553	-8.771	-8.676	-8.357	-7.073	-8.077	-7.536	-8.937	-8.266	-8.236	-8.361	-8.404	-8.133	-8.163	-8.916	-8.189	-8.952	-8.250	-7.444	-7.607	-8.113	-8.521	-7.669	-7.935	-8.593	-8.352	-8.280	-8.702	-8.136	-8.563	-8.292	-8.747	310.437	4.20
03813024	dbap	-8.307	0.634	-8.812	-8.413	-8.727	-7.953	-7.275	-8.401	-7.677	-8.855	-9.527	-8.222	-8.858	-6.717	-7.751	-8.429	-8.016	-8.372	-7.815	-7.720	-6.971	-8.933	-8.003	-8.369	-7.755	-8.083	-8.633	-8.133	-9.138	-8.283	-8.062	-8.899	-8.195	-8.111	-7.202	-8.598	-8.544	-8.209	-9.812	-8.604	-8.353	-9.074	-7.970	-8.020	-8.687	-9.337	476.688	4.26
08101049	fda	-8.306	0.763	-9.620	-7.983	-8.175	-6.662	-8.134	-7.088	-8.111	-8.821	-8.951	-9.039	-8.126	-7.909	-8.376	-9.058	-8.915	-8.501	-8.062	-8.771	-7.992	-7.890	-8.039	-8.515	-8.964	-8.286	-8.917	-7.085	-8.197	-8.786	-8.331	-5.808	-7.408	-7.781	-9.093	-8.245	-7.516	-7.695	-9.779	-8.461	-9.014	-8.731	-9.519	-8.527	-8.258	-8.334	806.987	2.74
19796168	dbap	-8.305	0.481	-8.973	-9.068	-9.082	-8.442	-7.487	-8.743	-8.557	-7.769	-8.467	-8.520	-7.811	-7.914	-7.753	-8.107	-8.036	-8.687	-7.773	-8.790	-7.822	-9.301	-7.947	-8.128	-8.305	-8.302	-8.453	-7.990	-8.354	-8.385	-7.898	-9.144	-8.065	-8.094	-8.092	-7.832	-8.307	-8.019	-8.944	-9.119	-8.203	-8.397	-8.777	-7.234	-7.842	-8.502	474.587	2.51
18279672	dbap	-8.304	0.405	-9.119	-8.390	-8.240	-8.109	-7.973	-7.782	-8.192	-8.707	-8.737	-8.045	-8.208	-7.959	-7.864	-8.968	-8.458	-8.213	-7.931	-8.443	-8.333	-8.759	-7.814	-7.899	-7.743	-8.062	-7.739	-7.711	-9.255	-8.035	-8.176	-8.350	-8.171	-8.159	-8.446	-8.502	-8.415	-8.752	-9.116	-8.894	-8.158	-8.485	-8.626	-7.990	-7.811	-8.628	456.48	-0.67
15848224	fda	-8.304	0.449	-8.342	-7.991	-8.020	-8.437	-8.160	-8.524	-7.917	-8.116	-8.672	-8.520	-8.223	-8.408	-8.086	-8.576	-8.335	-8.502	-8.435	-8.229	-7.045	-8.824	-7.787	-7.935	-7.960	-7.626	-7.605	-8.201	-8.342	-8.153	-8.622	-9.025	-8.534	-8.275	-8.443	-8.326	-9.481	-8.385	-8.846	-9.589	-8.118	-8.422	-8.315	-7.838	-7.890	-8.291	389.433	-1.68
03831422	fda	-8.302	0.460	-8.206	-8.311	-7.958	-8.329	-8.245	-8.456	-8.512	-8.260	-8.802	-8.046	-8.298	-8.433	-7.376	-8.624	-8.082	-8.458	-7.845	-8.330	-7.667	-8.920	-8.879	-8.759	-8.348	-8.241	-7.875	-7.799	-8.302	-8.490	-8.746	-9.096	-8.241	-7.522	-7.699	-8.277	-8.781	-9.221	-8.512	-9.339	-8.008	-8.103	-7.776	-7.261	-8.509	-8.354	376.369	-0.76
00601283	dbap	-8.302	0.567	-8.382	-8.131	-8.003	-7.919	-9.077	-8.180	-8.155	-8.606	-8.641	-8.009	-8.123	-8.705	-8.641	-8.581	-8.764	-8.694	-9.195	-9.050	-8.501	-9.053	-8.095	-8.151	-7.726	-8.058	-7.820	-8.443	-8.892	-8.450	-8.562	-9.557	-7.798	-8.317	-7.279	-8.171	-7.359	-6.407	-8.512	-7.849	-8.692	-8.486	-7.436	-7.936	-8.362	-8.535	356.785	3.99
03830905	fda	-8.301	0.485	-8.519	-8.104	-7.958	-8.126	-9.374	-9.165	-7.892	-8.129	-8.774	-8.205	-8.254	-8.082	-7.652	-8.488	-7.803	-8.681	-8.256	-8.055	-7.856	-8.764	-8.034	-7.731	-8.136	-8.052	-8.031	-7.642	-8.302	-7.715	-8.585	-9.223	-7.995	-8.365	-8.745	-7.842	-9.135	-8.696	-8.816	-9.329	-8.235	-8.361	-7.852	-7.326	-8.373	-8.597	415.795	4.16
03831041	fda	-8.301	0.669	-8.979	-8.406	-9.067	-8.916	-6.907	-8.038	-8.405	-9.334	-9.072	-8.323	-9.032	-7.169	-7.813	-8.871	-8.396	-8.364	-7.540	-8.229	-7.190	-9.379	-7.825	-8.204	-7.669	-7.645	-8.636	-8.410	-8.572	-8.156	-9.006	-9.496	-7.452	-7.333	-7.273	-8.113	-8.444	-8.907	-8.234	-8.890	-8.005	-9.062	-8.698	-7.624	-7.498	-8.657	387.594	4.09
04824235	dbap	-8.300	0.396	-8.013	-8.264	-8.558	-8.276	-8.108	-9.063	-8.203	-8.310	-8.363	-8.453	-8.487	-8.613	-8.160	-8.312	-8.202	-8.559	-8.111	-8.670	-7.849	-9.649	-8.087	-8.562	-7.614	-8.277	-7.995	-8.283	-8.554	-8.417	-8.095	-9.048	-7.957	-7.820	-7.867	-7.902	-7.912	-8.156	-8.612	-8.954	-8.438	-8.179	-8.347	-7.552	-8.430	-7.934	517.676	3.57
03812841	dbap	-8.300	0.497	-8.917	-9.021	-8.353	-8.354	-7.652	-8.483	-8.522	-8.540	-9.122	-7.895	-8.402	-8.072	-8.040	-9.035	-8.704	-7.812	-7.760	-8.225	-7.278	-8.585	-8.597	-8.672	-8.442	-8.269	-8.387	-8.352	-8.499	-8.304	-8.161	-8.098	-7.390	-7.687	-7.290	-7.905	-7.523	-8.489	-9.255	-8.807	-8.275	-8.742	-8.977	-7.802	-7.821	-8.688	404.547	4.35
01853550	dbap	-8.300	0.714	-9.022	-8.979	-8.732	-9.443	-8.831	-8.185	-9.081	-8.912	-9.935	-8.556	-8.185	-7.446	-7.956	-9.227	-7.924	-9.005	-8.537	-8.124	-7.551	-9.404	-8.194	-7.832	-7.817	-7.950	-8.454	-7.426	-8.670	-9.081	-9.011	-8.293	-7.527	-7.694	-6.871	-8.111	-6.954	-6.614	-8.370	-8.249	-7.940	-8.277	-8.591	-7.634	-7.976	-8.626	307.244	3.98
00054567	fda	-8.299	0.393	-8.936	-8.318	-8.539	-8.453	-8.072	-8.641	-8.379	-8.263	-8.843	-7.755	-8.777	-7.713	-7.555	-8.087	-7.801	-8.403	-7.985	-8.034	-7.486	-8.906	-8.341	-8.586	-7.730	-8.384	-8.413	-8.298	-8.312	-8.266	-8.689	-8.789	-8.083	-8.040	-7.929	-7.881	-8.110	-8.807	-8.648	-8.861	-7.959	-8.743	-8.768	-7.828	-8.357	-8.407	252.269	3.60
01853550	fda	-8.299	0.713	-8.989	-8.914	-8.794	-9.352	-8.906	-8.227	-9.067	-8.852	-9.881	-8.602	-8.466	-8.040	-8.013	-9.216	-8.024	-9.015	-8.549	-8.087	-7.544	-9.398	-7.624	-7.926	-7.749	-7.888	-8.547	-7.470	-8.708	-9.021	-9.023	-8.250	-7.556	-7.668	-6.753	-8.056	-6.970	-6.568	-8.381	-8.012	-7.912	-8.239	-8.681	-7.565	-8.037	-8.619	307.244	3.98
00000416	dbap	-8.298	0.473	-7.696	-8.313	-8.184	-9.079	-8.664	-8.862	-7.875	-8.204	-8.569	-8.283	-8.481	-7.973	-7.600	-8.709	-7.467	-8.589	-7.972	-8.022	-7.462	-8.887	-8.209	-8.301	-7.732	-7.941	-7.782	-8.269	-8.693	-7.805	-8.274	-9.128	-8.192	-7.749	-8.075	-8.029	-9.093	-9.496	-8.237	-8.746	-7.984	-8.615	-8.917	-8.311	-8.194	-8.438	329.42	2.85
01482039	fda	-8.297	0.922	-7.746	-8.827	-9.615	-8.268	-7.068	-9.375	-9.328	-9.757	-8.962	-8.440	-8.909	-6.855	-7.855	-8.009	-8.279	-8.670	-7.425	-7.895	-6.782	-8.663	-9.455	-9.733	-8.804	-9.265	-9.588	-7.226	-7.881	-8.964	-8.492	-8.317	-7.332	-6.620	-6.943	-7.878	-6.384	-7.344	-8.040	-9.650	-7.914	-8.897	-8.600	-7.700	-8.392	-8.942	278.419	0.16
03647770	fda	-8.294	0.495	-8.306	-7.890	-8.490	-9.046	-8.204	-8.006	-8.593	-8.166	-9.073	-7.944	-7.511	-7.966	-7.817	-9.105	-8.324	-8.766	-7.901	-8.038	-8.341	-8.408	-8.299	-8.082	-7.877	-8.382	-8.265	-7.339	-9.457	-8.129	-8.593	-8.576	-8.732	-8.157	-8.297	-8.427	-9.055	-7.224	-8.820	-7.932	-8.053	-8.971	-8.753	-7.316	-8.110	-8.196	379.891	1.98
08552418	fda	-8.293	0.679	-8.623	-8.636	-8.908	-8.811	-7.469	-7.904	-8.951	-8.815	-8.470	-7.893	-8.076	-7.197	-8.060	-8.657	-8.285	-7.810	-6.982	-7.838	-7.062	-9.384	-8.411	-9.174	-8.176	-8.383	-8.834	-8.241	-8.658	-8.522	-7.682	-6.877	-8.149	-8.283	-7.845	-8.891	-7.297	-8.683	-9.961	-7.806	-8.320	-8.933	-8.245	-8.396	-7.684	-9.604	372.505	3.50
04099009	dbap	-8.293	0.889	-8.938	-8.110	-9.770	-8.661	-5.895	-6.975	-8.980	-9.573	-8.771	-8.992	-9.304	-5.926	-7.874	-8.302	-8.292	-8.429	-6.792	-8.225	-8.241	-7.504	-8.832	-8.815	-8.161	-8.722	-8.690	-7.992	-8.798	-8.197	-9.232	-7.693	-8.531	-7.625	-7.264	-9.764	-7.743	-6.825	-8.222	-8.551	-9.189	-9.483	-8.587	-8.069	-7.976	-8.362	656.662	1.81
03830745	fda	-8.292	0.593	-9.361	-8.672	-8.491	-8.665	-7.967	-8.472	-8.350	-9.188	-8.511	-8.178	-7.696	-8.009	-8.653	-8.525	-8.499	-7.207	-6.982	-8.169	-7.970	-8.923	-8.240	-8.230	-8.148	-8.536	-8.054	-8.145	-8.701	-7.968	-8.358	-8.544	-8.527	-8.510	-7.211	-7.626	-7.256	-9.342	-9.477	-7.301	-9.489	-8.335	-8.173	-8.419	-7.871	-7.895	312.453	3.30
03831044	fda	-8.292	0.649	-8.392	-9.359	-8.382	-9.335	-6.518	-8.941	-8.912	-9.057	-8.716	-8.069	-8.313	-6.976	-8.691	-8.686	-9.006	-8.573	-6.826	-7.784	-7.219	-8.791	-8.836	-8.928	-8.604	-8.621	-8.339	-7.942	-8.088	-8.081	-8.493	-7.666	-7.943	-7.555	-8.203	-8.690	-7.319	-7.482	-8.729	-8.051	-8.233	-8.805	-8.242	-8.511	-8.547	-8.413	310.437	4.20
03977884	fda	-8.290	0.802	-8.408	-8.665	-8.674	-7.068	-9.691	-8.085	-8.463	-8.005	-7.482	-8.057	-6.522	-9.312	-8.803	-7.939	-9.246	-7.710	-9.053	-9.430	-9.310	-8.703	-7.909	-8.158	-8.739	-8.066	-8.476	-7.617	-8.595	-8.593	-7.412	-7.291	-9.534	-9.841	-6.909	-7.351	-7.504	-7.029	-9.108	-7.244	-7.995	-8.645	-8.501	-8.577	-8.296	-8.765	357.47	2.60
00403013	fda	-8.289	0.389	-8.599	-8.569	-8.484	-8.749	-8.858	-8.678	-8.286	-8.955	-8.766	-8.340	-7.887	-8.438	-8.259	-8.055	-8.369	-8.397	-8.075	-8.258	-7.609	-8.911	-7.406	-7.679	-7.627	-8.294	-7.963	-8.014	-8.313	-8.304	-8.344	-8.577	-8.080	-8.130	-7.618	-8.674	-7.906	-8.821	-8.854	-8.645	-8.135	-8.028	-7.973	-7.932	-8.324	-8.511	324.448	2.66
52509463	dbap	-8.289	0.629	-8.652	-8.967	-9.264	-8.296	-6.756	-7.515	-8.748	-8.781	-9.017	-7.982	-8.518	-6.545	-7.655	-8.712	-7.897	-8.545	-7.329	-8.084	-7.075	-8.948	-7.828	-8.184	-7.936	-7.971	-8.072	-8.413	-8.858	-8.121	-8.146	-9.298	-8.807	-8.531	-8.134	-8.284	-8.174	-8.876	-8.945	-8.407	-8.309	-9.417	-8.376	-7.776	-8.495	-8.056	392.499	4.78
03871614	fda	-8.288	0.514	-8.478	-7.639	-7.832	-8.320	-9.348	-8.471	-7.975	-8.222	-8.335	-8.129	-8.021	-8.552	-8.054	-9.297	-8.446	-8.899	-8.088	-7.642	-8.236	-8.874	-8.042	-7.857	-7.796	-8.064	-7.855	-7.372	-8.806	-8.103	-8.280	-7.862	-9.229	-8.808	-8.618	-8.929	-8.568	-8.867	-9.138	-8.426	-7.372	-7.562	-8.239	-7.798	-7.629	-8.576	503.15	-3.54
03875543	dbap	-8.287	0.426	-8.333	-8.264	-8.275	-8.947	-8.504	-8.226	-8.574	-7.817	-8.930	-8.168	-8.851	-7.943	-8.319	-7.960	-8.270	-9.106	-8.331	-8.172	-7.890	-8.078	-8.450	-8.474	-8.428	-8.560	-7.864	-7.686	-8.369	-8.498	-8.106	-8.963	-8.052	-8.012	-7.973	-8.402	-7.104	-7.577	-8.260	-8.949	-7.867	-9.122	-7.784	-8.056	-8.452	-8.642	307.325	3.03
35342789	dbap	-8.287	0.479	-9.208	-8.269	-8.298	-9.044	-8.505	-8.502	-8.110	-8.124	-9.040	-8.256	-9.139	-7.874	-7.752	-8.166	-7.729	-8.317	-8.253	-8.125	-8.056	-9.258	-8.485	-8.475	-7.524	-7.589	-8.282	-8.259	-8.183	-7.790	-8.697	-9.232	-8.734	-7.717	-7.878	-7.295	-8.156	-8.265	-8.038	-8.591	-7.930	-9.067	-8.115	-8.064	-8.165	-8.053	273.244	2.99
03830365	fda	-8.287	0.936	-10.208	-8.662	-8.587	-9.207	-6.936	-7.596	-9.608	-9.678	-10.039	-8.318	-8.203	-7.668	-7.650	-8.928	-8.219	-7.813	-6.691	-7.277	-7.169	-9.451	-7.688	-8.525	-7.765	-7.489	-8.789	-8.321	-9.376	-8.494	-9.581	-8.474	-7.965	-7.387	-7.085	-7.771	-7.602	-6.097	-9.559	-8.021	-9.502	-8.088	-7.762	-8.295	-8.229	-8.872	357.47	2.60
00125031	fda	-8.286	0.396	-8.501	-8.215	-8.173	-8.740	-8.673	-8.761	-8.134	-8.300	-8.870	-8.353	-8.863	-7.781	-7.792	-8.382	-7.662	-8.497	-8.052	-8.298	-7.726	-8.872	-8.079	-8.668	-8.456	-7.939	-8.251	-7.430	-8.245	-8.036	-7.873	-8.408	-7.944	-7.882	-8.798	-8.159	-8.189	-9.141	-8.292	-8.630	-7.924	-8.881	-8.198	-7.687	-8.640	-8.183	281.213	3.42
00125031	dbap	-8.285	0.405	-8.592	-8.203	-8.055	-8.744	-8.675	-8.779	-8.151	-8.373	-8.849	-8.249	-8.890	-7.805	-7.744	-8.372	-7.618	-8.410	-8.045	-8.284	-7.691	-8.890	-8.095	-8.648	-8.413	-7.927	-8.272	-7.458	-8.284	-8.054	-7.835	-8.442	-7.923	-7.898	-8.805	-8.172	-8.270	-9.158	-8.289	-8.762	-7.916	-8.892	-8.180	-7.642	-8.544	-8.234	281.213	3.43
03781943	fda	-8.285	0.524	-8.754	-8.299	-9.059	-8.076	-8.648	-8.990	-8.229	-8.928	-8.865	-8.125	-8.615	-8.748	-7.227	-8.136	-7.964	-8.295	-8.301	-8.103	-7.612	-9.239	-8.739	-8.888	-6.875	-7.850	-8.835	-7.648	-8.658	-8.254	-8.865	-8.117	-8.327	-8.412	-7.920	-8.056	-8.143	-7.490	-8.913	-7.970	-8.060	-7.764	-8.411	-7.434	-8.046	-8.664	424.497	2.52
00004677	fda	-8.285	0.583	-9.301	-8.419	-9.156	-8.618	-8.786	-9.346	-7.949	-8.748	-8.590	-7.928	-8.353	-7.565	-8.768	-8.832	-8.750	-8.158	-7.491	-8.062	-7.354	-8.990	-7.864	-8.624	-8.571	-8.323	-8.242	-7.237	-9.678	-8.198	-8.106	-8.653	-7.593	-7.910	-7.885	-8.305	-7.262	-7.529	-8.791	-7.992	-7.855	-8.593	-8.032	-7.729	-7.726	-8.675	307.244	3.98
00011012	fda	-8.284	0.397	-8.814	-8.262	-8.185	-9.258	-8.328	-8.314	-8.658	-8.872	-9.352	-8.371	-8.555	-7.814	-7.616	-8.116	-7.823	-8.215	-7.892	-8.051	-7.604	-8.976	-8.225	-8.053	-7.866	-8.027	-8.150	-7.636	-8.342	-8.255	-8.308	-8.751	-8.255	-8.036	-8.325	-7.927	-8.050	-8.369	-8.190	-8.324	-8.760	-8.573	-8.638	-8.111	-8.001	-8.234	254.265	2.20
03830189	fda	-8.284	0.450	-9.117	-8.365	-8.816	-8.779	-8.630	-8.548	-8.224	-8.765	-9.051	-7.538	-8.449	-7.611	-7.682	-8.595	-7.862	-8.143	-8.061	-8.071	-8.303	-8.959	-7.809	-8.366	-7.890	-8.110	-8.348	-8.132	-8.693	-7.773	-8.783	-8.148	-7.558	-8.177	-8.231	-8.069	-7.582	-7.746	-9.254	-7.881	-8.537	-8.573	-8.442	-8.039	-8.808	-7.987	400.647	6.76
05162311	dbap	-8.284	0.487	-9.169	-8.062	-8.715	-8.536	-8.802	-8.368	-8.615	-8.714	-9.180	-8.572	-9.135	-8.086	-7.724	-7.907	-7.765	-8.256	-8.435	-7.999	-7.989	-9.032	-8.389	-8.436	-8.010	-8.112	-8.184	-8.379	-8.126	-8.147	-9.076	-9.410	-7.851	-7.906	-7.695	-7.457	-7.383	-7.909	-8.094	-8.252	-8.040	-8.862	-8.140	-7.890	-7.727	-7.964	254.289	1.69
08101077	fda	-8.284	0.835	-9.232	-8.444	-8.806	-7.759	-7.671	-7.139	-8.469	-9.388	-9.180	-9.159	-7.866	-7.853	-8.128	-8.107	-9.069	-8.557	-7.098	-8.917	-8.645	-8.071	-8.174	-8.429	-8.737	-8.900	-7.958	-7.454	-9.228	-9.076	-9.038	-5.608	-6.817	-7.305	-8.159	-8.363	-8.108	-6.832	-8.962	-8.306	-8.593	-8.365	-9.637	-9.267	-7.051	-8.579	764.95	2.03
13473744	dbap	-8.283	0.417	-8.741	-8.478	-8.953	-8.985	-9.061	-8.279	-8.096	-8.736	-8.049	-8.250	-8.760	-8.724	-8.194	-8.528	-8.218	-8.415	-7.713	-8.330	-7.669	-8.528	-7.888	-8.038	-8.282	-8.293	-7.924	-7.484	-8.968	-8.206	-7.781	-7.880	-8.054	-8.078	-8.059	-7.679	-8.476	-8.073	-8.415	-7.262	-8.324	-8.582	-8.579	-8.627	-8.044	-8.761	328.222	2.89
05275870	fda	-8.282	0.884	-9.639	-9.413	-8.454	-9.787	-6.344	-7.752	-9.100	-10.322	-8.780	-8.257	-7.333	-7.189	-8.001	-8.207	-8.652	-8.657	-6.676	-7.990	-7.123	-9.191	-8.116	-8.807	-8.252	-7.862	-8.153	-8.226	-9.623	-8.638	-8.791	-7.014	-7.250	-7.345	-7.578	-8.025	-7.369	-7.369	-9.335	-8.066	-8.581	-8.462	-9.148	-8.359	-7.847	-9.328	296.41	3.66
03774999	dbap	-8.281	0.404	-8.535	-7.769	-8.272	-8.329	-7.677	-8.301	-8.330	-8.243	-9.019	-7.005	-8.358	-8.419	-8.151	-8.618	-7.589	-8.390	-7.981	-8.232	-8.141	-8.408	-8.459	-8.213	-8.519	-7.637	-8.132	-7.846	-8.492	-8.418	-7.870	-9.232	-8.609	-8.425	-8.705	-8.118	-8.517	-8.703	-8.590	-8.735	-8.008	-8.635	-8.654	-8.181	-7.754	-8.165	514.639	3.58
03831600	fda	-8.281	0.705	-9.288	-7.997	-9.251	-9.132	-6.466	-8.688	-9.046	-9.150	-9.158	-8.023	-7.924	-7.213	-7.855	-8.356	-8.275	-8.393	-7.458	-7.933	-6.666	-9.311	-7.687	-8.601	-7.971	-8.055	-8.391	-7.428	-8.920	-8.356	-8.994	-7.853	-7.987	-8.060	-8.061	-8.130	-7.264	-8.133	-9.367	-8.261	-9.287	-8.658	-8.761	-7.783	-7.878	-8.878	391.572	4.25
53230301	dbap	-8.281	0.732	-8.983	-7.830	-8.443	-8.329	-7.307	-8.717	-8.260	-8.849	-9.115	-8.055	-8.055	-6.826	-7.672	-9.235	-8.386	-8.455	-7.844	-9.121	-7.594	-10.264	-7.713	-7.458	-8.005	-7.417	-7.471	-7.268	-9.305	-8.007	-7.796	-9.149	-7.614	-9.079	-8.818	-8.718	-8.041	-8.683	-9.421	-8.542	-7.810	-7.749	-9.245	-7.260	-8.080	-8.393	452.623	3.44
03831188	fda	-8.280	0.969	-10.882	-10.286	-9.343	-7.680	-6.885	-7.367	-9.342	-8.653	-8.139	-8.748	-7.056	-6.859	-8.559	-8.179	-9.001	-7.667	-6.811	-8.926	-8.065	-8.930	-7.793	-9.297	-9.201	-9.072	-8.435	-8.195	-7.835	-8.742	-7.434	-6.532	-8.048	-7.868	-7.681	-7.328	-7.044	-7.044	-9.387	-8.611	-9.615	-8.355	-8.286	-9.082	-8.711	-7.366	422.609	5.50
11592748	fda	-8.278	0.635	-9.400	-8.381	-8.430	-8.686	-7.127	-8.385	-8.404	-9.021	-9.806	-8.032	-8.072	-8.230	-8.251	-8.953	-8.206	-7.227	-7.521	-8.500	-7.725	-9.097	-7.842	-7.971	-8.151	-8.362	-8.090	-7.976	-8.933	-7.869	-8.718	-7.365	-8.068	-8.668	-6.951	-7.910	-7.140	-9.222	-9.079	-7.646	-8.737	-8.227	-8.319	-7.888	-8.775	-8.886	296.41	3.66
00003742	dbap	-8.277	0.373	-8.264	-8.407	-8.223	-8.555	-8.084	-8.468	-8.146	-8.430	-8.974	-8.119	-9.180	-7.983	-7.851	-8.397	-7.806	-8.738	-7.885	-8.049	-7.975	-9.126	-7.971	-8.305	-7.610	-8.019	-8.388	-7.808	-8.285	-7.978	-8.947	-8.871	-8.091	-7.926	-8.133	-7.991	-8.219	-8.832	-8.401	-8.193	-8.275	-8.723	-8.123	-8.317	-7.886	-8.214	319.336	-0.69
00056643	dbap	-8.277	0.518	-8.076	-8.604	-8.789	-8.430	-7.889	-8.812	-8.683	-8.572	-8.477	-8.004	-8.916	-7.566	-7.999	-8.609	-7.928	-8.765	-7.470	-7.757	-7.355	-8.773	-8.941	-8.733	-8.434	-8.705	-8.505	-7.974	-8.091	-8.325	-8.433	-9.359	-7.350	-7.842	-7.185	-7.692	-8.028	-8.177	-8.200	-9.118	-7.672	-8.926	-8.751	-8.040	-7.901	-8.325	282.407	3.16
03778874	fda	-8.276	0.439	-9.249	-8.256	-8.420	-8.440	-8.412	-8.910	-8.064	-8.679	-8.961	-8.507	-8.153	-8.567	-7.941	-8.450	-8.287	-8.275	-7.875	-8.018	-7.792	-8.700	-8.190	-7.751	-7.584	-7.735	-8.212	-8.113	-8.776	-8.389	-9.003	-8.396	-8.159	-7.938	-7.264	-7.379	-7.696	-8.555	-8.736	-8.543	-7.803	-7.979	-8.848	-8.204	-8.480	-8.471	285.31	2.15
03830356	fda	-8.275	0.572	-9.267	-7.957	-8.922	-7.601	-7.794	-8.366	-8.465	-8.395	-9.207	-7.964	-7.459	-7.305	-7.703	-9.556	-8.172	-8.455	-7.787	-8.250	-7.894	-8.419	-8.424	-8.305	-8.163	-8.196	-8.099	-7.948	-9.412	-8.239	-7.874	-8.642	-7.798	-8.080	-8.142	-8.329	-8.066	-7.183	-9.339	-8.392	-8.170	-8.232	-9.785	-8.047	-8.053	-8.227	400.647	6.47
03778874	dbap	-8.274	0.444	-9.174	-8.330	-8.443	-8.452	-8.350	-8.926	-8.016	-8.863	-8.994	-8.508	-8.282	-8.547	-7.838	-8.409	-8.296	-8.360	-7.878	-8.002	-7.755	-8.686	-8.164	-7.767	-7.523	-7.698	-8.159	-8.146	-8.765	-8.432	-8.868	-8.357	-8.040	-7.895	-7.298	-7.433	-7.765	-8.561	-8.815	-8.641	-7.805	-7.950	-8.880	-8.117	-8.346	-8.541	285.31	2.15
01565207	fda	-8.272	0.619	-8.519	-8.335	-8.897	-9.084	-8.010	-8.820	-8.775	-8.906	-8.959	-8.003	-9.089	-7.525	-7.777	-8.740	-8.287	-8.111	-7.441	-7.677	-7.300	-9.286	-8.553	-8.988	-7.457	-8.095	-8.554	-7.929	-8.823	-7.694	-8.936	-9.196	-7.703	-7.280	-7.474	-7.892	-6.922	-8.156	-8.330	-8.331	-8.121	-9.086	-9.012	-7.709	-7.866	-8.315	239.342	2.55
03831231	fda	-8.272	0.630	-9.176	-7.788	-8.363	-8.282	-7.607	-8.682	-9.341	-8.158	-8.372	-8.278	-7.929	-7.450	-8.692	-8.031	-8.394	-8.534	-7.822	-7.973	-8.486	-8.093	-9.373	-9.185	-7.634	-8.959	-7.899	-8.251	-8.305	-8.119	-9.368	-8.400	-6.695	-7.687	-7.157	-7.673	-8.793	-8.099	-7.698	-9.231	-7.869	-9.517	-8.574	-8.229	-7.468	-8.314	612.632	3.93
03831234	fda	-8.272	0.734	-9.291	-7.925	-8.501	-8.527	-7.125	-7.805	-9.163	-7.918	-8.864	-7.955	-8.109	-7.034	-8.660	-8.036	-7.588	-8.685	-7.154	-8.446	-8.071	-8.675	-8.816	-8.811	-8.597	-8.491	-7.964	-8.077	-8.560	-9.061	-9.301	-7.843	-6.597	-7.570	-7.204	-8.612	-9.007	-6.901	-7.888	-9.706	-8.439	-9.339	-8.884	-8.929	-7.266	-8.575	612.632	3.93
03831215	fda	-8.272	0.751	-9.449	-8.747	-8.596	-8.898	-6.740	-7.075	-8.478	-9.463	-8.601	-8.393	-7.739	-7.077	-8.699	-8.752	-9.064	-8.409	-6.779	-8.774	-7.491	-9.073	-7.587	-8.542	-8.058	-7.811	-8.726	-8.290	-9.372	-9.074	-8.649	-7.838	-7.483	-7.370	-7.368	-7.609	-7.313	-7.338	-9.097	-7.662	-8.919	-8.380	-8.908	-8.625	-8.732	-8.899	298.426	3.23
00001441	fda	-8.271	0.427	-8.588	-8.020	-8.930	-9.120	-8.361	-8.741	-8.378	-8.675	-9.003	-7.945	-8.520	-7.926	-7.770	-8.191	-7.740	-7.998	-7.694	-8.483	-8.123	-9.066	-8.276	-8.340	-7.942	-8.025	-8.223	-7.676	-8.363	-8.040	-8.648	-8.261	-7.821	-7.704	-7.991	-7.839	-8.969	-9.274	-8.187	-7.898	-8.201	-8.581	-8.399	-7.730	-7.978	-8.288	261.345	2.10
01529323	dbap	-8.270	0.325	-9.021	-8.119	-7.898	-7.933	-8.623	-8.503	-8.153	-7.864	-8.435	-7.995	-8.014	-7.742	-7.754	-8.678	-8.060	-8.301	-8.512	-8.358	-8.393	-8.763	-8.300	-8.423	-8.132	-7.614	-8.028	-7.815	-8.587	-8.237	-8.355	-8.234	-8.215	-8.322	-8.076	-8.030	-8.413	-8.620	-8.841	-8.873	-8.535	-8.306	-8.466	-8.100	-7.873	-8.344	452.431	-1.97
00011012	dbap	-8.269	0.419	-8.824	-8.252	-8.165	-9.213	-8.355	-8.292	-8.742	-8.928	-9.363	-8.342	-8.531	-7.783	-7.604	-8.115	-7.789	-8.169	-7.813	-8.054	-7.544	-9.077	-8.211	-8.021	-7.920	-8.102	-8.109	-7.656	-8.297	-8.300	-8.370	-8.760	-8.226	-8.043	-8.262	-7.932	-7.575	-8.346	-8.216	-8.367	-8.688	-8.481	-8.652	-8.139	-7.954	-8.234	254.265	2.20
03604264	dbap	-8.269	0.495	-8.447	-9.037	-8.723	-8.816	-8.153	-7.817	-8.545	-9.058	-8.750	-8.009	-8.677	-7.559	-8.212	-8.892	-8.714	-8.519	-7.618	-7.708	-7.381	-9.186	-8.833	-8.634	-8.472	-8.258	-8.788	-7.931	-8.216	-7.900	-8.188	-8.253	-7.955	-7.758	-7.641	-7.611	-7.288	-8.767	-8.140	-7.987	-7.998	-8.850	-8.065	-7.974	-7.781	-8.723	259.265	-0.78
03830845	fda	-8.269	0.500	-9.013	-8.459	-8.113	-8.330	-7.742	-8.666	-8.462	-8.614	-8.669	-8.450	-8.325	-8.468	-8.770	-9.101	-8.742	-8.273	-8.240	-7.849	-8.019	-8.782	-7.502	-8.418	-7.644	-8.178	-7.812	-7.460	-9.028	-7.896	-9.034	-7.820	-8.140	-7.938	-7.461	-8.578	-7.740	-7.055	-9.044	-8.658	-8.379	-8.091	-8.628	-8.667	-7.584	-8.005	452.871	2.78
19632839	dbap	-8.268	0.437	-9.129	-8.815	-9.184	-7.922	-8.699	-8.719	-7.906	-8.047	-8.248	-7.799	-8.380	-7.900	-8.080	-8.488	-7.978	-7.978	-8.086	-8.304	-8.418	-8.814	-8.564	-8.197	-8.092	-8.226	-8.089	-7.776	-8.489	-8.144	-8.171	-8.232	-8.836	-7.926	-7.724	-8.109	-7.648	-8.939	-8.786	-8.614	-7.922	-9.191	-7.501	-7.493	-8.090	-8.154	388.815	1.37
00523926	fda	-8.267	0.503	-8.393	-8.051	-8.424	-8.720	-8.615	-8.941	-8.294	-8.262	-8.597	-8.045	-8.691	-7.552	-7.556	-8.453	-7.944	-8.598	-7.992	-7.756	-7.964	-8.442	-7.466	-8.131	-7.707	-7.475	-7.424	-7.495	-8.482	-7.902	-8.570	-9.164	-8.164	-7.632	-8.477	-8.067	-9.196	-9.098	-9.272	-8.552	-7.947	-8.417	-8.878	-7.924	-8.302	-8.737	323.418	1.45
03800980	fda	-8.265	0.763	-8.399	-8.788	-9.459	-8.023	-7.450	-8.789	-9.829	-8.456	-8.621	-8.747	-8.358	-7.407	-7.834	-9.552	-8.151	-7.922	-6.744	-8.420	-8.236	-7.875	-7.933	-9.545	-8.222	-8.032	-8.345	-7.049	-8.271	-8.405	-7.657	-6.375	-8.521	-7.876	-6.802	-8.158	-8.581	-8.655	-10.075	-7.984	-8.785	-8.286	-8.807	-8.546	-7.928	-7.741	506.579	5.34
08101145	fda	-8.264	0.538	-9.020	-8.738	-8.552	-8.188	-8.164	-8.398	-8.625	-9.063	-9.482	-8.299	-8.004	-6.861	-7.776	-8.674	-8.375	-7.874	-7.738	-7.895	-6.997	-9.162	-8.131	-8.181	-8.394	-7.709	-8.495	-7.260	-8.463	-8.236	-9.215	-8.236	-7.930	-8.032	-7.776	-8.251	-8.045	-8.485	-8.935	-8.521	-8.385	-8.121	-8.544	-8.525	-7.785	-8.059	428.657	7.66
01529323	fda	-8.263	0.343	-9.013	-8.050	-8.136	-7.982	-8.625	-8.557	-8.041	-7.917	-8.427	-7.979	-8.048	-7.746	-7.760	-8.785	-7.817	-8.380	-8.484	-8.355	-8.425	-8.642	-8.016	-8.415	-8.139	-7.725	-7.848	-7.785	-8.532	-8.221	-8.100	-8.199	-8.269	-8.280	-8.069	-8.025	-8.468	-8.596	-8.915	-9.114	-8.528	-8.315	-8.462	-8.076	-7.909	-8.405	452.431	-1.97
01530585	fda	-8.261	0.382	-8.284	-8.458	-9.038	-8.067	-8.184	-8.415	-8.220	-8.460	-7.927	-8.167	-8.402	-8.229	-8.047	-8.382	-8.397	-8.197	-8.255	-8.465	-7.458	-8.503	-7.897	-8.008	-7.843	-7.976	-8.177	-7.457	-9.305	-8.163	-8.072	-8.127	-8.791	-8.373	-8.732	-8.479	-8.540	-8.497	-9.189	-8.212	-7.771	-8.385	-7.800	-7.894	-7.923	-8.333	461.505	-0.47
03830404	fda	-8.261	0.570	-9.896	-7.857	-7.887	-8.273	-8.135	-8.235	-9.383	-9.691	-8.050	-8.224	-8.074	-8.063	-7.692	-8.441	-8.320	-7.830	-8.788	-8.140	-7.379	-8.429	-7.733	-7.979	-8.476	-7.760	-8.193	-8.018	-9.235	-8.335	-7.920	-8.328	-8.166	-8.702	-7.918	-8.497	-8.051	-7.419	-9.189	-8.884	-7.878	-8.242	-7.471	-8.100	-7.441	-8.774	462.513	-2.38
03876023	dbap	-8.261	0.710	-9.143	-8.526	-7.957	-7.445	-6.587	-7.543	-8.605	-9.322	-9.020	-8.166	-8.048	-8.285	-8.208	-9.415	-8.079	-8.891	-6.761	-8.073	-6.163	-9.278	-7.663	-8.081	-7.995	-8.154	-7.395	-7.843	-8.778	-8.889	-8.718	-8.794	-8.114	-8.612	-8.139	-8.420	-8.002	-7.827	-9.238	-7.884	-8.502	-7.939	-8.561	-8.485	-8.975	-8.967	384.516	4.82
00056643	fda	-8.259	0.520	-8.072	-8.594	-8.760	-8.339	-7.799	-8.754	-8.661	-8.606	-8.512	-8.121	-8.971	-7.455	-7.911	-8.421	-7.935	-8.768	-7.418	-7.812	-7.362	-8.762	-8.879	-8.800	-8.313	-8.796	-8.519	-7.979	-8.109	-8.143	-8.349	-9.389	-7.372	-7.805	-7.191	-7.732	-8.002	-8.242	-8.258	-9.062	-7.650	-8.853	-8.765	-7.992	-7.845	-8.332	282.407	3.16
03782807	fda	-8.258	0.511	-9.007	-8.412	-8.759	-8.306	-7.111	-7.829	-8.676	-8.710	-9.103	-8.277	-8.775	-6.814	-7.874	-8.762	-8.100	-8.850	-7.421	-8.055	-7.142	-8.527	-8.181	-8.706	-7.835	-8.254	-8.681	-7.797	-8.287	-8.327	-8.279	-8.565	-8.003	-7.947	-8.414	-8.133	-7.739	-8.469	-8.632	-9.031	-8.417	-8.597	-7.851	-7.948	-8.184	-8.557	369.329	2.00
00538577	fda	-8.258	0.543	-8.126	-7.804	-8.498	-8.365	-7.363	-8.420	-8.470	-8.089	-7.758	-8.421	-7.950	-8.247	-8.300	-7.881	-8.505	-9.472	-8.419	-8.732	-8.259	-9.320	-7.903	-7.773	-7.502	-8.448	-7.927	-8.084	-8.544	-8.717	-7.713	-9.050	-8.570	-8.303	-7.109	-7.833	-7.232	-8.067	-8.639	-9.637	-8.181	-8.031	-8.300	-7.803	-8.504	-9.080	353.33	2.99
02522669	dbap	-8.257	0.443	-8.744	-8.358	-8.170	-9.331	-8.460	-8.639	-8.295	-8.308	-8.647	-8.067	-8.203	-7.872	-8.293	-8.644	-8.469	-8.857	-7.818	-7.708	-7.727	-8.364	-8.263	-8.034	-8.076	-8.144	-7.978	-7.612	-8.394	-7.731	-8.027	-9.100	-7.421	-7.739	-7.791	-7.784	-8.484	-8.896	-9.274	-8.216	-7.953	-8.913	-8.199	-8.047	-8.171	-8.107	337.487	3.79
03831014	fda	-8.255	0.445	-8.709	-8.806	-8.991	-7.768	-7.763	-8.743	-8.117	-8.185	-8.641	-7.857	-8.425	-7.192	-7.998	-8.526	-8.138	-8.040	-7.630	-8.279	-7.847	-9.096	-7.736	-7.980	-8.399	-8.195	-7.712	-8.083	-8.361	-8.178	-8.595	-8.848	-7.889	-8.148	-8.285	-8.035	-8.049	-8.924	-8.877	-8.961	-7.904	-7.905	-8.514	-7.610	-8.545	-8.723	324.448	2.66
00001894	dbap	-8.253	0.455	-8.170	-8.535	-8.240	-8.627	-7.992	-7.968	-8.125	-8.421	-8.976	-8.184	-9.221	-7.998	-7.882	-8.286	-7.946	-8.702	-7.495	-8.058	-7.145	-9.119	-7.994	-8.278	-7.693	-7.991	-8.419	-7.792	-8.355	-7.562	-8.959	-9.003	-7.813	-8.097	-8.190	-7.836	-8.287	-8.810	-8.518	-8.766	-8.280	-8.838	-8.385	-8.241	-7.716	-8.237	333.363	-0.09
03830260	fda	-8.252	0.507	-8.966	-8.647	-8.207	-8.146	-8.588	-8.043	-8.267	-8.560	-9.339	-8.005	-9.088	-7.744	-7.910	-8.828	-8.143	-8.740	-8.103	-7.791	-7.558	-8.482	-7.955	-8.132	-7.750	-7.731	-8.265	-7.655	-8.279	-8.291	-9.016	-7.966	-8.079	-7.536	-7.112	-8.207	-8.271	-8.782	-9.290	-9.118	-8.364	-8.651	-7.947	-7.787	-7.672	-8.096	460.492	0.99
08101148	fda	-8.252	0.580	-9.756	-7.852	-8.785	-8.910	-8.339	-8.524	-8.777	-8.486	-9.421	-7.604	-8.114	-7.806	-8.368	-8.676	-8.423	-8.537	-7.734	-8.070	-6.971	-8.734	-7.494	-8.523	-7.673	-7.655	-8.176	-7.760	-9.246	-8.020	-7.915	-7.841	-7.627	-8.031	-7.679	-8.641	-8.443	-8.499	-9.285	-8.726	-7.839	-7.931	-8.624	-7.932	-7.433	-8.208	428.657	7.66
01851195	fda	-8.251	0.458	-8.388	-7.910	-8.015	-8.599	-8.361	-8.568	-7.978	-8.446	-8.397	-8.177	-8.707	-7.724	-8.110	-8.927	-8.183	-8.971	-7.591	-8.047	-8.308	-8.666	-7.562	-7.865	-7.487	-7.610	-7.881	-8.162	-9.362	-8.155	-8.761	-8.077	-7.898	-8.107	-7.852	-8.115	-9.543	-8.426	-8.859	-8.250	-7.987	-8.716	-8.047	-8.155	-7.736	-8.339	349.774	-1.67
01530695	dbap	-8.251	0.742	-9.112	-7.904	-9.145	-8.775	-6.696	-7.186	-8.396	-8.998	-9.482	-8.234	-9.262	-6.551	-7.964	-8.103	-7.979	-8.695	-7.507	-7.727	-7.085	-9.302	-8.323	-8.596	-7.710	-7.276	-8.866	-7.378	-8.184	-8.204	-8.505	-9.315	-7.671	-7.603	-7.094	-8.112	-8.263	-8.362	-9.084	-8.924	-8.136	-9.191	-8.923	-8.298	-8.234	-8.679	371.595	5.68
03830188	fda	-8.250	0.551	-9.156	-7.974	-8.365	-7.875	-8.031	-8.011	-8.554	-8.855	-8.942	-7.875	-7.938	-7.247	-7.685	-9.354	-7.773	-8.543	-7.568	-8.087	-7.696	-8.537	-8.339	-8.224	-8.186	-8.208	-8.178	-7.796	-9.377	-8.184	-7.898	-8.255	-7.702	-7.914	-8.277	-8.212	-8.407	-7.479	-9.340	-8.302	-8.111	-8.360	-9.743	-7.648	-7.922	-8.872	400.647	6.76
01997125	dbap	-8.249	0.525	-8.776	-9.387	-8.038	-9.072	-8.747	-7.667	-8.760	-9.372	-8.100	-8.401	-7.301	-8.155	-8.392	-8.326	-9.039	-8.309	-8.439	-8.095	-8.253	-8.784	-8.110	-8.223	-8.101	-8.674	-8.192	-7.564	-8.520	-8.220	-8.268	-8.295	-7.835	-8.303	-6.951	-7.964	-6.986	-8.327	-8.293	-7.413	-8.288	-8.644	-8.121	-7.739	-8.108	-8.411	273.248	-0.54
11680067	dbap	-8.249	0.948	-9.744	-8.594	-8.331	-8.475	-5.295	-7.326	-8.338	-10.060	-8.990	-8.203	-8.367	-5.931	-8.181	-9.110	-8.710	-8.904	-6.981	-8.174	-6.953	-10.288	-7.321	-8.112	-8.341	-7.803	-8.453	-8.343	-8.536	-8.162	-9.235	-7.808	-8.229	-7.501	-7.698	-8.654	-7.178	-7.524	-9.090	-7.865	-9.418	-8.756	-8.008	-8.413	-8.325	-9.208	324.464	3.88
00006300	dbap	-8.248	0.465	-8.520	-8.349	-8.656	-8.461	-8.268	-8.077	-8.169	-8.298	-9.250	-7.898	-8.717	-8.089	-8.160	-8.145	-7.820	-8.110	-8.211	-7.942	-8.103	-9.403	-8.177	-7.349	-7.815	-7.809	-7.634	-7.481	-8.504	-7.994	-8.968	-9.000	-7.957	-7.762	-8.513	-8.305	-8.285	-8.923	-8.531	-8.948	-7.619	-7.800	-8.030	-7.752	-8.734	-8.370	305.341	1.74
01707875	fda	-8.248	0.585	-8.739	-8.241	-8.239	-8.844	-8.050	-8.077	-8.158	-8.671	-9.407	-7.899	-8.481	-8.154	-8.857	-8.707	-9.045	-8.293	-7.635	-8.274	-7.551	-8.906	-8.025	-8.412	-8.453	-8.189	-8.342	-8.473	-8.875	-8.524	-8.584	-7.663	-8.322	-8.000	-6.988	-8.097	-6.702	-6.737	-8.491	-7.853	-8.232	-9.260	-7.331	-8.517	-7.984	-8.638	300.378	1.73
01996784	dbap	-8.246	0.448	-8.914	-7.963	-8.250	-8.127	-8.231	-9.075	-8.533	-8.581	-8.815	-8.071	-8.238	-7.568	-8.078	-8.685	-7.777	-8.093	-8.684	-8.537	-7.823	-8.909	-8.183	-8.380	-7.534	-7.385	-7.742	-7.947	-8.588	-7.751	-8.029	-9.205	-8.014	-8.350	-8.020	-7.772	-8.380	-8.833	-8.579	-8.611	-7.916	-8.405	-8.416	-7.642	-8.622	-7.569	397.524	2.12
03831159	fda	-8.246	0.499	-9.149	-7.782	-8.457	-7.867	-7.575	-8.408	-8.832	-8.051	-8.442	-8.534	-7.212	-8.074	-8.578	-8.466	-8.316	-8.701	-8.039	-8.051	-7.425	-8.016	-8.556	-8.054	-8.294	-8.882	-7.531	-7.675	-8.070	-7.837	-8.297	-7.685	-8.751	-8.947	-8.915	-7.691	-8.478	-7.725	-9.193	-8.798	-8.676	-7.325	-8.393	-8.321	-8.054	-8.687	518.464	-0.95
03831184	fda	-8.246	0.867	-9.559	-8.740	-8.748	-9.088	-7.001	-8.168	-8.922	-9.898	-8.417	-9.025	-6.745	-7.453	-9.000	-8.829	-9.275	-6.991	-6.479	-7.600	-7.471	-9.520	-8.261	-8.476	-8.567	-8.404	-8.472	-7.632	-9.145	-7.941	-8.685	-7.124	-8.009	-7.009	-6.786	-7.866	-7.764	-7.331	-9.560	-7.271	-8.645	-8.173	-8.540	-9.042	-8.880	-8.303	274.404	3.00
06920406	fda	-8.243	0.359	-9.048	-7.623	-7.992	-7.903	-8.186	-8.596	-8.174	-8.129	-8.492	-7.808	-8.275	-7.999	-7.774	-8.401	-8.308	-8.729	-8.061	-8.445	-8.488	-8.593	-7.963	-7.741	-8.107	-8.093	-7.846	-7.437	-8.599	-8.634	-8.026	-8.512	-8.045	-8.361	-8.171	-8.435	-8.531	-8.445	-8.893	-8.705	-8.520	-8.268	-8.206	-7.547	-8.043	-8.560	452.431	-1.97
03875334	dbap	-8.241	0.706	-9.441	-8.177	-7.956	-9.077	-6.788	-8.884	-8.968	-8.331	-9.112	-8.095	-7.709	-7.112	-7.994	-8.721	-8.234	-7.927	-7.212	-8.094	-8.936	-8.831	-7.399	-8.026	-7.966	-7.697	-8.003	-7.745	-9.884	-8.402	-8.030	-7.252	-7.675	-8.308	-7.262	-8.446	-8.683	-8.219	-9.924	-7.221	-8.456	-8.723	-8.558	-7.978	-8.209	-8.932	402.487	2.14
00538124	fda	-8.240	0.577	-8.718	-8.660	-8.325	-8.356	-7.862	-9.845	-8.619	-8.858	-8.174	-7.466	-6.774	-8.081	-8.085	-9.045	-7.973	-7.912	-8.771	-8.276	-7.649	-8.604	-8.250	-8.060	-7.856	-8.186	-8.255	-7.509	-8.970	-8.339	-7.845	-8.489	-8.709	-7.736	-7.387	-7.687	-7.407	-7.770	-9.518	-8.152	-8.601	-8.290	-8.910	-8.368	-8.294	-7.917	365.521	3.13
30690433	dbap	-8.240	0.654	-10.091	-8.219	-8.969	-8.828	-6.409	-7.736	-8.472	-8.985	-9.308	-8.177	-7.969	-7.211	-7.839	-8.492	-7.872	-8.097	-6.943	-7.895	-7.740	-9.029	-8.295	-8.233	-7.853	-7.805	-7.908	-7.625	-9.031	-8.127	-8.392	-9.286	-8.018	-8.201	-7.638	-8.383	-7.524	-8.149	-8.751	-8.452	-8.632	-8.517	-7.994	-8.145	-8.537	-8.799	444.646	3.96
01530582	fda	-8.238	0.436	-8.584	-8.337	-8.536	-9.060	-8.227	-8.137	-8.587	-8.258	-8.283	-8.289	-8.063	-7.765	-7.758	-8.645	-8.191	-8.591	-7.906	-8.517	-7.181	-8.034	-8.284	-8.152	-8.062	-8.474	-8.270	-7.290	-8.974	-7.579	-8.090	-8.312	-7.769	-7.704	-8.464	-8.217	-8.979	-8.858	-8.590	-9.073	-8.323	-8.578	-7.953	-7.704	-7.982	-7.837	367.814	-1.70
01530603	fda	-8.238	0.514	-9.073	-8.256	-8.192	-8.623	-7.269	-8.664	-7.966	-9.062	-8.466	-8.360	-8.007	-7.736	-8.064	-8.016	-8.542	-8.047	-8.214	-8.343	-7.744	-8.783	-7.677	-7.962	-7.857	-8.818	-7.719	-8.462	-8.218	-7.560	-8.190	-7.333	-8.226	-7.954	-7.905	-7.695	-7.925	-9.380	-9.342	-8.158	-8.371	-8.049	-9.511	-8.060	-8.031	-8.650	434.881	2.66
03875484	dbap	-8.238	0.685	-9.258	-8.744	-8.615	-8.948	-7.963	-7.778	-8.854	-9.531	-8.726	-8.585	-7.270	-6.994	-8.480	-9.558	-8.514	-8.065	-7.334	-7.518	-7.186	-8.608	-7.812	-8.357	-8.402	-8.445	-8.209	-7.921	-9.024	-8.171	-8.208	-6.958	-8.161	-8.202	-7.172	-8.854	-7.688	-7.015	-9.024	-7.337	-9.062	-8.558	-8.789	-7.950	-8.427	-8.204	336.447	2.76
03831581	dbap	-8.238	0.707	-8.893	-8.885	-8.677	-8.834	-7.748	-8.535	-8.698	-9.573	-8.797	-7.942	-7.130	-7.085	-7.515	-9.027	-8.825	-7.225	-7.513	-8.395	-7.972	-9.467	-8.429	-8.372	-8.511	-9.048	-8.770	-7.704	-8.904	-8.204	-8.656	-8.170	-8.238	-8.381	-6.047	-7.450	-7.046	-8.004	-8.849	-7.886	-8.884	-8.111	-7.739	-8.011	-8.265	-8.044	365.522	0.66
00032352	fda	-8.235	0.382	-8.049	-8.257	-8.298	-8.128	-8.043	-8.030	-8.421	-8.544	-8.992	-7.805	-8.309	-8.166	-7.937	-8.482	-7.898	-8.351	-7.501	-8.148	-7.765	-9.013	-8.148	-8.240	-7.755	-8.049	-8.483	-7.836	-8.142	-7.995	-8.994	-8.882	-8.488	-8.020	-7.802	-7.840	-7.993	-9.041	-8.378	-8.890	-8.447	-8.653	-8.166	-7.983	-7.861	-8.135	321.332	-0.38
01530697	dbap	-8.235	0.704	-8.450	-8.308	-9.046	-8.614	-6.217	-7.770	-7.849	-8.670	-9.314	-8.543	-8.765	-6.809	-8.225	-8.352	-8.313	-8.559	-7.467	-7.563	-6.966	-8.862	-7.750	-8.549	-7.878	-7.177	-8.639	-7.919	-8.525	-8.457	-8.775	-9.345	-7.796	-7.707	-6.958	-8.215	-7.832	-8.266	-9.243	-9.031	-7.997	-8.927	-9.170	-8.425	-8.523	-8.590	371.595	5.68
03830319	fda	-8.233	0.529	-8.265	-8.698	-9.176	-8.279	-7.872	-7.939	-8.471	-8.408	-8.287	-8.224	-8.364	-7.235	-8.021	-8.909	-8.104	-8.043	-7.619	-7.691	-7.167	-9.234	-8.598	-8.390	-8.144	-8.466	-8.964	-7.773	-8.707	-8.120	-8.023	-8.441	-8.056	-7.474	-7.044	-7.897	-8.507	-8.143	-8.825	-8.292	-7.826	-8.378	-9.685	-8.009	-8.093	-8.410	312.477	4.04
00000866	fda	-8.232	0.407	-8.001	-8.239	-8.434	-8.069	-8.326	-8.067	-8.703	-7.977	-8.463	-7.716	-7.910	-7.518	-7.923	-8.658	-8.315	-7.891	-7.878	-7.494	-7.822	-8.298	-8.199	-8.258	-8.102	-7.643	-8.773	-7.725	-8.793	-8.102	-8.168	-8.775	-8.460	-8.119	-8.526	-8.452	-8.862	-8.801	-9.353	-8.493	-8.227	-7.965	-8.633	-7.719	-7.858	-8.495	324.402	2.46
08101105	fda	-8.232	0.541	-8.553	-8.442	-8.399	-9.287	-8.326	-8.377	-8.476	-8.501	-9.590	-7.957	-8.269	-7.536	-7.934	-8.383	-8.302	-8.280	-7.589	-7.822	-6.891	-8.379	-8.124	-8.242	-7.972	-7.627	-8.415	-7.582	-8.939	-8.182	-8.837	-8.848	-7.264	-7.439	-7.870	-7.654	-8.291	-8.761	-8.820	-8.848	-8.483	-8.174	-8.460	-7.321	-8.318	-8.445	440.668	8.59
01530697	fda	-8.232	0.688	-8.435	-8.327	-8.988	-8.636	-6.215	-7.786	-7.951	-8.657	-9.288	-8.484	-8.708	-6.877	-8.224	-8.362	-8.296	-8.503	-7.462	-7.614	-7.109	-8.881	-7.706	-8.514	-7.811	-7.299	-8.676	-7.925	-8.531	-8.430	-8.761	-9.305	-7.751	-7.688	-6.854	-8.226	-7.896	-8.259	-9.208	-8.995	-8.017	-8.954	-9.214	-8.378	-8.483	-8.537	371.595	5.68
01628132	fda	-8.231	0.452	-8.667	-8.007	-8.457	-8.061	-7.655	-8.623	-8.561	-8.542	-8.721	-8.052	-8.680	-7.443	-7.831	-8.008	-7.961	-7.860	-7.664	-7.727	-7.304	-9.048	-8.219	-8.344	-7.935	-7.917	-8.478	-8.109	-7.952	-8.181	-8.716	-8.625	-8.086	-7.898	-7.678	-8.186	-8.183	-9.423	-8.856	-8.792	-8.283	-8.586	-8.920	-7.797	-7.983	-8.155	391.585	3.04
01530749	fda	-8.231	0.592	-7.773	-8.570	-8.612	-8.235	-7.779	-8.706	-7.906	-8.334	-8.430	-8.865	-8.382	-8.179	-8.091	-9.204	-8.331	-7.620	-8.853	-7.811	-7.621	-8.779	-7.738	-7.973	-7.491	-7.811	-8.354	-7.861	-8.486	-7.713	-8.416	-8.977	-7.767	-6.980	-7.543	-8.235	-9.426	-8.853	-9.719	-8.730	-7.417	-8.530	-8.965	-7.359	-8.014	-7.705	438.524	1.49
64622553	dbap	-8.229	0.485	-9.069	-8.283	-8.269	-7.633	-7.111	-8.394	-7.832	-9.215	-8.163	-8.802	-8.424	-7.877	-8.333	-7.857	-8.999	-7.946	-7.627	-8.628	-7.389	-8.967	-7.770	-8.165	-7.711	-8.132	-8.232	-7.376	-8.818	-8.140	-8.220	-8.671	-8.136	-8.047	-8.068	-8.333	-8.196	-7.792	-9.006	-8.890	-8.260	-8.659	-8.092	-8.607	-8.060	-7.891	437.551	4.10
04474405	dbap	-8.228	0.424	-8.662	-7.874	-8.354	-9.204	-8.153	-8.697	-8.422	-8.414	-8.947	-7.902	-8.445	-8.116	-7.793	-8.056	-7.810	-7.787	-7.981	-7.776	-7.461	-8.484	-8.671	-8.413	-7.696	-8.129	-8.281	-7.571	-8.599	-8.181	-8.317	-8.177	-8.411	-8.319	-7.474	-7.910	-9.024	-8.824	-8.495	-8.758	-7.604	-8.311	-8.375	-7.636	-8.361	-8.153	415.574	3.16
02021263	fda	-8.228	0.501	-8.755	-7.970	-9.122	-8.635	-8.457	-8.845	-8.160	-8.504	-7.903	-8.186	-7.980	-8.707	-8.107	-8.380	-8.108	-7.585	-8.425	-8.547	-8.112	-9.609	-7.641	-8.879	-7.529	-7.580	-8.744	-8.214	-8.700	-7.852	-8.230	-7.684	-7.728	-7.473	-8.743	-8.039	-8.059	-7.611	-9.278	-7.817	-8.130	-8.248	-8.312	-7.574	-7.780	-8.107	424.497	2.52
13831150	dbap	-8.227	0.578	-8.336	-8.764	-8.779	-7.651	-6.531	-8.578	-8.423	-8.734	-8.600	-8.280	-8.378	-5.900	-8.390	-8.759	-8.981	-8.463	-8.077	-8.648	-8.177	-7.963	-8.623	-8.515	-8.344	-8.431	-8.264	-7.828	-8.395	-8.158	-8.854	-8.775	-7.666	-7.724	-8.134	-8.213	-8.461	-8.460	-8.197	-8.662	-8.031	-8.550	-7.634	-8.019	-7.366	-8.260	529.959	8.93
03831581	fda	-8.227	0.731	-8.907	-8.906	-8.719	-8.847	-7.719	-8.432	-8.722	-9.590	-8.698	-8.015	-7.144	-7.094	-7.540	-8.999	-8.872	-6.887	-7.528	-8.353	-8.004	-9.601	-8.410	-8.412	-7.834	-9.196	-8.713	-7.832	-8.881	-8.327	-8.702	-8.204	-8.227	-8.378	-5.997	-7.409	-7.038	-7.977	-8.858	-7.952	-8.866	-8.174	-7.694	-7.953	-8.224	-8.151	365.522	0.66
03831507	fda	-8.226	0.874	-9.713	-8.478	-8.867	-8.675	-6.455	-7.989	-8.066	-9.703	-8.433	-9.734	-8.105	-6.296	-8.295	-8.136	-7.730	-8.643	-6.001	-9.630	-8.106	-9.013	-7.738	-8.256	-7.939	-8.086	-8.108	-8.921	-7.861	-7.776	-8.724	-8.635	-7.498	-8.505	-6.447	-8.602	-7.091	-7.633	-8.765	-8.196	-9.512	-8.539	-8.282	-8.108	-7.513	-9.120	656.662	1.81
03830698	fda	-8.225	0.584	-9.515	-7.957	-8.165	-8.792	-7.503	-9.030	-9.147	-8.707	-9.309	-8.134	-7.671	-7.174	-8.116	-8.254	-7.720	-7.663	-7.383	-8.189	-7.552	-9.072	-7.881	-8.309	-8.447	-7.917	-7.546	-8.151	-8.747	-8.478	-8.405	-7.847	-8.232	-8.600	-8.201	-8.225	-7.306	-8.469	-9.219	-8.628	-8.308	-7.669	-8.225	-7.502	-7.567	-8.974	398.675	7.59
18456332	dbap	-8.225	0.596	-8.338	-7.914	-7.277	-8.295	-9.182	-9.059	-8.189	-7.334	-8.345	-7.818	-8.140	-7.721	-7.867	-8.819	-8.473	-8.444	-7.712	-8.323	-8.525	-8.403	-7.749	-7.779	-8.039	-7.590	-7.679	-7.191	-8.787	-8.338	-8.044	-8.578	-8.438	-8.670	-8.728	-8.313	-8.683	-9.345	-9.364	-9.342	-7.401	-7.179	-8.135	-7.279	-8.144	-8.927	503.15	-3.54
00001148	fda	-8.225	0.607	-8.600	-8.658	-8.688	-8.872	-6.686	-8.611	-8.544	-8.721	-9.004	-8.161	-8.503	-7.051	-8.244	-9.059	-8.550	-8.187	-7.171	-7.647	-7.242	-8.756	-8.402	-8.615	-8.093	-8.229	-8.473	-8.102	-8.475	-8.298	-8.262	-8.643	-7.151	-7.773	-7.234	-7.982	-7.818	-7.289	-8.929	-7.929	-8.197	-8.897	-9.431	-8.223	-8.259	-8.252	280.391	3.85
03831233	fda	-8.224	0.737	-9.137	-7.943	-8.103	-8.356	-6.741	-7.920	-9.236	-9.566	-8.304	-8.026	-8.059	-7.379	-9.009	-7.923	-7.883	-8.578	-7.491	-7.749	-7.485	-8.095	-8.938	-8.575	-9.130	-8.780	-7.935	-7.318	-8.432	-8.714	-9.136	-8.432	-6.599	-7.013	-7.281	-8.256	-8.118	-7.821	-7.979	-9.523	-8.689	-9.484	-9.002	-8.258	-7.186	-8.286	612.632	3.93
03831009	fda	-8.223	0.590	-9.286	-8.307	-8.706	-8.050	-6.596	-8.563	-8.669	-9.105	-8.856	-8.010	-8.094	-7.641	-7.867	-8.707	-8.348	-9.052	-7.247	-8.108	-7.215	-8.613	-7.491	-8.506	-8.158	-8.273	-8.331	-7.612	-8.889	-7.791	-8.309	-8.717	-7.380	-7.512	-7.885	-8.059	-8.215	-8.934	-8.397	-8.420	-8.338	-8.062	-8.676	-7.403	-8.164	-9.267	404.547	4.34
01536934	dbap	-8.222	0.446	-8.741	-8.372	-8.588	-8.541	-8.146	-8.123	-9.046	-8.514	-8.747	-7.810	-9.061	-7.277	-8.199	-8.569	-7.756	-8.705	-7.686	-7.596	-7.435	-8.238	-8.270	-7.994	-8.052	-7.878	-8.427	-8.265	-8.457	-8.306	-7.936	-9.085	-7.726	-7.715	-8.371	-7.531	-8.672	-8.556	-8.005	-8.306	-7.944	-8.607	-8.690	-7.611	-8.079	-8.151	365.331	3.32
11615998	fda	-8.222	0.567	-7.709	-8.202	-8.472	-8.596	-8.318	-9.105	-8.001	-8.690	-8.744	-8.568	-8.665	-8.051	-8.659	-8.595	-7.795	-8.709	-8.136	-8.322	-7.873	-8.443	-8.451	-7.639	-7.927	-8.106	-7.912	-7.413	-8.638	-8.339	-7.985	-9.207	-6.608	-6.950	-8.129	-8.131	-8.524	-9.103	-8.852	-9.137	-8.090	-8.166	-8.395	-7.812	-7.316	-7.279	478.585	4.55
05275962	fda	-8.221	0.713	-9.706	-9.022	-8.649	-8.257	-7.008	-7.662	-8.526	-9.425	-8.221	-8.554	-7.589	-7.494	-8.356	-8.467	-8.792	-8.289	-6.703	-8.131	-7.331	-9.535	-7.448	-8.190	-8.618	-7.882	-8.384	-8.177	-9.027	-8.548	-8.112	-6.971	-7.552	-7.422	-7.583	-7.940	-7.400	-7.779	-9.099	-8.172	-8.446	-7.971	-9.279	-8.441	-8.119	-9.431	298.426	3.07
00119717	dbap	-8.220	0.456	-8.061	-8.238	-8.164	-8.805	-8.509	-8.433	-8.194	-8.161	-8.769	-7.714	-8.981	-7.436	-8.025	-8.253	-7.855	-8.229	-8.108	-7.403	-7.829	-8.994	-8.343	-8.201	-7.699	-8.042	-8.161	-7.802	-8.181	-8.286	-8.533	-9.199	-7.534	-7.328	-8.253	-7.950	-8.982	-9.026	-8.142	-8.864	-7.871	-8.527	-8.381	-7.703	-8.310	-8.217	211.288	2.85
03830699	fda	-8.219	0.555	-8.785	-8.822	-8.237	-8.063	-7.803	-7.842	-8.228	-8.993	-9.775	-8.061	-7.443	-7.369	-8.582	-8.239	-8.035	-7.989	-7.050	-7.784	-7.758	-9.229	-8.463	-8.387	-8.340	-8.206	-7.642	-7.440	-9.176	-8.358	-8.415	-8.324	-8.226	-8.216	-7.859	-8.207	-8.256	-8.212	-9.019	-8.707	-8.180	-8.019	-8.711	-7.727	-7.094	-8.373	398.675	7.59
11592579	fda	-8.219	0.878	-8.753	-9.646	-8.509	-8.608	-7.186	-8.447	-8.492	-9.327	-8.446	-7.565	-7.098	-7.918	-8.265	-9.596	-8.860	-6.821	-7.032	-7.560	-7.093	-9.055	-8.333	-8.257	-8.043	-8.869	-8.285	-7.918	-9.226	-7.406	-8.098	-6.363	-8.141	-8.575	-6.537	-7.365	-6.900	-9.429	-9.751	-7.322	-9.066	-9.310	-8.666	-8.181	-8.587	-8.741	300.398	3.24
09302203	fda	-8.218	0.695	-8.871	-9.172	-8.733	-9.172	-7.835	-9.758	-8.399	-8.993	-8.764	-7.749	-6.659	-7.864	-7.987	-8.700	-8.003	-7.044	-7.452	-8.654	-7.380	-8.734	-7.605	-8.847	-8.273	-8.191	-8.600	-8.047	-9.220	-7.849	-7.780	-8.070	-8.544	-8.624	-7.051	-8.067	-6.844	-7.615	-9.148	-7.374	-8.691	-8.336	-8.629	-7.723	-7.997	-8.533	360.45	1.43
00006300	fda	-8.217	0.539	-8.438	-8.768	-9.151	-9.026	-7.944	-9.420	-7.925	-8.496	-8.969	-8.305	-8.657	-8.135	-7.885	-8.478	-7.605	-8.706	-8.306	-7.737	-6.963	-8.417	-7.762	-8.170	-7.897	-7.612	-8.452	-7.151	-8.144	-7.512	-9.062	-8.513	-7.813	-7.745	-8.516	-8.167	-7.719	-8.715	-8.308	-8.755	-7.535	-7.936	-8.198	-7.595	-8.366	-8.568	305.341	1.74
08552285	fda	-8.217	0.644	-8.741	-8.650	-8.349	-8.825	-7.581	-8.173	-8.606	-8.558	-8.390	-8.076	-7.702	-7.540	-8.849	-8.936	-8.766	-7.273	-7.083	-8.253	-6.901	-9.523	-8.446	-8.702	-8.826	-8.477	-8.517	-8.021	-8.633	-8.439	-7.969	-7.089	-7.972	-8.470	-8.289	-8.382	-6.821	-7.086	-8.956	-7.239	-8.852	-8.194	-7.600	-8.875	-8.670	-8.232	332.484	3.07
00057490	dbap	-8.216	0.451	-8.331	-8.102	-8.358	-8.822	-8.244	-7.833	-8.614	-8.672	-8.995	-8.118	-8.179	-7.661	-7.491	-8.484	-8.121	-8.634	-7.837	-7.642	-7.909	-8.662	-8.706	-8.485	-8.050	-8.836	-8.614	-7.766	-8.041	-8.309	-8.874	-8.982	-7.466	-7.380	-7.806	-7.676	-8.968	-8.161	-8.338	-8.400	-8.116	-8.078	-8.373	-7.781	-8.146	-7.444	313.362	1.63
12461841	fda	-8.216	0.498	-8.232	-8.354	-8.440	-8.499	-8.276	-8.968	-8.359	-7.992	-8.536	-7.971	-8.139	-7.652	-7.797	-9.247	-8.048	-8.264	-7.538	-7.681	-7.147	-8.601	-8.335	-8.022	-7.713	-7.445	-8.874	-7.384	-8.440	-7.791	-8.282	-8.300	-7.847	-7.732	-8.709	-7.951	-9.312	-8.648	-9.176	-8.026	-8.053	-7.974	-8.793	-7.891	-8.347	-8.724	323.418	1.45
03831398	fda	-8.210	0.531	-8.358	-9.003	-7.781	-8.627	-7.315	-7.495	-9.119	-8.929	-8.971	-8.410	-7.596	-8.122	-7.993	-8.443	-8.241	-8.676	-8.013	-8.070	-7.374	-9.227	-8.373	-8.106	-7.579	-7.226	-7.898	-7.510	-8.359	-8.582	-8.709	-8.897	-8.123	-8.522	-7.554	-8.037	-8.658	-7.722	-8.922	-8.901	-8.021	-7.980	-7.817	-7.854	-7.885	-8.256	362.39	-2.03
19594549	dbap	-8.209	0.389	-8.197	-8.306	-8.162	-8.502	-8.070	-8.233	-8.140	-8.349	-8.844	-8.017	-9.081	-7.978	-7.889	-8.183	-7.700	-8.548	-7.749	-8.047	-7.868	-9.238	-7.808	-8.201	-7.675	-7.907	-8.316	-7.812	-8.122	-7.948	-8.615	-8.744	-8.093	-7.874	-8.020	-7.728	-8.037	-8.843	-8.290	-8.807	-8.239	-8.822	-8.322	-8.213	-7.587	-8.075	320.324	-0.38
11616775	fda	-8.209	0.391	-8.659	-8.601	-8.292	-8.572	-8.082	-8.184	-7.969	-8.425	-8.192	-8.439	-7.690	-8.162	-8.308	-8.748	-8.245	-8.236	-8.128	-8.339	-7.781	-8.422	-7.885	-8.029	-7.751	-7.712	-7.947	-7.601	-9.027	-7.795	-8.442	-8.067	-8.007	-8.506	-7.821	-8.115	-9.391	-8.597	-8.958	-8.307	-7.887	-8.427	-7.731	-7.762	-7.838	-8.116	462.513	-2.38
03830770	fda	-8.209	0.669	-10.060	-8.662	-8.508	-7.953	-7.348	-8.258	-8.753	-9.262	-8.534	-8.240	-7.762	-7.831	-8.656	-8.454	-9.140	-7.033	-7.907	-7.954	-7.706	-8.577	-8.058	-8.486	-7.951	-8.264	-8.593	-8.130	-9.100	-8.213	-8.218	-6.868	-8.060	-7.535	-6.989	-7.435	-8.710	-7.074	-9.398	-7.327	-8.374	-8.064	-8.423	-8.599	-7.987	-8.745	396.571	5.94
00000342	fda	-8.208	0.506	-8.194	-8.343	-8.380	-8.540	-8.277	-8.977	-8.376	-7.965	-8.430	-8.031	-8.163	-7.647	-7.843	-9.308	-8.030	-8.298	-7.531	-7.662	-7.140	-8.578	-8.233	-8.142	-7.727	-7.467	-8.712	-7.367	-8.459	-7.800	-8.321	-8.362	-7.804	-7.385	-8.702	-7.976	-9.303	-8.731	-9.168	-8.046	-7.970	-8.082	-8.766	-7.857	-8.322	-8.737	323.418	1.45
05276790	fda	-8.207	0.835	-8.925	-9.287	-9.025	-9.036	-6.925	-7.509	-9.227	-9.190	-9.634	-8.495	-7.433	-7.310	-8.775	-8.350	-9.046	-6.945	-6.811	-7.826	-7.267	-9.873	-8.459	-8.226	-8.172	-8.096	-8.314	-8.200	-8.142	-7.794	-8.513	-7.596	-8.059	-7.197	-6.767	-8.533	-6.821	-6.797	-9.469	-7.975	-8.609	-8.280	-9.200	-8.356	-8.039	-8.601	298.426	3.23
04097416	dbap	-8.204	0.860	-9.581	-8.395	-8.235	-8.213	-7.127	-7.337	-8.087	-9.993	-9.048	-8.153	-8.364	-6.102	-7.986	-8.931	-8.560	-8.819	-6.695	-8.260	-6.609	-10.196	-7.336	-8.074	-8.247	-7.732	-8.305	-8.272	-8.382	-8.025	-9.343	-7.990	-7.628	-7.314	-7.400	-8.129	-7.163	-7.299	-9.030	-7.913	-9.341	-8.677	-8.537	-8.745	-8.240	-9.168	310.481	5.45
00538563	fda	-8.202	0.443	-7.926	-7.725	-7.905	-8.109	-8.394	-8.516	-8.414	-7.674	-8.425	-8.085	-8.595	-8.764	-8.296	-8.478	-8.343	-8.650	-7.986	-8.131	-8.482	-8.628	-8.121	-7.697	-7.322	-8.448	-7.703	-7.859	-8.548	-8.389	-8.225	-8.289	-8.600	-8.493	-6.886	-7.766	-8.827	-8.305	-8.832	-8.763	-7.707	-7.231	-8.347	-7.995	-8.260	-8.729	353.33	2.99
03830430	fda	-8.201	0.554	-9.606	-8.422	-9.241	-8.080	-7.446	-8.064	-8.689	-8.841	-9.051	-8.486	-8.337	-7.276	-8.229	-8.449	-8.503	-7.791	-6.859	-8.237	-8.160	-8.307	-8.646	-8.598	-7.995	-8.008	-8.660	-7.264	-8.130	-7.916	-8.386	-8.455	-6.919	-7.781	-7.899	-8.096	-8.078	-7.635	-8.477	-8.678	-8.638	-8.369	-8.349	-8.163	-7.493	-8.148	644.672	-1.04
00001148	dbap	-8.201	0.611	-8.586	-8.690	-8.659	-8.844	-6.671	-8.573	-8.568	-8.664	-8.943	-8.153	-8.389	-7.047	-8.244	-9.071	-8.507	-8.203	-7.182	-7.578	-7.268	-8.693	-8.356	-8.635	-8.042	-8.204	-8.359	-8.031	-8.451	-8.351	-8.231	-8.671	-7.136	-7.816	-7.155	-7.844	-7.829	-7.263	-8.929	-7.846	-8.204	-8.866	-9.490	-8.187	-8.243	-8.156	280.391	3.86
03813047	dbap	-8.201	0.613	-9.137	-8.637	-8.356	-8.678	-8.263	-8.353	-8.500	-9.285	-8.874	-7.789	-7.619	-7.424	-8.002	-9.003	-8.044	-7.868	-7.096	-8.125	-7.147	-9.220	-7.563	-8.004	-7.901	-7.988	-8.023	-7.586	-9.227	-8.474	-8.609	-8.490	-7.980	-8.094	-7.138	-8.669	-7.407	-6.906	-8.837	-8.258	-9.133	-8.556	-7.886	-7.877	-8.500	-8.314	306.446	3.72
00537928	dbap	-8.200	0.490	-9.037	-8.424	-7.899	-8.263	-8.043	-8.812	-8.182	-8.416	-8.246	-8.057	-7.921	-7.461	-8.112	-8.555	-9.018	-8.408	-7.950	-7.789	-6.966	-8.972	-7.825	-8.598	-7.873	-7.768	-7.990	-8.013	-8.132	-7.798	-8.382	-7.365	-8.251	-8.187	-8.799	-8.427	-8.252	-7.791	-9.692	-8.602	-7.881	-8.673	-7.764	-8.236	-7.862	-8.110	478.056	4.88
01530948	fda	-8.199	0.498	-8.521	-9.199	-7.852	-8.924	-8.779	-8.162	-8.704	-9.183	-8.044	-8.397	-7.281	-7.912	-8.281	-8.117	-8.875	-8.441	-8.163	-8.082	-8.162	-8.704	-7.983	-8.206	-8.153	-8.581	-8.088	-7.584	-8.636	-8.026	-8.109	-8.352	-8.083	-8.143	-6.972	-7.795	-6.910	-8.894	-8.154	-7.577	-8.049	-8.450	-8.274	-7.556	-8.271	-8.138	258.233	0.34
00538507	dbap	-8.198	0.723	-8.675	-8.320	-8.967	-8.840	-7.689	-7.276	-8.909	-8.764	-9.183	-7.905	-9.174	-6.758	-7.840	-8.232	-7.831	-8.425	-6.524	-7.291	-6.707	-9.275	-8.379	-8.673	-8.077	-7.828	-8.297	-8.351	-8.544	-8.143	-8.722	-9.426	-6.918	-7.070	-7.822	-7.986	-7.914	-7.882	-8.616	-8.826	-8.185	-9.194	-8.947	-7.818	-8.285	-8.221	353.433	5.25
01530992	fda	-8.197	0.420	-8.742	-8.251	-7.977	-8.258	-8.804	-8.150	-8.299	-8.238	-8.402	-7.958	-8.118	-7.498	-7.707	-8.777	-8.337	-7.785	-7.581	-7.799	-8.024	-8.146	-8.125	-7.735	-7.751	-8.143	-8.036	-7.903	-9.500	-8.292	-8.180	-8.419	-8.617	-8.356	-8.153	-7.626	-8.864	-8.958	-8.715	-8.381	-8.101	-8.247	-7.591	-7.976	-7.673	-8.460	349.774	-1.67
03830697	fda	-8.197	0.490	-8.298	-9.324	-8.813	-7.791	-7.465	-8.192	-9.249	-9.051	-8.666	-8.336	-7.684	-7.783	-8.262	-7.911	-8.217	-8.066	-7.336	-7.871	-7.545	-9.222	-8.489	-8.279	-8.141	-8.154	-7.656	-7.588	-8.856	-8.382	-8.452	-7.959	-8.133	-8.263	-7.839	-8.266	-7.955	-8.185	-8.568	-8.487	-8.425	-7.974	-8.481	-7.431	-7.494	-8.148	398.675	7.59
08101052	fda	-8.197	0.771	-9.525	-7.313	-8.228	-7.395	-7.448	-7.205	-8.289	-9.044	-8.945	-8.463	-8.016	-8.067	-8.029	-8.658	-8.745	-8.777	-7.653	-8.683	-7.791	-6.881	-8.230	-8.235	-7.857	-8.632	-9.012	-7.298	-9.243	-9.085	-8.319	-6.394	-7.509	-7.574	-7.597	-8.090	-7.481	-6.851	-9.599	-8.535	-9.019	-8.927	-9.682	-8.357	-7.866	-8.112	806.987	2.74
08101053	fda	-8.197	1.202	-9.361	-8.247	-8.592	-5.632	-6.352	-6.940	-8.545	-9.327	-8.735	-9.153	-9.232	-6.283	-8.141	-8.745	-9.784	-9.427	-6.812	-8.403	-6.985	-4.643	-8.493	-8.878	-8.582	-8.368	-8.479	-7.776	-8.543	-8.281	-8.204	-7.037	-8.061	-8.015	-5.960	-9.634	-8.313	-8.444	-9.861	-10.136	-8.519	-8.950	-8.759	-9.272	-6.466	-8.311	812.886	2.70
01530948	dbap	-8.196	0.487	-8.553	-9.145	-7.835	-8.938	-8.772	-8.149	-8.745	-9.170	-7.953	-8.476	-7.286	-7.905	-8.243	-8.096	-8.831	-8.383	-8.221	-8.077	-8.150	-8.657	-8.026	-8.296	-8.151	-8.560	-8.070	-7.591	-8.602	-8.028	-8.144	-8.356	-8.059	-8.141	-6.968	-7.814	-6.957	-8.824	-8.158	-7.646	-8.056	-8.373	-8.218	-7.544	-8.270	-8.170	258.233	0.34
49089868	dbap	-8.196	0.491	-8.608	-8.622	-8.321	-8.416	-7.239	-9.038	-8.780	-9.000	-8.975	-7.948	-8.385	-8.054	-7.865	-8.189	-8.613	-8.243	-8.242	-7.985	-7.992	-8.676	-7.816	-8.083	-7.748	-7.659	-7.844	-7.051	-8.788	-8.095	-8.698	-8.436	-8.769	-9.005	-8.339	-7.791	-7.559	-7.433	-8.541	-7.957	-8.345	-8.463	-7.571	-7.811	-7.788	-7.832	370.819	1.56
00968266	dbap	-8.196	0.566	-7.993	-8.660	-8.631	-8.186	-7.607	-8.386	-8.130	-7.985	-8.176	-7.949	-9.162	-7.213	-7.958	-8.518	-7.754	-8.559	-7.448	-7.211	-7.221	-9.108	-8.869	-8.232	-8.305	-8.552	-8.235	-8.037	-8.236	-7.676	-8.677	-9.283	-7.591	-6.867	-7.977	-8.185	-8.138	-8.553	-8.626	-9.274	-8.177	-8.649	-8.973	-8.114	-7.878	-7.667	310.461	3.78
64622550	dbap	-8.195	0.623	-8.831	-9.704	-9.037	-7.337	-7.215	-8.103	-8.383	-8.870	-7.668	-8.338	-8.611	-7.903	-8.025	-8.570	-8.653	-6.997	-7.427	-8.162	-7.505	-8.231	-9.017	-8.106	-8.031	-9.028	-8.156	-7.739	-8.660	-7.818	-7.527	-8.674	-7.547	-7.701	-7.381	-7.799	-8.172	-7.963	-8.833	-7.726	-8.575	-9.432	-7.399	-8.858	-8.482	-8.385	437.551	4.10
03830737	fda	-8.195	0.703	-8.727	-8.630	-8.393	-8.546	-6.977	-8.620	-8.757	-8.972	-8.879	-8.042	-7.667	-7.223	-8.926	-8.105	-8.985	-7.630	-6.701	-8.344	-8.073	-9.426	-7.897	-8.556	-8.564	-7.749	-8.190	-8.308	-8.242	-8.578	-8.934	-9.495	-7.408	-7.950	-8.025	-7.257	-6.736	-6.367	-8.550	-7.866	-8.683	-8.327	-8.424	-8.181	-8.822	-7.850	304.474	3.90
00523925	fda	-8.194	0.435	-8.338	-7.979	-8.137	-8.484	-8.528	-8.337	-8.288	-8.117	-8.516	-7.943	-8.265	-7.560	-7.563	-8.537	-7.956	-8.532	-7.886	-7.589	-7.942	-8.610	-7.479	-8.040	-7.664	-7.488	-7.835	-7.459	-8.463	-7.952	-8.393	-8.934	-8.112	-7.755	-8.549	-8.042	-9.209	-8.531	-9.178	-8.588	-8.041	-8.226	-8.612	-7.879	-8.284	-8.704	323.418	1.45
03830467	fda	-8.194	0.708	-8.735	-7.978	-8.667	-8.338	-6.988	-7.215	-8.474	-8.380	-8.273	-8.096	-8.735	-8.710	-7.379	-8.818	-7.729	-7.907	-8.074	-8.291	-7.635	-8.672	-7.200	-9.024	-8.450	-8.866	-7.912	-6.808	-9.362	-8.877	-8.443	-6.912	-7.656	-9.085	-8.842	-8.335	-7.908	-8.254	-10.265	-7.998	-7.415	-8.392	-7.027	-7.773	-8.159	-8.466	531.548	-5.52
03830700	fda	-8.193	0.510	-9.018	-8.037	-8.294	-9.105	-7.478	-8.788	-9.036	-8.919	-8.663	-8.247	-7.629	-7.311	-8.432	-8.151	-7.978	-7.750	-7.624	-7.960	-7.658	-8.958	-7.841	-8.311	-8.384	-7.916	-7.553	-7.992	-8.970	-8.680	-8.120	-7.569	-8.948	-8.988	-7.904	-8.111	-7.664	-8.007	-8.604	-8.277	-8.226	-7.791	-8.147	-7.694	-7.476	-8.271	398.675	7.59
11592700	fda	-8.193	0.535	-9.230	-8.126	-8.324	-8.708	-7.445	-8.157	-8.483	-9.043	-8.834	-7.811	-7.491	-7.167	-8.268	-8.402	-8.675	-8.360	-7.378	-7.606	-6.838	-8.571	-7.703	-7.754	-7.964	-8.369	-8.281	-8.238	-8.770	-8.371	-8.370	-7.435	-7.788	-8.268	-7.828	-8.120	-7.605	-8.099	-9.119	-8.352	-8.684	-8.638	-8.737	-7.959	-8.776	-8.346	300.442	3.67
03830641	fda	-8.192	0.839	-9.057	-8.977	-8.491	-8.908	-6.783	-8.868	-8.890	-9.568	-8.492	-7.958	-7.214	-6.885	-8.483	-8.471	-8.348	-7.006	-6.180	-7.702	-6.695	-9.067	-8.133	-9.055	-8.625	-8.129	-8.653	-8.061	-9.385	-8.145	-7.981	-9.023	-6.797	-7.880	-7.512	-7.697	-7.482	-7.262	-8.865	-7.324	-9.163	-8.510	-8.869	-7.850	-9.324	-8.667	288.431	3.25
03831359	fda	-8.191	0.418	-9.297	-8.573	-8.350	-8.084	-7.929	-8.213	-8.569	-8.313	-8.487	-8.055	-7.832	-8.174	-7.227	-8.282	-8.515	-8.337	-7.759	-7.961	-7.694	-8.392	-8.032	-8.453	-8.303	-8.279	-8.120	-8.171	-7.847	-8.255	-8.404	-7.705	-7.321	-7.371	-8.467	-8.441	-8.485	-8.278	-8.689	-9.096	-8.129	-8.175	-8.790	-7.841	-7.640	-8.061	646.652	5.69
00608179	dbap	-8.191	0.423	-8.324	-7.675	-7.851	-8.094	-8.135	-8.554	-8.049	-8.315	-8.529	-8.027	-8.310	-7.875	-8.060	-8.612	-8.903	-8.726	-7.804	-7.883	-7.605	-8.570	-7.777	-7.766	-7.711	-7.652	-7.913	-7.780	-8.829	-8.012	-8.345	-7.890	-8.122	-8.217	-7.846	-8.172	-8.578	-9.214	-9.319	-8.264	-8.006	-8.541	-8.812	-7.826	-7.770	-8.150	353.486	3.53
03977883	fda	-8.191	0.551	-8.571	-8.527	-8.368	-8.650	-6.719	-8.405	-8.597	-8.586	-8.476	-8.146	-7.312	-8.956	-7.688	-8.456	-8.291	-8.003	-7.577	-7.975	-7.927	-8.564	-8.286	-8.472	-7.882	-8.010	-8.659	-7.985	-9.004	-8.310	-8.342	-7.420	-7.447	-8.129	-7.154	-7.953	-7.340	-8.623	-9.164	-7.707	-8.508	-9.119	-7.743	-8.352	-7.943	-9.065	357.47	2.60
03814395	dbap	-8.191	0.645	-9.198	-8.233	-8.386	-8.113	-7.352	-7.245	-8.250	-9.736	-8.314	-7.774	-7.954	-8.449	-7.808	-8.703	-8.481	-8.494	-6.784	-8.711	-7.503	-9.714	-7.404	-8.172	-8.488	-8.068	-8.578	-7.771	-8.133	-8.373	-8.941	-7.580	-8.008	-7.989	-7.681	-8.593	-6.697	-7.686	-8.668	-7.859	-9.111	-8.479	-7.725	-8.118	-8.242	-8.825	312.453	3.56
03831246	fda	-8.191	0.749	-9.543	-8.444	-9.145	-8.283	-8.253	-7.643	-9.730	-9.469	-8.490	-7.865	-7.707	-8.696	-8.373	-9.075	-8.272	-7.939	-7.810	-8.708	-7.695	-8.593	-7.556	-9.088	-7.356	-7.601	-8.894	-8.368	-8.434	-8.959	-7.953	-8.284	-7.124	-7.998	-7.426	-7.352	-6.931	-6.462	-8.735	-6.566	-8.857	-7.632	-8.251	-7.835	-8.391	-8.633	306.446	3.72
04097304	dbap	-8.191	0.784	-9.137	-8.483	-8.242	-9.560	-6.307	-8.031	-8.992	-9.215	-8.558	-8.368	-6.899	-7.414	-8.440	-9.800	-8.280	-7.775	-6.892	-7.797	-6.909	-8.188	-7.781	-8.291	-7.784	-8.132	-8.153	-7.767	-9.476	-8.738	-8.202	-6.886	-7.692	-7.748	-7.803	-8.333	-7.927	-8.019	-9.488	-7.156	-8.551	-8.358	-8.391	-8.286	-9.345	-8.806	380.456	1.60
08101204	fda	-8.191	0.874	-9.707	-8.008	-8.242	-8.045	-5.309	-7.579	-9.029	-9.348	-9.046	-8.874	-7.714	-6.478	-8.904	-8.457	-9.567	-7.537	-7.878	-8.506	-7.673	-7.452	-7.557	-7.777	-7.672	-8.113	-7.832	-7.403	-9.110	-7.913	-8.099	-7.272	-8.869	-8.768	-7.981	-8.601	-8.620	-7.743	-10.074	-8.575	-8.506	-8.949	-8.075	-8.969	-7.540	-7.051	687.716	-5.59
08101055	fda	-8.191	0.927	-9.318	-8.649	-8.600	-7.363	-6.649	-7.071	-8.861	-9.421	-9.734	-8.255	-8.116	-6.029	-7.489	-7.791	-9.025	-8.346	-6.617	-8.084	-7.859	-6.142	-8.073	-8.886	-8.392	-9.415	-8.275	-6.427	-8.404	-8.080	-8.839	-7.935	-8.030	-8.589	-8.589	-9.314	-9.349	-7.695	-9.769	-8.622	-8.275	-8.948	-8.131	-8.333	-7.069	-7.564	812.886	2.70
00004508	fda	-8.190	0.451	-9.333	-8.264	-8.279	-8.949	-8.505	-8.364	-8.214	-8.295	-9.042	-8.064	-9.144	-7.738	-7.586	-8.143	-7.943	-8.099	-8.292	-7.740	-7.489	-9.212	-7.833	-8.059	-7.405	-7.679	-8.204	-8.094	-8.035	-8.103	-7.901	-8.516	-8.806	-7.862	-7.802	-7.607	-8.288	-8.375	-8.002	-8.199	-7.829	-8.606	-8.124	-8.013	-8.137	-8.173	272.236	2.99
00000449	dbap	-8.190	0.490	-7.742	-7.994	-8.853	-8.377	-7.931	-9.032	-8.526	-8.511	-8.888	-8.273	-8.298	-7.434	-7.861	-7.762	-8.069	-8.472	-7.217	-7.812	-7.606	-9.366	-8.296	-8.578	-8.054	-8.210	-8.631	-8.267	-8.191	-8.123	-8.811	-8.129	-7.679	-7.255	-7.327	-8.035	-7.876	-7.993	-8.553	-8.244	-7.602	-8.929	-8.646	-8.190	-8.022	-8.708	340.443	-1.39
04214612	dbap	-8.190	0.678	-9.633	-8.304	-8.802	-7.428	-7.335	-8.034	-8.235	-8.879	-8.149	-8.395	-8.135	-7.136	-8.840	-8.736	-8.982	-7.781	-6.526	-8.001	-7.786	-7.872	-7.951	-7.704	-8.160	-8.073	-7.993	-7.670	-8.610	-8.525	-8.183	-7.694	-8.331	-8.723	-7.726	-9.258	-7.702	-7.673	-9.517	-9.555	-8.756	-8.695	-6.999	-8.592	-7.781	-7.507	723.65	3.85
09230244	fda	-8.189	0.375	-8.247	-8.203	-8.074	-8.213	-8.811	-8.724	-7.992	-8.673	-8.302	-8.067	-8.299	-8.193	-7.617	-8.174	-7.976	-8.454	-8.491	-8.057	-7.665	-8.193	-7.893	-7.907	-8.331	-7.641	-7.747	-7.249	-8.423	-7.804	-8.290	-8.561	-8.205	-8.160	-8.766	-8.647	-8.547	-8.946	-8.634	-8.565	-8.045	-8.163	-8.085	-7.503	-7.834	-7.924	367.814	-1.70
03831008	fda	-8.189	0.584	-9.160	-8.443	-8.387	-8.069	-7.288	-8.643	-8.466	-9.072	-8.798	-7.950	-8.083	-7.675	-7.528	-8.703	-7.973	-8.566	-7.129	-7.906	-6.942	-8.504	-7.588	-8.450	-8.041	-7.533	-8.546	-7.662	-9.144	-8.647	-8.209	-8.864	-7.555	-7.545	-7.768	-7.950	-8.240	-8.878	-8.619	-7.758	-8.329	-8.167	-8.906	-7.276	-8.094	-9.245	404.547	4.34
03830534	fda	-8.189	0.940	-9.454	-9.144	-9.016	-9.319	-5.787	-7.581	-8.705	-9.848	-8.831	-8.357	-7.912	-7.972	-8.405	-8.940	-8.928	-7.628	-6.903	-7.829	-7.395	-8.493	-7.970	-9.088	-8.158	-8.274	-8.815	-8.419	-8.438	-7.999	-9.273	-6.684	-7.481	-7.475	-6.561	-8.294	-6.453	-6.913	-9.151	-6.401	-9.291	-8.463	-8.472	-9.268	-8.394	-8.143	362.897	3.17
00000449	fda	-8.188	0.476	-7.781	-7.975	-8.837	-8.062	-7.998	-9.030	-8.480	-8.467	-8.945	-8.358	-8.404	-7.450	-7.870	-7.757	-8.016	-7.790	-7.532	-7.808	-7.649	-9.460	-8.256	-8.645	-8.069	-8.271	-8.753	-8.358	-8.343	-8.153	-8.629	-8.069	-7.682	-7.228	-7.566	-8.123	-7.819	-7.849	-8.522	-8.176	-7.629	-8.828	-8.649	-8.153	-8.065	-8.752	340.443	-1.39
03831216	fda	-8.187	0.694	-9.084	-8.817	-8.291	-8.691	-8.071	-7.831	-8.811	-9.265	-8.134	-9.137	-7.959	-7.740	-8.424	-8.529	-9.340	-8.222	-7.583	-8.231	-7.767	-8.706	-7.979	-8.200	-7.642	-7.841	-7.989	-8.459	-8.229	-8.233	-9.035	-6.050	-7.400	-7.753	-6.264	-7.774	-7.316	-7.999	-8.955	-7.263	-8.314	-8.461	-8.833	-9.064	-8.278	-8.263	298.426	3.23
11616626	fda	-8.184	0.446	-8.048	-7.835	-8.145	-8.346	-8.430	-9.201	-8.011	-7.947	-8.194	-7.441	-7.877	-8.599	-7.456	-8.732	-7.921	-7.940	-9.099	-8.108	-8.436	-8.753	-7.809	-7.982	-8.163	-7.824	-8.288	-7.531	-8.553	-8.062	-7.826	-8.030	-8.349	-8.136	-8.670	-8.390	-8.490	-8.973	-8.393	-8.584	-7.480	-7.663	-8.078	-7.234	-8.514	-8.560	363.198	-1.04
03831199	fda	-8.184	0.496	-8.616	-8.357	-8.193	-7.938	-7.653	-8.993	-8.331	-8.317	-8.609	-7.807	-7.700	-7.705	-7.614	-8.474	-8.436	-7.866	-8.233	-7.920	-8.177	-8.409	-7.765	-7.313	-7.642	-7.660	-7.833	-7.465	-8.609	-8.243	-7.917	-8.493	-8.756	-8.064	-7.634	-8.229	-8.799	-9.123	-9.222	-9.526	-8.430	-8.064	-8.289	-7.537	-7.976	-8.154	556.531	1.26
00057439	dbap	-8.184	0.512	-8.224	-7.989	-8.310	-7.676	-7.462	-8.869	-8.765	-8.355	-8.598	-7.887	-8.580	-7.873	-8.248	-8.191	-7.818	-8.522	-7.464	-8.067	-7.474	-8.637	-8.129	-9.018	-7.846	-8.030	-8.144	-8.272	-8.605	-7.882	-9.088	-8.331	-7.699	-7.481	-7.405	-8.322	-7.764	-7.767	-8.783	-8.389	-7.652	-9.750	-7.919	-8.267	-7.680	-8.854	345.463	3.57
03871613	fda	-8.184	0.559	-7.902	-7.680	-7.667	-8.238	-8.816	-8.428	-8.098	-7.603	-8.016	-7.909	-7.526	-7.774	-7.470	-9.431	-8.495	-8.642	-7.820	-7.739	-8.336	-8.814	-8.117	-7.810	-8.065	-7.973	-7.451	-7.328	-8.652	-8.321	-8.044	-8.517	-8.777	-8.464	-8.567	-8.973	-8.208	-8.654	-9.472	-9.114	-7.179	-7.327	-8.233	-7.866	-7.763	-8.805	503.15	-3.54
14951836	fda	-8.184	0.714	-8.861	-8.182	-8.648	-8.992	-7.783	-7.822	-8.360	-8.741	-8.185	-7.843	-8.207	-8.514	-9.103	-8.658	-9.368	-7.233	-7.719	-7.819	-7.816	-9.267	-8.326	-8.760	-8.437	-8.375	-8.713	-8.144	-8.655	-8.539	-7.730	-6.329	-8.054	-7.560	-6.870	-8.133	-7.788	-6.589	-8.926	-7.014	-8.204	-9.488	-7.332	-8.626	-7.635	-8.746	312.389	1.75
00538507	fda	-8.184	0.718	-8.685	-8.288	-8.941	-8.777	-7.648	-7.268	-8.909	-8.777	-9.195	-7.869	-9.171	-6.731	-7.846	-8.192	-7.798	-8.358	-6.542	-7.308	-6.653	-9.245	-8.335	-8.632	-8.106	-7.896	-8.296	-8.318	-8.516	-8.085	-8.707	-9.417	-6.916	-7.051	-7.859	-7.958	-8.008	-7.849	-8.525	-8.845	-8.188	-9.150	-8.853	-7.823	-8.330	-8.231	353.433	5.25
03830751	fda	-8.182	0.415	-8.685	-7.964	-7.918	-8.320	-8.508	-8.686	-7.960	-8.427	-8.696	-7.958	-8.491	-7.750	-8.049	-8.507	-8.114	-7.731	-8.083	-8.010	-8.602	-8.974	-7.779	-7.861	-7.854	-7.603	-7.953	-8.030	-8.185	-8.148	-8.351	-8.733	-7.549	-8.086	-7.404	-7.851	-7.629	-8.562	-8.324	-8.811	-8.038	-9.072	-8.967	-8.073	-7.972	-7.754	353.486	4.33
11726744	fda	-8.182	0.552	-8.362	-7.917	-7.823	-8.048	-8.608	-8.974	-7.996	-7.711	-8.315	-7.777	-7.463	-8.480	-7.978	-8.851	-8.238	-8.472	-8.269	-8.025	-7.386	-8.643	-8.225	-7.980	-8.227	-7.879	-7.675	-7.406	-8.878	-7.912	-7.680	-8.274	-8.749	-8.718	-8.501	-8.525	-8.939	-8.662	-9.094	-8.887	-7.170	-7.574	-8.056	-7.270	-7.069	-9.322	503.15	-3.53
00597358	fda	-8.182	0.762	-9.477	-8.895	-8.230	-9.726	-7.104	-8.427	-8.737	-9.376	-9.497	-7.234	-7.149	-7.124	-7.952	-8.678	-8.562	-8.782	-7.236	-8.033	-6.606	-9.617	-8.416	-8.158	-8.108	-8.445	-8.257	-8.094	-8.794	-8.229	-8.643	-8.048	-7.799	-8.052	-7.102	-7.825	-6.624	-7.601	-8.818	-7.952	-8.131	-8.160	-7.708	-7.539	-8.366	-8.704	351.47	4.12
08101056	fda	-8.182	0.810	-8.963	-7.507	-7.814	-7.238	-7.040	-7.031	-8.008	-9.282	-8.841	-7.902	-8.555	-6.691	-7.989	-8.833	-8.643	-8.176	-7.576	-8.447	-7.603	-6.403	-8.140	-8.391	-8.542	-8.041	-8.214	-6.833	-8.628	-8.010	-9.581	-9.012	-7.827	-8.686	-8.493	-9.275	-9.284	-8.257	-8.793	-10.225	-8.564	-7.995	-8.004	-8.322	-6.876	-7.461	812.886	2.70
00608179	fda	-8.181	0.437	-8.376	-7.685	-7.863	-8.080	-8.129	-8.613	-7.919	-8.174	-8.532	-8.034	-8.316	-7.861	-8.070	-8.656	-8.925	-8.757	-7.772	-7.856	-7.344	-8.574	-7.812	-7.760	-7.683	-7.589	-7.902	-7.847	-8.817	-8.051	-8.300	-7.911	-8.141	-8.225	-7.861	-8.227	-8.590	-9.176	-9.334	-8.308	-8.008	-8.532	-8.724	-7.742	-7.754	-8.141	353.486	3.53
03806063	dbap	-8.181	0.469	-8.557	-8.550	-8.105	-8.861	-7.563	-8.647	-8.205	-8.130	-8.034	-7.782	-8.323	-7.057	-7.585	-8.615	-7.749	-7.952	-7.737	-7.573	-7.911	-8.465	-8.061	-7.996	-8.036	-7.913	-8.149	-8.004	-8.447	-8.128	-8.085	-9.165	-7.894	-8.363	-7.941	-8.667	-8.758	-9.081	-8.568	-9.408	-7.707	-8.497	-8.012	-8.136	-7.843	-7.685	496.55	2.91
00601254	dbap	-8.181	0.673	-8.602	-7.681	-8.335	-7.729	-8.139	-8.804	-8.101	-8.675	-8.802	-7.715	-7.088	-7.105	-8.061	-9.023	-8.206	-7.780	-8.484	-8.585	-8.948	-9.193	-7.439	-8.146	-7.727	-7.459	-7.755	-7.081	-8.783	-8.259	-7.785	-8.865	-9.431	-9.037	-7.629	-7.503	-7.314	-9.510	-8.338	-9.110	-7.887	-7.770	-7.741	-7.300	-7.856	-9.187	365.842	2.77
03831119	fda	-8.179	0.447	-9.024	-8.745	-8.547	-7.823	-7.652	-7.878	-8.184	-8.601	-8.481	-8.038	-9.177	-7.732	-7.973	-8.467	-8.069	-8.040	-7.699	-7.702	-8.135	-8.547	-8.195	-8.287	-7.952	-8.084	-8.722	-7.536	-7.954	-7.798	-8.683	-7.936	-8.308	-8.226	-7.379	-8.136	-7.984	-8.530	-8.584	-8.968	-8.473	-8.916	-7.871	-7.552	-7.410	-7.894	538.584	0.96
03831344	fda	-8.179	0.506	-8.594	-8.075	-7.741	-8.887	-8.349	-8.053	-8.299	-8.606	-8.256	-8.071	-8.269	-8.414	-8.202	-8.076	-7.840	-8.043	-7.350	-9.282	-7.336	-9.344	-8.304	-7.646	-7.939	-7.802	-7.736	-8.680	-7.921	-7.748	-9.267	-7.508	-8.290	-8.398	-7.665	-8.537	-7.238	-8.325	-9.072	-8.346	-8.535	-8.244	-8.101	-8.135	-7.595	-7.745	516.556	0.74
03955219	dbap	-8.179	0.546	-9.189	-8.223	-7.869	-8.485	-7.656	-9.694	-8.304	-8.509	-8.711	-8.457	-7.454	-7.824	-8.012	-8.567	-8.740	-7.413	-7.285	-8.244	-7.295	-9.056	-7.478	-7.872	-7.290	-7.804	-7.938	-8.143	-8.805	-8.472	-7.795	-8.309	-7.851	-7.956	-7.622	-8.122	-8.296	-8.331	-9.016	-8.783	-7.752	-7.845	-8.667	-8.029	-8.539	-8.193	547.674	4.32
01530689	dbap	-8.179	0.723	-9.310	-8.825	-8.735	-8.347	-7.038	-8.564	-7.890	-8.935	-8.506	-8.562	-7.786	-7.035	-8.482	-8.398	-8.641	-8.820	-6.805	-7.191	-6.692	-8.655	-8.480	-8.234	-8.363	-8.259	-7.921	-7.876	-8.804	-8.234	-8.298	-8.531	-6.812	-7.030	-6.489	-8.253	-7.839	-8.992	-8.874	-8.915	-7.588	-8.010	-8.968	-8.422	-8.420	-9.064	372.532	6.06
03812994	dbap	-8.178	0.639	-8.940	-8.237	-8.507	-8.611	-7.905	-7.033	-8.413	-8.730	-8.243	-8.258	-7.741	-8.694	-8.765	-7.989	-8.352	-9.169	-8.479	-7.896	-7.372	-8.471	-8.612	-7.714	-7.782	-7.769	-8.028	-7.115	-9.273	-8.501	-7.343	-9.895	-7.405	-7.951	-7.255	-7.728	-7.059	-8.208	-8.727	-7.752	-7.919	-8.732	-7.643	-7.798	-8.972	-8.863	313.288	2.13
11616774	fda	-8.176	0.363	-8.248	-8.182	-8.402	-7.961	-7.888	-8.478	-8.092	-8.294	-8.129	-8.158	-8.377	-8.257	-7.913	-8.718	-8.319	-8.087	-8.194	-8.450	-7.668	-8.242	-8.208	-7.973	-7.598	-8.338	-8.028	-7.613	-9.163	-8.012	-8.059	-8.048	-8.618	-8.107	-8.489	-7.702	-8.041	-9.108	-8.807	-8.298	-7.660	-8.397	-8.226	-7.744	-7.515	-7.935	462.513	-2.38
11616325	fda	-8.173	0.504	-8.552	-8.396	-8.043	-8.667	-8.112	-8.352	-8.076	-8.472	-8.888	-7.963	-8.362	-7.830	-8.718	-8.595	-8.844	-8.139	-7.741	-8.324	-7.668	-9.028	-8.056	-8.305	-8.202	-8.189	-8.315	-8.423	-8.756	-8.349	-8.438	-7.744	-8.184	-8.029	-7.098	-8.052	-6.889	-6.758	-8.284	-7.769	-8.044	-9.117	-7.261	-8.171	-8.135	-8.263	302.394	1.92
00403682	fda	-8.173	0.585	-7.687	-9.047	-8.674	-8.774	-7.451	-8.308	-8.547	-8.984	-8.245	-8.265	-8.275	-7.153	-8.296	-8.292	-7.957	-8.764	-7.325	-7.433	-7.191	-9.156	-9.061	-8.812	-8.309	-8.726	-8.646	-7.464	-7.841	-8.072	-8.401	-8.490	-7.453	-7.221	-7.418	-7.805	-7.526	-7.692	-7.995	-8.575	-7.718	-9.191	-8.555	-8.243	-8.595	-7.983	268.38	2.98
03830517	fda	-8.172	0.436	-8.636	-8.563	-8.439	-8.882	-8.201	-8.078	-8.752	-8.206	-8.423	-8.063	-7.759	-7.356	-7.903	-8.454	-8.167	-8.308	-7.457	-8.297	-6.969	-7.866	-8.502	-7.912	-8.104	-8.231	-8.427	-7.710	-8.902	-7.721	-8.006	-8.251	-7.745	-7.746	-8.163	-8.282	-8.867	-8.782	-8.600	-8.915	-8.137	-8.321	-7.815	-7.626	-7.863	-8.181	349.412	-0.36
00044634	fda	-8.172	0.444	-8.166	-8.116	-8.100	-8.778	-8.237	-8.199	-8.510	-7.763	-8.640	-8.003	-8.689	-7.965	-8.194	-7.769	-8.033	-8.925	-8.092	-7.461	-8.183	-8.204	-8.209	-8.271	-8.232	-8.348	-7.685	-7.586	-8.235	-8.290	-8.276	-9.119	-8.254	-8.073	-7.396	-7.893	-7.083	-7.452	-8.574	-9.045	-7.845	-8.931	-7.906	-7.819	-8.541	-8.494	308.333	3.03
03830646	fda	-8.171	0.645	-9.236	-8.193	-9.346	-8.905	-7.078	-8.238	-9.006	-9.530	-8.218	-7.845	-6.657	-8.740	-7.983	-8.104	-8.325	-7.440	-7.409	-7.606	-7.843	-7.974	-7.679	-8.346	-8.785	-8.217	-9.193	-7.963	-8.533	-8.815	-7.959	-8.498	-7.848	-7.891	-7.204	-7.777	-7.507	-7.624	-8.762	-7.109	-8.810	-8.313	-8.722	-7.978	-8.251	-8.050	330.468	3.95
04534031	fda	-8.171	0.645	-8.738	-8.216	-7.658	-7.645	-8.056	-8.707	-8.260	-8.767	-8.194	-8.617	-7.306	-7.580	-7.982	-8.925	-9.029	-8.297	-7.740	-9.161	-7.829	-8.542	-7.420	-7.688	-7.806	-7.136	-7.525	-7.693	-9.166	-9.236	-8.133	-7.335	-8.010	-8.016	-6.802	-7.779	-7.439	-9.355	-9.658	-8.665	-8.103	-7.881	-8.146	-8.399	-8.270	-8.599	460.492	0.99
19156872	dbap	-8.171	0.698	-8.618	-8.321	-8.740	-8.576	-7.444	-9.054	-8.421	-8.894	-9.094	-8.225	-9.377	-7.228	-7.971	-8.410	-8.033	-8.504	-6.908	-7.293	-6.738	-9.250	-8.561	-8.452	-7.942	-8.244	-8.549	-8.029	-8.227	-8.205	-8.878	-9.173	-6.938	-7.293	-6.760	-7.540	-7.550	-7.742	-7.890	-8.274	-7.823	-9.285	-8.780	-8.231	-7.678	-8.387	267.396	3.41
03956919	dbap	-8.170	0.358	-8.697	-7.880	-8.368	-8.520	-8.316	-8.060	-7.984	-8.329	-8.419	-8.052	-8.353	-7.882	-7.712	-7.953	-8.076	-7.932	-7.750	-7.902	-7.572	-8.673	-8.159	-7.652	-7.861	-7.899	-7.741	-7.830	-8.129	-8.099	-8.247	-8.836	-8.349	-7.856	-8.331	-8.104	-8.590	-8.727	-8.693	-8.515	-8.145	-8.143	-9.095	-7.652	-8.473	-7.917	360.817	3.73
01530586	fda	-8.170	0.435	-8.659	-8.381	-8.579	-8.404	-7.779	-8.137	-8.071	-8.711	-8.305	-8.155	-8.420	-7.932	-8.051	-8.385	-8.472	-8.461	-7.914	-7.960	-7.429	-8.396	-7.389	-7.711	-7.807	-7.571	-7.710	-7.537	-8.818	-7.898	-8.491	-8.184	-8.264	-8.525	-8.177	-8.357	-9.270	-7.305	-9.074	-8.336	-8.105	-8.600	-7.906	-7.920	-7.671	-8.266	461.505	-0.47
11592732	fda	-8.170	0.448	-8.323	-8.233	-8.248	-8.068	-8.968	-8.378	-8.229	-8.724	-8.231	-8.087	-8.572	-7.190	-7.903	-8.697	-8.609	-7.338	-7.953	-7.997	-7.998	-7.782	-8.033	-8.460	-7.972	-8.203	-8.514	-7.170	-8.506	-7.705	-8.739	-7.857	-8.616	-7.905	-7.765	-8.080	-8.389	-8.245	-8.920	-9.017	-8.467	-8.450	-7.824	-7.459	-7.536	-8.121	516.556	0.74
03830270	fda	-8.170	0.564	-8.581	-8.465	-8.126	-8.092	-8.799	-7.610	-8.006	-8.750	-8.166	-7.984	-8.279	-7.654	-8.062	-8.786	-8.657	-7.350	-8.200	-8.039	-7.704	-8.895	-7.599	-7.656	-7.482	-7.824	-8.403	-7.716	-8.860	-7.596	-8.351	-8.038	-8.650	-7.696	-7.361	-8.971	-7.690	-8.205	-9.622	-9.109	-8.907	-8.055	-9.031	-7.491	-7.404	-7.569	506.579	5.34
08101103	fda	-8.170	0.623	-9.556	-8.232	-9.194	-7.489	-7.696	-7.387	-8.242	-9.399	-8.497	-8.454	-8.519	-6.810	-8.176	-9.090	-7.940	-8.758	-7.552	-8.444	-7.512	-8.031	-8.502	-7.904	-7.920	-7.616	-7.471	-7.425	-8.596	-8.596	-7.801	-8.838	-7.602	-7.485	-8.402	-7.844	-7.893	-9.014	-8.071	-8.675	-7.844	-7.736	-8.826	-7.261	-8.305	-8.853	788.684	9.98
03831361	fda	-8.169	0.373	-9.086	-8.834	-8.345	-7.850	-7.841	-8.496	-8.508	-8.599	-8.586	-8.168	-7.680	-7.853	-7.361	-7.714	-8.817	-8.341	-7.880	-8.360	-7.842	-8.323	-8.118	-7.853	-8.333	-8.179	-7.996	-7.923	-8.422	-8.055	-7.971	-7.639	-7.832	-7.653	-8.325	-8.405	-7.710	-8.141	-8.435	-8.663	-8.092	-7.938	-8.599	-8.120	-8.498	-8.046	646.652	5.69
00001229	fda	-8.169	0.682	-8.766	-8.308	-8.643	-8.600	-7.413	-9.131	-8.352	-8.870	-9.116	-8.187	-9.318	-7.259	-8.033	-8.308	-8.044	-8.454	-6.839	-7.285	-6.740	-9.095	-8.531	-8.586	-8.069	-8.280	-8.606	-8.089	-8.235	-8.467	-8.793	-9.099	-7.013	-7.292	-6.932	-7.375	-7.597	-7.738	-7.896	-8.169	-7.822	-9.191	-8.806	-8.053	-7.674	-8.361	268.404	3.41
00057439	fda	-8.168	0.519	-8.338	-8.031	-8.331	-7.732	-7.401	-8.867	-8.806	-8.309	-8.587	-7.758	-8.604	-7.891	-8.244	-8.190	-7.787	-8.468	-7.457	-8.035	-7.472	-8.630	-8.124	-8.870	-7.828	-7.951	-8.137	-8.347	-8.632	-7.903	-8.999	-8.280	-7.726	-7.292	-7.335	-8.147	-7.773	-7.567	-8.886	-8.356	-7.616	-9.711	-8.170	-8.256	-7.712	-8.815	345.463	3.57
00968266	fda	-8.168	0.541	-8.034	-8.515	-8.656	-8.159	-7.492	-8.318	-8.064	-7.974	-8.155	-7.922	-8.665	-7.164	-7.925	-8.448	-7.705	-8.559	-7.474	-7.230	-7.214	-8.916	-8.806	-8.255	-8.300	-8.456	-8.293	-8.042	-8.149	-7.808	-8.694	-9.376	-7.571	-6.859	-8.067	-8.160	-8.243	-8.533	-8.550	-9.226	-8.186	-8.617	-8.965	-8.114	-7.812	-7.738	310.461	3.78
00968273	fda	-8.167	0.495	-8.649	-8.655	-8.581	-7.965	-7.947	-8.909	-8.437	-8.871	-8.485	-7.894	-8.276	-7.363	-7.813	-8.436	-7.922	-8.224	-7.197	-7.797	-7.268	-9.142	-8.551	-8.298	-8.045	-8.014	-8.207	-8.060	-8.169	-8.016	-8.176	-8.654	-7.771	-7.230	-7.023	-7.836	-7.740	-8.165	-8.747	-8.529	-7.835	-8.430	-8.776	-8.097	-8.187	-8.965	302.482	4.83
14951840	fda	-8.167	0.881	-8.889	-8.502	-8.673	-9.379	-7.254	-7.107	-8.515	-8.843	-8.325	-8.166	-8.511	-8.460	-9.331	-8.868	-9.625	-7.119	-6.781	-7.605	-7.057	-8.597	-8.498	-8.878	-8.429	-8.705	-8.941	-8.456	-9.129	-8.660	-8.233	-6.078	-7.641	-7.558	-6.246	-8.114	-7.624	-6.294	-8.594	-7.080	-8.355	-9.629	-7.917	-8.705	-7.636	-8.349	312.389	1.75
00607971	dbap	-8.166	0.493	-8.603	-8.347	-8.572	-8.593	-7.615	-8.620	-8.050	-8.264	-8.872	-7.667	-8.135	-8.106	-7.421	-8.161	-8.061	-8.894	-7.514	-8.014	-7.687	-8.769	-8.267	-7.705	-7.408	-8.004	-7.719	-7.698	-8.460	-8.165	-8.648	-9.398	-7.720	-7.513	-7.569	-8.064	-8.567	-9.181	-8.584	-8.554	-7.974	-8.095	-8.185	-7.490	-7.760	-8.609	417.143	5.72
07996893	fda	-8.165	0.453	-8.463	-7.965	-8.135	-8.029	-8.365	-8.733	-8.229	-8.456	-8.455	-8.070	-8.231	-7.598	-7.809	-8.414	-7.986	-8.586	-8.326	-8.353	-7.342	-8.182	-7.856	-8.086	-8.402	-7.616	-7.681	-7.283	-8.317	-7.779	-8.064	-8.538	-8.644	-8.305	-8.508	-8.521	-9.124	-8.932	-8.428	-9.138	-7.744	-8.055	-8.240	-7.438	-7.324	-7.523	367.814	-1.70
03830752	fda	-8.164	0.415	-8.650	-8.019	-8.368	-7.975	-8.147	-8.630	-7.541	-8.444	-8.802	-8.326	-8.594	-7.460	-8.097	-8.396	-8.435	-7.833	-7.547	-7.865	-8.362	-9.464	-7.883	-8.201	-7.732	-7.927	-7.680	-8.081	-8.399	-7.891	-8.446	-8.716	-7.677	-8.075	-7.511	-8.043	-8.025	-8.642	-8.356	-8.839	-7.892	-8.224	-8.335	-7.869	-7.952	-7.857	353.486	4.33
00896621	dbap	-8.163	0.536	-8.429	-8.625	-8.866	-8.954	-7.880	-8.864	-8.686	-8.577	-8.002	-8.574	-8.619	-7.794	-7.764	-8.285	-8.088	-8.194	-7.787	-7.359	-7.446	-9.022	-8.450	-9.038	-8.294	-8.593	-8.754	-7.895	-8.399	-7.540	-8.480	-8.194	-7.611	-7.464	-7.316	-7.307	-7.509	-6.744	-8.258	-8.283	-8.259	-8.716	-8.334	-8.029	-7.978	-7.903	285.754	2.52
03830504	fda	-8.162	0.430	-8.112	-8.038	-7.667	-8.142	-8.580	-9.057	-7.990	-8.099	-8.172	-8.075	-7.593	-7.864	-7.725	-8.520	-8.200	-9.077	-8.516	-8.048	-8.021	-8.457	-7.616	-7.889	-7.968	-7.825	-7.780	-7.662	-8.553	-7.701	-8.437	-8.354	-8.532	-8.251	-8.412	-8.634	-8.595	-9.122	-8.363	-8.741	-7.995	-8.258	-8.107	-7.615	-7.460	-7.312	405.432	-2.02
19364230	dbap	-8.161	0.492	-8.152	-8.077	-8.349	-9.408	-8.414	-8.782	-8.237	-8.098	-8.387	-7.728	-8.651	-7.569	-7.665	-8.437	-8.402	-8.345	-7.352	-7.831	-7.319	-8.772	-8.492	-8.167	-7.636	-8.477	-8.143	-7.963	-8.652	-8.456	-8.198	-8.634	-7.933	-7.851	-7.220	-8.511	-7.926	-7.462	-9.185	-8.649	-7.627	-8.660	-7.614	-7.783	-7.712	-8.145	388.895	3.32
03830645	fda	-8.161	0.510	-8.951	-8.642	-8.072	-8.706	-8.268	-7.556	-8.203	-8.759	-9.207	-7.928	-7.945	-8.610	-7.999	-8.318	-8.637	-7.591	-7.292	-7.995	-7.449	-9.131	-8.082	-8.258	-8.225	-8.663	-8.112	-7.950	-8.671	-7.780	-8.629	-7.321	-7.874	-8.366	-7.357	-7.772	-7.180	-8.089	-8.813	-7.411	-8.616	-8.611	-7.986	-8.075	-8.142	-7.841	330.468	3.95
00896621	fda	-8.161	0.547	-8.403	-8.640	-8.842	-8.932	-8.117	-8.775	-8.668	-8.601	-8.056	-8.567	-8.682	-7.769	-7.757	-8.283	-8.057	-8.200	-7.787	-7.347	-7.461	-9.061	-8.510	-9.044	-8.284	-8.573	-8.769	-7.934	-8.397	-7.486	-8.388	-8.194	-7.585	-7.452	-7.110	-7.330	-7.460	-6.738	-8.271	-8.310	-8.247	-8.745	-8.375	-8.013	-7.978	-7.886	285.754	2.52
00004785	fda	-8.161	0.555	-8.857	-9.114	-8.063	-8.974	-8.100	-7.485	-8.663	-8.588	-7.712	-7.037	-7.007	-8.635	-7.953	-8.430	-8.480	-7.338	-8.479	-8.452	-8.440	-7.925	-8.386	-8.212	-7.884	-8.067	-8.346	-7.395	-9.003	-8.006	-7.276	-7.966	-8.720	-8.753	-8.539	-7.743	-7.242	-7.275	-8.258	-7.829	-8.378	-8.414	-8.892	-8.006	-8.730	-8.031	236.274	2.84
03785505	fda	-8.158	0.656	-9.019	-8.226	-8.809	-7.859	-7.035	-8.124	-7.991	-9.227	-8.710	-7.592	-7.704	-7.307	-7.415	-8.975	-9.375	-7.889	-7.187	-7.958	-7.542	-8.881	-7.963	-7.871	-8.067	-8.378	-8.755	-7.946	-7.888	-7.758	-8.999	-8.139	-8.222	-8.052	-6.841	-8.814	-9.096	-6.818	-8.840	-8.203	-7.830	-9.189	-8.718	-7.702	-8.127	-7.911	506.579	5.34
04474682	dbap	-8.157	0.394	-8.916	-8.078	-8.020	-7.740	-7.822	-8.363	-7.933	-8.363	-8.402	-8.370	-8.380	-8.019	-7.568	-8.713	-7.834	-7.959	-7.383	-7.543	-7.726	-8.785	-8.411	-8.162	-7.879	-8.305	-7.999	-7.743	-8.213	-8.135	-8.036	-8.345	-8.358	-8.112	-8.266	-8.003	-9.035	-8.861	-8.741	-8.852	-7.684	-8.027	-8.164	-8.093	-7.657	-7.916	500.554	4.21
03830647	fda	-8.157	0.757	-9.582	-8.101	-9.227	-9.044	-6.725	-8.161	-8.894	-9.862	-9.360	-7.802	-6.633	-8.157	-8.005	-8.246	-8.402	-7.307	-7.080	-7.941	-7.991	-8.076	-7.524	-8.251	-8.121	-8.147	-9.028	-7.921	-8.662	-8.616	-8.548	-7.541	-7.668	-7.724	-7.103	-7.668	-7.194	-8.066	-9.365	-7.006	-9.155	-8.420	-8.662	-8.131	-7.957	-7.821	330.468	3.95
00896740	dbap	-8.156	0.402	-9.197	-8.351	-8.814	-8.619	-7.768	-8.537	-8.210	-8.697	-8.991	-8.077	-8.338	-8.157	-7.741	-8.249	-7.947	-8.308	-7.927	-7.659	-7.687	-8.728	-8.327	-7.789	-8.018	-8.063	-8.122	-7.656	-8.413	-7.791	-8.740	-8.373	-7.749	-7.647	-7.554	-7.944	-7.971	-8.567	-8.174	-8.349	-7.650	-8.290	-7.798	-7.761	-7.870	-8.257	417.143	5.72
01542930	dbap	-8.156	0.466	-8.992	-8.352	-8.794	-7.854	-8.178	-7.880	-8.245	-8.273	-8.465	-7.771	-7.655	-7.642	-7.857	-7.902	-8.393	-7.877	-8.031	-7.823	-7.311	-9.030	-7.620	-8.813	-8.437	-8.023	-8.095	-7.795	-8.072	-7.735	-8.438	-8.456	-7.467	-7.736	-7.914	-8.077	-8.313	-8.896	-9.117	-8.493	-8.336	-7.882	-8.967	-7.568	-7.609	-8.698	372.549	6.80
05632016	fda	-8.155	0.449	-8.180	-7.856	-7.909	-8.096	-8.339	-8.935	-7.867	-8.177	-8.114	-8.106	-7.599	-7.907	-7.828	-8.185	-8.096	-8.898	-8.156	-8.080	-7.524	-8.402	-7.565	-7.972	-8.044	-7.460	-7.710	-7.684	-8.243	-7.903	-8.446	-8.548	-8.592	-8.534	-8.390	-8.413	-9.132	-9.247	-8.528	-9.087	-7.748	-8.291	-8.206	-7.538	-7.604	-7.691	405.432	-2.02
18067894	dbap	-8.154	0.396	-7.962	-8.151	-8.439	-7.972	-8.161	-8.186	-8.547	-8.008	-8.506	-7.657	-7.914	-7.418	-7.955	-8.021	-8.345	-7.877	-8.240	-7.492	-7.635	-8.246	-8.147	-7.806	-8.088	-7.697	-8.662	-7.665	-8.245	-8.119	-8.162	-9.020	-8.440	-8.014	-8.069	-8.437	-8.595	-8.997	-9.100	-8.459	-8.217	-7.965	-8.563	-7.644	-7.552	-8.390	323.394	2.09
03830461	fda	-8.153	0.433	-8.401	-7.939	-8.724	-8.719	-8.465	-8.112	-8.562	-8.348	-7.997	-7.869	-8.173	-7.975	-7.914	-7.998	-8.347	-8.511	-7.722	-8.104	-7.380	-8.218	-8.028	-7.982	-7.702	-8.161	-7.663	-7.369	-8.584	-7.875	-7.910	-8.541	-8.347	-7.857	-8.264	-8.208	-9.197	-8.506	-8.920	-9.078	-7.796	-8.536	-8.139	-7.649	-7.417	-7.544	389.433	-1.68
03871612	fda	-8.153	0.493	-8.486	-7.709	-7.975	-8.228	-8.251	-7.774	-8.274	-7.739	-8.424	-7.544	-7.639	-8.230	-7.945	-9.117	-8.075	-8.800	-7.033	-7.529	-8.120	-8.521	-8.355	-7.766	-7.648	-8.074	-8.131	-7.276	-8.875	-8.258	-8.082	-8.485	-8.542	-8.533	-8.313	-8.931	-8.453	-8.438	-9.041	-8.569	-7.314	-7.808	-8.163	-7.582	-7.727	-8.944	503.15	-3.54
00009689	dbap	-8.152	0.384	-8.663	-8.306	-8.216	-8.797	-7.909	-7.953	-8.523	-8.676	-8.415	-8.138	-8.596	-7.155	-7.612	-8.214	-7.811	-7.909	-7.979	-7.824	-7.374	-8.629	-8.399	-8.277	-7.737	-7.944	-8.168	-7.910	-8.331	-7.714	-8.209	-8.572	-7.938	-7.825	-7.889	-7.827	-8.373	-8.882	-8.621	-8.377	-8.216	-8.178	-8.682	-8.096	-7.705	-8.103	316.421	2.56
30691722	dbap	-8.152	0.462	-9.021	-8.370	-8.934	-9.225	-8.132	-8.061	-8.905	-8.439	-8.109	-7.894	-8.020	-8.070	-7.901	-8.440	-8.265	-7.629	-7.648	-7.368	-7.530	-8.727	-7.638	-8.099	-7.663	-7.890	-8.000	-7.917	-8.546	-8.082	-8.116	-8.396	-7.582	-7.792	-7.536	-8.311	-7.933	-8.057	-9.395	-7.756	-8.598	-8.253	-8.006	-8.145	-7.898	-8.405	484.663	0.59
00579472	dbap	-8.152	0.532	-8.850	-8.244	-8.687	-8.373	-8.781	-8.884	-7.889	-8.104	-8.592	-7.277	-8.709	-8.230	-7.245	-8.299	-8.010	-8.380	-8.355	-7.690	-7.139	-9.113	-8.201	-8.484	-7.626	-8.170	-8.446	-7.220	-7.893	-8.470	-8.521	-8.185	-7.435	-7.805	-7.490	-7.267	-7.299	-8.976	-8.323	-8.578	-7.859	-8.927	-7.959	-8.094	-8.178	-8.428	358.85	3.01
00968273	dbap	-8.151	0.558	-8.636	-8.577	-8.602	-8.001	-7.885	-8.911	-8.445	-8.786	-8.549	-7.910	-8.320	-7.336	-7.726	-8.400	-7.994	-8.218	-7.216	-7.766	-7.280	-9.231	-8.614	-8.321	-7.860	-8.013	-8.223	-8.103	-8.131	-8.025	-7.958	-8.739	-7.771	-7.215	-6.525	-7.813	-7.777	-8.141	-8.783	-8.562	-7.503	-8.374	-9.222	-8.031	-8.205	-8.938	302.482	4.83
01530562	fda	-8.150	0.615	-8.938	-7.939	-7.863	-8.822	-7.863	-8.474	-8.251	-8.591	-8.432	-9.025	-7.331	-7.699	-8.246	-7.869	-9.104	-8.018	-7.683	-9.263	-7.348	-9.812	-7.033	-7.813	-7.891	-7.842	-7.893	-7.918	-8.308	-7.769	-8.575	-7.295	-7.608	-8.063	-7.457	-8.174	-8.262	-8.276	-9.778	-8.191	-8.272	-7.851	-7.965	-8.191	-7.294	-8.299	460.492	0.99
01542930	fda	-8.149	0.476	-8.980	-8.389	-8.866	-7.868	-8.266	-7.671	-8.317	-8.260	-8.411	-7.964	-7.608	-7.723	-7.877	-7.873	-8.401	-7.618	-8.133	-7.785	-7.134	-9.150	-7.586	-8.675	-8.503	-8.058	-8.126	-7.818	-8.008	-7.761	-8.424	-8.423	-7.550	-7.775	-7.927	-8.246	-8.310	-8.799	-9.102	-8.370	-8.314	-7.864	-8.946	-7.568	-7.491	-8.637	372.549	6.80
03830664	fda	-8.148	0.803	-9.152	-8.792	-8.801	-7.905	-8.433	-7.584	-8.352	-8.912	-7.756	-7.771	-6.791	-7.610	-8.200	-8.299	-9.448	-8.093	-7.988	-9.264	-7.532	-8.357	-8.053	-8.027	-7.730	-8.290	-8.392	-8.396	-8.997	-9.280	-7.842	-7.257	-7.616	-7.995	-6.515	-6.791	-7.038	-6.004	-9.355	-7.471	-9.117	-7.907	-8.795	-9.186	-8.883	-8.540	310.481	5.45
03831397	fda	-8.147	0.501	-8.376	-8.584	-8.059	-8.842	-8.114	-8.151	-8.371	-8.461	-9.108	-8.160	-8.122	-7.694	-8.172	-8.573	-8.248	-8.728	-7.808	-7.600	-7.925	-9.262	-7.899	-7.892	-7.534	-7.605	-7.641	-7.507	-8.502	-8.566	-8.343	-9.036	-7.595	-7.861	-7.012	-8.179	-8.278	-7.505	-8.736	-8.533	-8.061	-8.036	-7.404	-7.770	-7.783	-8.843	362.39	-2.03
03812994	fda	-8.147	0.638	-8.935	-8.269	-8.456	-8.465	-7.923	-7.013	-8.393	-8.676	-8.260	-8.214	-7.568	-8.704	-8.788	-7.986	-8.334	-9.156	-8.453	-7.963	-7.279	-8.423	-8.562	-7.790	-7.740	-7.578	-8.025	-7.118	-9.113	-8.413	-7.261	-9.871	-7.356	-7.975	-7.364	-7.719	-7.070	-8.119	-8.735	-7.767	-7.930	-8.740	-7.407	-7.796	-8.940	-8.836	313.288	2.13
11616250	fda	-8.147	0.657	-9.375	-8.856	-8.432	-8.455	-8.285	-7.237	-8.191	-8.750	-8.505	-8.198	-7.378	-8.265	-8.733	-8.423	-8.381	-8.268	-7.673	-7.893	-7.649	-8.845	-7.862	-8.300	-7.608	-7.892	-8.594	-7.443	-8.847	-8.280	-7.737	-6.104	-7.675	-7.931	-7.026	-7.369	-8.067	-7.051	-9.316	-7.869	-8.181	-8.908	-9.016	-8.116	-8.530	-8.937	300.486	5.56
01550766	dbap	-8.147	0.769	-9.108	-8.490	-8.952	-8.330	-7.815	-9.072	-9.007	-8.273	-8.765	-7.872	-7.246	-8.069	-7.328	-8.963	-8.220	-5.745	-7.345	-7.451	-6.543	-8.912	-8.823	-8.246	-8.517	-8.839	-8.597	-7.667	-8.090	-8.222	-7.979	-8.251	-6.999	-7.069	-7.073	-8.405	-7.851	-8.885	-8.914	-8.501	-7.891	-8.599	-9.544	-7.486	-8.097	-8.408	378.899	5.40
03876174	dbap	-8.145	0.494	-8.794	-7.850	-8.020	-8.186	-8.207	-8.601	-8.407	-8.084	-8.496	-7.904	-7.103	-7.891	-8.038	-8.328	-7.853	-8.677	-7.574	-7.508	-7.588	-9.426	-8.134	-8.059	-8.096	-8.370	-8.536	-8.086	-8.570	-8.247	-7.840	-9.253	-8.065	-7.771	-7.109	-7.624	-7.930	-7.500	-8.153	-8.500	-7.584	-8.622	-8.640	-7.832	-8.578	-8.766	279.315	4.09
03814394	dbap	-8.145	0.837	-9.655	-8.290	-7.952	-7.758	-7.244	-7.294	-8.055	-10.032	-8.468	-7.329	-7.587	-7.237	-7.935	-8.807	-8.454	-9.124	-6.577	-8.667	-7.839	-10.285	-7.271	-7.557	-8.083	-7.738	-8.016	-7.775	-8.936	-8.334	-9.183	-6.976	-8.178	-8.111	-7.358	-7.997	-6.970	-7.401	-9.279	-7.837	-9.608	-7.889	-8.016	-7.962	-8.200	-9.099	310.437	3.54
00001051	dbap	-8.144	0.423	-8.384	-8.196	-8.521	-8.862	-8.069	-8.516	-8.536	-8.319	-8.481	-7.749	-8.594	-8.527	-7.587	-8.649	-7.740	-8.739	-8.387	-7.627	-7.511	-8.239	-8.413	-8.380	-7.709	-8.153	-7.758	-7.826	-8.307	-7.819	-8.443	-8.845	-8.085	-8.301	-7.100	-7.744	-7.378	-7.631	-8.194	-8.383	-8.111	-8.315	-8.737	-7.867	-7.952	-7.654	316.158	2.41
00537935	fda	-8.144	0.555	-8.902	-8.459	-8.673	-8.282	-7.720	-7.992	-8.472	-9.152	-8.723	-8.071	-8.391	-7.533	-7.162	-8.788	-8.398	-8.408	-7.947	-8.390	-7.444	-9.067	-7.667	-7.856	-7.194	-8.100	-8.120	-7.912	-8.833	-8.272	-8.255	-8.049	-7.326	-7.299	-7.332	-7.877	-7.892	-8.456	-8.844	-8.883	-7.856	-9.096	-8.062	-7.288	-8.335	-7.544	371.932	4.94
03831178	fda	-8.144	0.969	-9.148	-9.177	-9.015	-9.369	-7.036	-7.575	-9.307	-9.226	-7.951	-7.158	-7.467	-7.622	-8.553	-9.431	-9.583	-6.799	-7.611	-7.841	-7.006	-8.239	-8.825	-9.176	-7.382	-8.192	-9.231	-7.817	-9.241	-8.257	-7.400	-5.435	-7.623	-8.059	-6.451	-7.358	-7.626	-7.331	-9.181	-7.130	-8.889	-9.625	-7.773	-8.766	-7.850	-8.610	340.443	2.76
03871703	dbap	-8.143	0.460	-8.330	-7.836	-8.192	-8.286	-7.505	-8.662	-8.787	-8.057	-8.208	-7.758	-7.862	-7.621	-8.020	-8.497	-8.101	-8.283	-8.135	-8.039	-7.592	-8.641	-8.179	-7.585	-7.576	-7.630	-7.847	-7.481	-8.768	-8.359	-8.232	-8.736	-8.245	-8.647	-7.477	-8.436	-7.871	-8.727	-9.103	-9.265	-7.837	-8.135	-7.819	-7.515	-7.757	-8.673	388.895	2.46
00004760	dbap	-8.142	0.568	-7.913	-8.350	-8.604	-8.421	-7.515	-8.045	-8.415	-8.703	-8.755	-8.055	-8.910	-7.062	-7.765	-8.272	-8.053	-8.371	-7.301	-7.447	-7.274	-9.234	-8.698	-8.568	-7.970	-8.261	-8.381	-7.745	-8.049	-8.265	-8.499	-9.314	-7.707	-7.038	-7.596	-7.298	-7.602	-8.216	-8.190	-8.948	-7.588	-8.936	-8.681	-7.671	-8.074	-8.499	288.455	4.33
03831158	fda	-8.141	0.591	-8.745	-7.916	-7.456	-7.687	-8.189	-8.514	-8.103	-8.394	-8.106	-7.606	-8.279	-7.477	-8.322	-8.388	-7.979	-8.313	-8.786	-8.397	-7.289	-8.047	-8.639	-8.910	-7.452	-8.083	-7.816	-7.088	-9.057	-8.238	-8.038	-6.675	-8.926	-9.639	-8.453	-7.735	-8.755	-8.629	-8.903	-8.737	-8.142	-7.647	-7.811	-7.839	-7.282	-7.697	518.464	-0.95
00044635	fda	-8.139	0.423	-8.932	-8.182	-8.103	-8.459	-8.173	-7.790	-8.462	-8.166	-8.651	-7.735	-7.430	-8.262	-8.060	-8.097	-8.269	-8.428	-8.250	-7.812	-8.101	-9.294	-8.384	-8.176	-8.170	-8.459	-7.930	-7.507	-8.596	-8.180	-8.303	-8.162	-8.262	-7.761	-6.910	-7.905	-7.734	-7.666	-8.482	-8.533	-7.495	-8.554	-7.719	-7.837	-8.273	-8.465	308.333	3.03
03830614	fda	-8.139	0.840	-9.440	-9.654	-8.848	-7.359	-6.679	-7.245	-8.572	-9.453	-8.204	-8.654	-7.982	-8.080	-7.806	-9.045	-9.062	-7.979	-6.720	-8.415	-7.694	-8.726	-8.434	-8.842	-8.456	-9.219	-7.745	-8.171	-8.626	-7.907	-8.588	-6.686	-7.289	-7.477	-7.306	-7.933	-6.605	-6.744	-8.533	-6.573	-8.960	-8.410	-8.515	-9.264	-8.355	-7.858	374.908	3.73
02008250	fda	-8.138	0.485	-8.735	-8.082	-7.572	-8.021	-8.419	-8.093	-8.024	-8.311	-8.496	-8.061	-8.288	-8.019	-7.805	-8.680	-8.221	-7.307	-8.373	-8.415	-7.709	-8.511	-7.771	-8.465	-7.848	-7.474	-7.656	-8.377	-8.028	-7.667	-9.158	-7.998	-7.795	-7.736	-7.107	-8.234	-7.680	-8.708	-9.659	-8.732	-8.249	-8.465	-8.203	-7.595	-7.825	-8.500	460.492	0.99
03830187	fda	-8.138	0.516	-8.950	-8.016	-8.421	-7.851	-7.985	-8.070	-8.713	-8.707	-8.620	-7.616	-7.959	-7.811	-7.791	-8.681	-8.703	-7.539	-7.335	-7.465	-7.598	-8.624	-7.925	-7.710	-8.328	-8.018	-8.391	-7.399	-8.874	-8.636	-7.911	-8.640	-7.154	-7.303	-8.136	-7.972	-7.839	-8.244	-9.149	-8.715	-8.371	-7.830	-8.663	-7.322	-8.524	-8.581	400.647	6.76
03831403	dbap	-8.136	0.306	-8.271	-8.188	-8.082	-8.790	-8.424	-8.367	-7.953	-8.352	-8.377	-8.187	-7.750	-7.924	-7.933	-8.444	-8.068	-8.193	-8.216	-8.246	-7.821	-8.696	-8.386	-8.411	-7.982	-8.096	-8.274	-7.846	-8.564	-7.941	-7.502	-7.721	-7.664	-7.994	-7.920	-8.041	-7.981	-8.546	-8.530	-8.239	-7.782	-7.814	-8.445	-7.485	-8.161	-8.388	325.432	3.06
11616425	fda	-8.136	0.745	-8.665	-9.101	-9.000	-8.220	-7.631	-7.684	-8.711	-9.000	-9.129	-7.723	-7.882	-7.164	-8.035	-8.353	-8.621	-7.774	-6.668	-7.566	-7.030	-9.053	-7.914	-8.641	-8.488	-8.075	-7.629	-7.894	-8.576	-7.726	-9.286	-7.531	-7.480	-7.803	-7.799	-8.763	-6.885	-6.701	-9.075	-7.232	-9.456	-8.524	-8.999	-8.515	-7.206	-8.780	312.453	3.54
03831528	fda	-8.136	0.754	-9.075	-8.402	-8.456	-8.250	-7.336	-7.627	-7.610	-8.814	-9.424	-8.437	-8.601	-6.605	-7.045	-8.257	-8.141	-8.588	-6.702	-7.390	-6.708	-9.147	-7.716	-8.024	-7.288	-7.274	-8.358	-7.456	-8.728	-8.138	-8.331	-8.624	-7.425	-7.812	-7.541	-8.379	-8.306	-7.236	-9.645	-8.458	-8.208	-9.138	-8.913	-8.290	-8.832	-9.231	448.658	3.56
03831403	fda	-8.134	0.311	-8.501	-8.220	-8.104	-8.795	-8.391	-8.113	-7.975	-8.373	-8.360	-8.197	-7.860	-7.696	-8.007	-8.376	-8.114	-8.261	-8.214	-8.203	-7.821	-8.775	-8.246	-8.420	-7.995	-8.116	-8.293	-7.762	-8.467	-7.901	-7.543	-7.726	-7.612	-8.028	-7.977	-8.062	-7.973	-8.610	-8.520	-8.199	-7.649	-7.953	-8.423	-7.506	-8.142	-8.400	325.432	3.06
00523925	dbap	-8.133	0.421	-8.284	-7.901	-8.137	-8.474	-8.672	-8.246	-8.252	-8.117	-8.479	-7.852	-8.029	-7.602	-7.387	-8.511	-7.941	-8.330	-7.612	-7.865	-7.792	-8.478	-7.498	-7.979	-7.684	-7.484	-7.845	-7.441	-8.499	-7.887	-8.342	-8.942	-8.106	-7.755	-8.600	-8.075	-8.617	-8.532	-9.178	-8.282	-7.955	-8.110	-8.667	-7.537	-8.290	-8.569	322.41	2.25
03830681	fda	-8.132	0.394	-8.419	-8.341	-8.140	-8.578	-7.727	-7.743	-8.085	-8.571	-8.835	-7.723	-8.345	-7.604	-8.277	-8.523	-7.920	-8.207	-7.334	-7.596	-7.322	-8.605	-8.173	-8.198	-8.294	-8.205	-8.375	-7.935	-8.207	-8.298	-8.691	-8.109	-8.095	-7.735	-7.990	-8.538	-7.249	-7.350	-8.588	-8.191	-8.499	-8.280	-8.199	-7.866	-8.403	-8.444	246.374	3.17
38945666	dbap	-8.132	0.660	-8.596	-8.565	-8.144	-9.379	-8.863	-8.829	-8.417	-8.644	-8.669	-7.921	-8.635	-7.362	-8.106	-8.417	-8.361	-8.678	-7.397	-6.929	-7.330	-8.785	-7.698	-8.041	-7.786	-6.887	-7.972	-7.309	-8.058	-7.586	-7.498	-9.084	-7.066	-7.630	-7.588	-7.973	-9.267	-9.115	-8.397	-9.026	-7.709	-8.610	-8.667	-7.242	-7.808	-7.745	530.661	6.74
03831047	fda	-8.131	0.370	-7.956	-8.060	-8.566	-7.599	-8.110	-8.443	-8.289	-8.217	-8.211	-8.052	-7.932	-7.227	-7.863	-8.704	-7.838	-7.754	-8.148	-7.548	-7.677	-8.291	-8.729	-8.090	-8.082	-8.409	-8.045	-7.777	-8.488	-8.019	-8.115	-8.502	-7.776	-7.765	-8.386	-8.371	-8.215	-8.965	-8.984	-8.368	-7.969	-7.767	-8.440	-7.745	-7.979	-8.299	311.407	2.42
31356870	dbap	-8.131	0.559	-8.380	-8.496	-8.175	-7.972	-7.993	-8.048	-9.185	-8.936	-9.258	-8.302	-7.587	-7.181	-8.136	-7.606	-8.348	-7.469	-7.497	-7.879	-7.633	-8.754	-8.336	-8.091	-8.351	-8.372	-7.946	-7.814	-8.440	-8.085	-9.496	-7.239	-7.378	-7.217	-7.438	-8.229	-7.775	-8.617	-9.285	-7.669	-8.164	-8.170	-8.417	-8.441	-8.026	-7.912	396.659	7.42
00000633	fda	-8.131	0.603	-7.649	-8.807	-8.734	-8.463	-7.262	-8.737	-8.497	-9.177	-8.237	-8.278	-8.369	-6.982	-8.257	-7.993	-7.986	-8.143	-7.058	-7.090	-7.469	-8.453	-9.031	-8.847	-8.322	-8.616	-8.693	-7.724	-7.827	-7.944	-8.025	-8.592	-7.519	-7.587	-7.724	-7.699	-7.263	-7.461	-7.814	-8.743	-7.513	-9.326	-8.913	-8.298	-8.646	-7.984	268.38	2.98
03831157	fda	-8.130	0.530	-8.892	-8.122	-8.394	-7.415	-8.353	-7.407	-8.804	-8.314	-7.999	-7.871	-7.707	-7.449	-8.133	-8.935	-8.134	-8.417	-7.662	-7.701	-7.829	-8.758	-8.123	-7.313	-8.327	-8.630	-8.354	-8.235	-8.529	-8.620	-7.692	-7.486	-7.855	-8.700	-7.480	-8.400	-8.180	-7.677	-9.565	-7.795	-7.659	-7.872	-7.629	-8.587	-7.530	-9.184	518.464	-0.95
00001446	fda	-8.130	0.587	-9.032	-8.579	-8.060	-8.338	-7.398	-8.948	-8.345	-9.049	-8.461	-8.456	-8.274	-7.642	-8.416	-8.240	-8.466	-8.818	-6.994	-8.013	-7.322	-9.361	-7.236	-7.873	-7.971	-7.824	-8.056	-8.012	-7.796	-7.580	-8.510	-8.874	-8.519	-7.932	-7.243	-7.728	-6.553	-7.265	-8.354	-8.664	-8.148	-8.461	-8.262	-8.293	-8.057	-8.286	320.392	4.56
38142442	dbap	-8.129	0.499	-9.465	-8.233	-8.034	-8.861	-8.743	-8.088	-8.957	-9.433	-8.702	-7.746	-7.882	-7.814	-7.418	-8.432	-7.726	-7.997	-8.325	-7.972	-7.656	-8.376	-7.544	-8.226	-8.076	-7.510	-7.733	-7.922	-8.460	-8.018	-7.802	-7.711	-8.028	-8.395	-8.358	-8.081	-8.122	-7.318	-8.642	-8.350	-8.070	-8.140	-7.798	-7.457	-7.387	-8.652	348.766	-1.67
[truncated: 3,783 more rows]
[truncated: 8 more columns]
